# Supplementary material for: Double-strand break repair pathways differentially affect processing and transduction by dual AAV vectors
Source: Nat Commun. 2025 Feb 11;16:1532. doi: 10.1038/s41467-025-56738-5 (PMC11814140; doi:10.1038/s41467-025-56738-5)
Supplement: Supplementary file 9 — Supplementary Data 1 [file 41467_2025_56738_MOESM9_ESM.csv]

Pathway name	Gene ID	Gene Symbol	Average LFC	Average -log(p-values)	Number of perturbations
Cell Cycle	8970	H2BC11	0.48779800475	1.72012054032	4
Cell Cycle	3021	H3-3B	0.5023542838	1.75703206443	5
Cell Cycle	286826	LIN9	0.820573346	2.6012728894	4
Cell Cycle	54908	SPDL1	0.602357762	2.00864668295	4
Cell Cycle	890	CCNA2	1.060870209	3.13417137167	4
Cell Cycle	54892	NCAPG2	0.500252301	2.05611908064	4
Cell Cycle	10714	POLD3	0.6244812505	1.75710057816	4
Cell Cycle	4172	MCM3	0.84203767575	2.75304724334	4
Cell Cycle	55143	CDCA8	0.56487016725	1.7499198074	4
Cell Cycle	51588	PIAS4	0.51965857975	1.59779309919	4
Cell Cycle	1163	CKS1B	0.62379897625	1.80012307956	4
Cell Cycle	11243	PMF1	0.5287908105	2.27030921651	8
Cell Cycle	9837	GINS1	0.5469140245	1.8786641222	4
Cell Cycle	5557	PRIM1	0.693491381	2.42701539863	4
Cell Cycle	93323	HAUS8	0.6938824995	2.23300191951	4
Cell Cycle	8881	CDC16	0.60997242575	1.74903845735	4
Cell Cycle	7311	UBA52	0.601568181	1.74733796189	4
Cell Cycle	6500	SKP1	1.35304410925	4.73550773103	4
Cell Cycle	23310	NCAPD3	0.8973820115	2.80742856541	4
Cell Cycle	10844	TUBGCP2	0.64202981725	1.75021200324	4
Cell Cycle	11339	OIP5	0.56492465075	1.79686457907	4
Cell Cycle	5116	PCNT	0.517440567	1.77566511034	4
Cell Cycle	5685	PSMA4	0.75271479425	2.46913703994	4
Cell Cycle	5883	RAD9A	0.69417005325	2.07806546047	4
Cell Cycle	5983	RFC3	0.77599962375	2.28890854946	4
Cell Cycle	2305	FOXM1	0.72539033725	2.55296144539	4
Cell Cycle	672	BRCA1	0.64239123375	1.65814007498	4
Cell Cycle	996	CDC27	0.570548881	1.67435406935	4
Cell Cycle	22995	CEP152	0.68588902175	2.01356288179	4
Cell Cycle	79019	CENPM	0.77689684475	2.50368744499	4
Cell Cycle	6502	SKP2	0.63950067325	2.03893606325	4
Cell Cycle	128866	CHMP4B	0.6457660715	1.78621150269	4
Cell Cycle	5537	PPP6C	1.16651833125	3.98487552364	4
Cell Cycle	64151	NCAPG	1.096207741	3.39248716921	4
Cell Cycle	4605	MYBL2	0.99143487475	3.51792914246	4
Cell Cycle	132660	LIN54	0.5854570545	1.71294431667	4
Cell Cycle	7014	TERF2	0.5992345565	1.82209139203	4
Cell Cycle	5433	POLR2D	0.553288084	1.68271943843	4
Cell Cycle	3376	IARS1	0.605051244	1.79244360383	4
Cell Cycle	8021	NUP214	0.56361153975	1.62995577337	4
Cell Cycle	79003	MIS12	0.6246146365	1.87422563887	4
Cell Cycle	1028	CDKN1C	0.62527194875	1.95633317907	4
Cell Cycle	5985	RFC5	0.623379369	1.89761986927	4
Cell Cycle	5425	POLD2	1.12570622725	3.81430080926	4
Cell Cycle	51659	GINS2	0.98085246325	3.21500027013	4
Cell Cycle	9126	SMC3	0.572948157	1.9316554398	4
Cell Cycle	10524	KAT5	0.795715133	2.25927124666	4
Cell Cycle	1763	DNA2	0.73766205975	2.10325003468	4
Cell Cycle	7283	TUBG1	0.8336434675	2.76830375199	4
Cell Cycle	51433	ANAPC5	0.617078394	1.81802242247	4
Cell Cycle	84296	GINS4	0.90814660875	3.03727284674	4
Cell Cycle	10121	ACTR1A	0.82780847425	2.77721384387	4
Cell Cycle	347688	TUBB8	0.72176421025	2.07441078005	4
Cell Cycle	23594	ORC6	0.65885933025	1.81293584917	4
Cell Cycle	5888	RAD51	0.5476631735	1.77397898259	4
S Phase	5425	POLD2	1.12570622725	3.81430080926	4
S Phase	51433	ANAPC5	0.617078394	1.81802242247	4
S Phase	51659	GINS2	0.98085246325	3.21500027013	4
S Phase	5557	PRIM1	0.693491381	2.42701539863	4
S Phase	5983	RFC3	0.77599962375	2.28890854946	4
S Phase	5685	PSMA4	0.75271479425	2.46913703994	4
S Phase	8881	CDC16	0.60997242575	1.74903845735	4
S Phase	9837	GINS1	0.5469140245	1.8786641222	4
S Phase	1163	CKS1B	0.62379897625	1.80012307956	4
S Phase	286826	LIN9	0.820573346	2.6012728894	4
S Phase	890	CCNA2	1.060870209	3.13417137167	4
S Phase	84296	GINS4	0.90814660875	3.03727284674	4
S Phase	10714	POLD3	0.6244812505	1.75710057816	4
S Phase	9126	SMC3	0.572948157	1.9316554398	4
S Phase	5985	RFC5	0.623379369	1.89761986927	4
S Phase	4172	MCM3	0.84203767575	2.75304724334	4
S Phase	6502	SKP2	0.63950067325	2.03893606325	4
S Phase	996	CDC27	0.570548881	1.67435406935	4
S Phase	23594	ORC6	0.65885933025	1.81293584917	4
S Phase	132660	LIN54	0.5854570545	1.71294431667	4
S Phase	6500	SKP1	1.35304410925	4.73550773103	4
S Phase	7311	UBA52	0.601568181	1.74733796189	4
S Phase	1763	DNA2	0.73766205975	2.10325003468	4
Cell Cycle, Mitotic	996	CDC27	0.570548881	1.67435406935	4
Cell Cycle, Mitotic	3021	H3-3B	0.5023542838	1.75703206443	5
Cell Cycle, Mitotic	54908	SPDL1	0.602357762	2.00864668295	4
Cell Cycle, Mitotic	22995	CEP152	0.68588902175	2.01356288179	4
Cell Cycle, Mitotic	890	CCNA2	1.060870209	3.13417137167	4
Cell Cycle, Mitotic	84296	GINS4	0.90814660875	3.03727284674	4
Cell Cycle, Mitotic	54892	NCAPG2	0.500252301	2.05611908064	4
Cell Cycle, Mitotic	2305	FOXM1	0.72539033725	2.55296144539	4
Cell Cycle, Mitotic	8970	H2BC11	0.48779800475	1.72012054032	4
Cell Cycle, Mitotic	286826	LIN9	0.820573346	2.6012728894	4
Cell Cycle, Mitotic	79019	CENPM	0.77689684475	2.50368744499	4
Cell Cycle, Mitotic	79003	MIS12	0.6246146365	1.87422563887	4
Cell Cycle, Mitotic	9126	SMC3	0.572948157	1.9316554398	4
Cell Cycle, Mitotic	6502	SKP2	0.63950067325	2.03893606325	4
Cell Cycle, Mitotic	128866	CHMP4B	0.6457660715	1.78621150269	4
Cell Cycle, Mitotic	64151	NCAPG	1.096207741	3.39248716921	4
Cell Cycle, Mitotic	5983	RFC3	0.77599962375	2.28890854946	4
Cell Cycle, Mitotic	51659	GINS2	0.98085246325	3.21500027013	4
Cell Cycle, Mitotic	4605	MYBL2	0.99143487475	3.51792914246	4
Cell Cycle, Mitotic	5425	POLD2	1.12570622725	3.81430080926	4
Cell Cycle, Mitotic	132660	LIN54	0.5854570545	1.71294431667	4
Cell Cycle, Mitotic	3376	IARS1	0.605051244	1.79244360383	4
Cell Cycle, Mitotic	5985	RFC5	0.623379369	1.89761986927	4
Cell Cycle, Mitotic	8021	NUP214	0.56361153975	1.62995577337	4
Cell Cycle, Mitotic	1028	CDKN1C	0.62527194875	1.95633317907	4
Cell Cycle, Mitotic	5685	PSMA4	0.75271479425	2.46913703994	4
Cell Cycle, Mitotic	1163	CKS1B	0.62379897625	1.80012307956	4
Cell Cycle, Mitotic	10714	POLD3	0.6244812505	1.75710057816	4
Cell Cycle, Mitotic	11243	PMF1	0.5287908105	2.27030921651	8
Cell Cycle, Mitotic	23310	NCAPD3	0.8973820115	2.80742856541	4
Cell Cycle, Mitotic	51433	ANAPC5	0.617078394	1.81802242247	4
Cell Cycle, Mitotic	5557	PRIM1	0.693491381	2.42701539863	4
Cell Cycle, Mitotic	10844	TUBGCP2	0.64202981725	1.75021200324	4
Cell Cycle, Mitotic	23594	ORC6	0.65885933025	1.81293584917	4
Cell Cycle, Mitotic	5116	PCNT	0.517440567	1.77566511034	4
Cell Cycle, Mitotic	1763	DNA2	0.73766205975	2.10325003468	4
Cell Cycle, Mitotic	9837	GINS1	0.5469140245	1.8786641222	4
Cell Cycle, Mitotic	55143	CDCA8	0.56487016725	1.7499198074	4
Cell Cycle, Mitotic	6500	SKP1	1.35304410925	4.73550773103	4
Cell Cycle, Mitotic	10121	ACTR1A	0.82780847425	2.77721384387	4
Cell Cycle, Mitotic	4172	MCM3	0.84203767575	2.75304724334	4
Cell Cycle, Mitotic	93323	HAUS8	0.6938824995	2.23300191951	4
Cell Cycle, Mitotic	7311	UBA52	0.601568181	1.74733796189	4
Cell Cycle, Mitotic	7283	TUBG1	0.8336434675	2.76830375199	4
Cell Cycle, Mitotic	8881	CDC16	0.60997242575	1.74903845735	4
Cell Cycle, Mitotic	347688	TUBB8	0.72176421025	2.07441078005	4
Synthesis of DNA	5425	POLD2	1.12570622725	3.81430080926	4
Synthesis of DNA	5557	PRIM1	0.693491381	2.42701539863	4
Synthesis of DNA	51659	GINS2	0.98085246325	3.21500027013	4
Synthesis of DNA	6500	SKP1	1.35304410925	4.73550773103	4
Synthesis of DNA	7311	UBA52	0.601568181	1.74733796189	4
Synthesis of DNA	5985	RFC5	0.623379369	1.89761986927	4
Synthesis of DNA	5983	RFC3	0.77599962375	2.28890854946	4
Synthesis of DNA	6502	SKP2	0.63950067325	2.03893606325	4
Synthesis of DNA	8881	CDC16	0.60997242575	1.74903845735	4
Synthesis of DNA	4172	MCM3	0.84203767575	2.75304724334	4
Synthesis of DNA	23594	ORC6	0.65885933025	1.81293584917	4
Synthesis of DNA	5685	PSMA4	0.75271479425	2.46913703994	4
Synthesis of DNA	10714	POLD3	0.6244812505	1.75710057816	4
Synthesis of DNA	996	CDC27	0.570548881	1.67435406935	4
Synthesis of DNA	51433	ANAPC5	0.617078394	1.81802242247	4
Synthesis of DNA	1763	DNA2	0.73766205975	2.10325003468	4
Synthesis of DNA	890	CCNA2	1.060870209	3.13417137167	4
Synthesis of DNA	9837	GINS1	0.5469140245	1.8786641222	4
Synthesis of DNA	84296	GINS4	0.90814660875	3.03727284674	4
DNA Replication	4172	MCM3	0.84203767575	2.75304724334	4
DNA Replication	1763	DNA2	0.73766205975	2.10325003468	4
DNA Replication	5985	RFC5	0.623379369	1.89761986927	4
DNA Replication	10714	POLD3	0.6244812505	1.75710057816	4
DNA Replication	890	CCNA2	1.060870209	3.13417137167	4
DNA Replication	8970	H2BC11	0.48779800475	1.72012054032	4
DNA Replication	5425	POLD2	1.12570622725	3.81430080926	4
DNA Replication	7311	UBA52	0.601568181	1.74733796189	4
DNA Replication	5557	PRIM1	0.693491381	2.42701539863	4
DNA Replication	51433	ANAPC5	0.617078394	1.81802242247	4
DNA Replication	51659	GINS2	0.98085246325	3.21500027013	4
DNA Replication	3021	H3-3B	0.5023542838	1.75703206443	5
DNA Replication	6500	SKP1	1.35304410925	4.73550773103	4
DNA Replication	6502	SKP2	0.63950067325	2.03893606325	4
DNA Replication	5983	RFC3	0.77599962375	2.28890854946	4
DNA Replication	996	CDC27	0.570548881	1.67435406935	4
DNA Replication	5685	PSMA4	0.75271479425	2.46913703994	4
DNA Replication	23594	ORC6	0.65885933025	1.81293584917	4
DNA Replication	9837	GINS1	0.5469140245	1.8786641222	4
DNA Replication	84296	GINS4	0.90814660875	3.03727284674	4
DNA Replication	8881	CDC16	0.60997242575	1.74903845735	4
DNA strand elongation	5557	PRIM1	0.693491381	2.42701539863	4
DNA strand elongation	5983	RFC3	0.77599962375	2.28890854946	4
DNA strand elongation	4172	MCM3	0.84203767575	2.75304724334	4
DNA strand elongation	10714	POLD3	0.6244812505	1.75710057816	4
DNA strand elongation	84296	GINS4	0.90814660875	3.03727284674	4
DNA strand elongation	9837	GINS1	0.5469140245	1.8786641222	4
DNA strand elongation	51659	GINS2	0.98085246325	3.21500027013	4
DNA strand elongation	5425	POLD2	1.12570622725	3.81430080926	4
DNA strand elongation	1763	DNA2	0.73766205975	2.10325003468	4
DNA strand elongation	5985	RFC5	0.623379369	1.89761986927	4
Deubiquitination	728405	USP17L29	0.174410923681	2.02306522189	47
Deubiquitination	728386	USP17L5	0.174410923681	2.02306522189	47
Deubiquitination	890	CCNA2	1.060870209	3.13417137167	4
Deubiquitination	672	BRCA1	0.64239123375	1.65814007498	4
Deubiquitination	86	ACTL6A	0.701752531	1.87298546606	4
Deubiquitination	6881	TAF10	0.64598992425	1.78169353737	4
Deubiquitination	5887	RAD23B	0.62180721625	1.85413632368	4
Deubiquitination	728393	USP17L27	0.174410923681	2.02306522189	47
Deubiquitination	1763	DNA2	0.73766205975	2.10325003468	4
Deubiquitination	728373	USP17L25	0.174410923681	2.02306522189	47
Deubiquitination	5685	PSMA4	0.75271479425	2.46913703994	4
Deubiquitination	57695	USP37	0.77879749075	2.22407698373	4
Deubiquitination	25862	USP49	0.52924964175	1.62019215348	4
Deubiquitination	100287205	USP17L12	0.136796691135	1.71627779714	52
Deubiquitination	4738	NEDD8	0.8499983442	3.24475943874	5
Deubiquitination	8295	TRRAP	1.11216088125	4.02710441232	4
Deubiquitination	728419	USP17L30	0.174410923681	2.02306522189	47
Deubiquitination	100287178	USP17L11	0.13800187684	1.69962779305	50
Deubiquitination	6502	SKP2	0.63950067325	2.03893606325	4
Deubiquitination	100287441	USP17L20	0.13879883774	1.70621889686	50
Deubiquitination	100287238	USP17L13	0.168319174521	2.06865846931	48
Deubiquitination	728369	USP17L24	0.174410923681	2.02306522189	47
Deubiquitination	100287364	USP17L18	0.13800187684	1.69962779305	50
Deubiquitination	728400	USP17L28	0.174410923681	2.02306522189	47
Deubiquitination	3054	HCFC1	0.668426035	1.9337205145	4
Deubiquitination	100287478	USP17L21	0.136796691135	1.71627779714	52
Deubiquitination	64426	SUDS3	0.45861460075	1.64374895169	4
Deubiquitination	7311	UBA52	0.601568181	1.74733796189	4
Deubiquitination	100287513	USP17L22	0.14607115975	1.7279888757	48
Deubiquitination	100288520	USP17L15	0.145170416146	1.71778133103	48
Deubiquitination	728379	USP17L26	0.174410923681	2.02306522189	47
Deubiquitination	8970	H2BC11	0.48779800475	1.72012054032	4
Ub-specific processing proteases	100287441	USP17L20	0.13879883774	1.70621889686	50
Ub-specific processing proteases	8970	H2BC11	0.48779800475	1.72012054032	4
Ub-specific processing proteases	890	CCNA2	1.060870209	3.13417137167	4
Ub-specific processing proteases	25862	USP49	0.52924964175	1.62019215348	4
Ub-specific processing proteases	728405	USP17L29	0.174410923681	2.02306522189	47
Ub-specific processing proteases	728419	USP17L30	0.174410923681	2.02306522189	47
Ub-specific processing proteases	5685	PSMA4	0.75271479425	2.46913703994	4
Ub-specific processing proteases	100287238	USP17L13	0.168319174521	2.06865846931	48
Ub-specific processing proteases	728400	USP17L28	0.174410923681	2.02306522189	47
Ub-specific processing proteases	100287478	USP17L21	0.136796691135	1.71627779714	52
Ub-specific processing proteases	7311	UBA52	0.601568181	1.74733796189	4
Ub-specific processing proteases	8295	TRRAP	1.11216088125	4.02710441232	4
Ub-specific processing proteases	100288520	USP17L15	0.145170416146	1.71778133103	48
Ub-specific processing proteases	728379	USP17L26	0.174410923681	2.02306522189	47
Ub-specific processing proteases	100287178	USP17L11	0.13800187684	1.69962779305	50
Ub-specific processing proteases	728386	USP17L5	0.174410923681	2.02306522189	47
Ub-specific processing proteases	6881	TAF10	0.64598992425	1.78169353737	4
Ub-specific processing proteases	57695	USP37	0.77879749075	2.22407698373	4
Ub-specific processing proteases	6502	SKP2	0.63950067325	2.03893606325	4
Ub-specific processing proteases	100287513	USP17L22	0.14607115975	1.7279888757	48
Ub-specific processing proteases	728373	USP17L25	0.174410923681	2.02306522189	47
Ub-specific processing proteases	728393	USP17L27	0.174410923681	2.02306522189	47
Ub-specific processing proteases	64426	SUDS3	0.45861460075	1.64374895169	4
Ub-specific processing proteases	100287205	USP17L12	0.136796691135	1.71627779714	52
Ub-specific processing proteases	728369	USP17L24	0.174410923681	2.02306522189	47
Ub-specific processing proteases	100287364	USP17L18	0.13800187684	1.69962779305	50
HDR through Homologous Recombination (HRR)	5985	RFC5	0.623379369	1.89761986927	4
HDR through Homologous Recombination (HRR)	7311	UBA52	0.601568181	1.74733796189	4
HDR through Homologous Recombination (HRR)	10714	POLD3	0.6244812505	1.75710057816	4
HDR through Homologous Recombination (HRR)	5425	POLD2	1.12570622725	3.81430080926	4
HDR through Homologous Recombination (HRR)	10524	KAT5	0.795715133	2.25927124666	4
HDR through Homologous Recombination (HRR)	5983	RFC3	0.77599962375	2.28890854946	4
HDR through Homologous Recombination (HRR)	1763	DNA2	0.73766205975	2.10325003468	4
HDR through Homologous Recombination (HRR)	7516	XRCC2	0.51727792375	1.69056536003	4
HDR through Homologous Recombination (HRR)	5883	RAD9A	0.69417005325	2.07806546047	4
HDR through Homologous Recombination (HRR)	5888	RAD51	0.5476631735	1.77397898259	4
HDR through Homologous Recombination (HRR)	672	BRCA1	0.64239123375	1.65814007498	4
HDR through Homologous Recombination (HRR) or Single Strand Annealing (SSA)	7516	XRCC2	0.51727792375	1.69056536003	4
HDR through Homologous Recombination (HRR) or Single Strand Annealing (SSA)	8970	H2BC11	0.48779800475	1.72012054032	4
HDR through Homologous Recombination (HRR) or Single Strand Annealing (SSA)	1763	DNA2	0.73766205975	2.10325003468	4
HDR through Homologous Recombination (HRR) or Single Strand Annealing (SSA)	10714	POLD3	0.6244812505	1.75710057816	4
HDR through Homologous Recombination (HRR) or Single Strand Annealing (SSA)	7311	UBA52	0.601568181	1.74733796189	4
HDR through Homologous Recombination (HRR) or Single Strand Annealing (SSA)	5883	RAD9A	0.69417005325	2.07806546047	4
HDR through Homologous Recombination (HRR) or Single Strand Annealing (SSA)	51588	PIAS4	0.51965857975	1.59779309919	4
HDR through Homologous Recombination (HRR) or Single Strand Annealing (SSA)	5985	RFC5	0.623379369	1.89761986927	4
HDR through Homologous Recombination (HRR) or Single Strand Annealing (SSA)	5425	POLD2	1.12570622725	3.81430080926	4
HDR through Homologous Recombination (HRR) or Single Strand Annealing (SSA)	10524	KAT5	0.795715133	2.25927124666	4
HDR through Homologous Recombination (HRR) or Single Strand Annealing (SSA)	672	BRCA1	0.64239123375	1.65814007498	4
HDR through Homologous Recombination (HRR) or Single Strand Annealing (SSA)	5888	RAD51	0.5476631735	1.77397898259	4
HDR through Homologous Recombination (HRR) or Single Strand Annealing (SSA)	5983	RFC3	0.77599962375	2.28890854946	4
HDR through Homologous Recombination (HRR) or Single Strand Annealing (SSA)	890	CCNA2	1.060870209	3.13417137167	4
Defective homologous recombination repair (HRR) due to BRCA2 loss of function	1763	DNA2	0.73766205975	2.10325003468	4
Defective homologous recombination repair (HRR) due to BRCA2 loss of function	5983	RFC3	0.77599962375	2.28890854946	4
Diseases of DNA Double-Strand Break Repair	1763	DNA2	0.73766205975	2.10325003468	4
Diseases of DNA Double-Strand Break Repair	672	BRCA1	0.64239123375	1.65814007498	4
Defective homologous recombination repair (HRR) due to BRCA2 loss of function	672	BRCA1	0.64239123375	1.65814007498	4
Defective homologous recombination repair (HRR) due to BRCA2 loss of function	10524	KAT5	0.795715133	2.25927124666	4
Defective homologous recombination repair (HRR) due to BRCA2 loss of function	5883	RAD9A	0.69417005325	2.07806546047	4
Diseases of DNA Double-Strand Break Repair	10524	KAT5	0.795715133	2.25927124666	4
Diseases of DNA Double-Strand Break Repair	5983	RFC3	0.77599962375	2.28890854946	4
Diseases of DNA Double-Strand Break Repair	5985	RFC5	0.623379369	1.89761986927	4
Defective homologous recombination repair (HRR) due to BRCA2 loss of function	5985	RFC5	0.623379369	1.89761986927	4
Diseases of DNA Double-Strand Break Repair	7516	XRCC2	0.51727792375	1.69056536003	4
Diseases of DNA Double-Strand Break Repair	5888	RAD51	0.5476631735	1.77397898259	4
Defective homologous recombination repair (HRR) due to BRCA2 loss of function	7516	XRCC2	0.51727792375	1.69056536003	4
Defective homologous recombination repair (HRR) due to BRCA2 loss of function	5888	RAD51	0.5476631735	1.77397898259	4
Diseases of DNA Double-Strand Break Repair	5883	RAD9A	0.69417005325	2.07806546047	4
Presynaptic phase of homologous DNA pairing and strand exchange	5983	RFC3	0.77599962375	2.28890854946	4
Presynaptic phase of homologous DNA pairing and strand exchange	1763	DNA2	0.73766205975	2.10325003468	4
Presynaptic phase of homologous DNA pairing and strand exchange	5888	RAD51	0.5476631735	1.77397898259	4
Presynaptic phase of homologous DNA pairing and strand exchange	672	BRCA1	0.64239123375	1.65814007498	4
Presynaptic phase of homologous DNA pairing and strand exchange	5883	RAD9A	0.69417005325	2.07806546047	4
Presynaptic phase of homologous DNA pairing and strand exchange	5985	RFC5	0.623379369	1.89761986927	4
Presynaptic phase of homologous DNA pairing and strand exchange	10524	KAT5	0.795715133	2.25927124666	4
Presynaptic phase of homologous DNA pairing and strand exchange	7516	XRCC2	0.51727792375	1.69056536003	4
Homology Directed Repair	10524	KAT5	0.795715133	2.25927124666	4
Homology Directed Repair	7311	UBA52	0.601568181	1.74733796189	4
Homology Directed Repair	8970	H2BC11	0.48779800475	1.72012054032	4
Homology Directed Repair	51588	PIAS4	0.51965857975	1.59779309919	4
Homology Directed Repair	5425	POLD2	1.12570622725	3.81430080926	4
Homology Directed Repair	5983	RFC3	0.77599962375	2.28890854946	4
Homology Directed Repair	10714	POLD3	0.6244812505	1.75710057816	4
Homology Directed Repair	5985	RFC5	0.623379369	1.89761986927	4
Homology Directed Repair	7516	XRCC2	0.51727792375	1.69056536003	4
Homology Directed Repair	890	CCNA2	1.060870209	3.13417137167	4
Homology Directed Repair	5883	RAD9A	0.69417005325	2.07806546047	4
Homology Directed Repair	1763	DNA2	0.73766205975	2.10325003468	4
Homology Directed Repair	5888	RAD51	0.5476631735	1.77397898259	4
Homology Directed Repair	672	BRCA1	0.64239123375	1.65814007498	4
DNA Repair	890	CCNA2	1.060870209	3.13417137167	4
DNA Repair	7014	TERF2	0.5992345565	1.82209139203	4
DNA Repair	1763	DNA2	0.73766205975	2.10325003468	4
DNA Repair	5983	RFC3	0.77599962375	2.28890854946	4
DNA Repair	25820	ARIH1	1.191346724	4.01893978665	4
DNA Repair	7516	XRCC2	0.51727792375	1.69056536003	4
DNA Repair	5433	POLR2D	0.553288084	1.68271943843	4
DNA Repair	29128	UHRF1	0.63114284025	1.98793409294	4
DNA Repair	1642	DDB1	0.1314361335	1.77425928366	4
DNA Repair	10459	MAD2L2	0.6076202115	1.82236235589	4
DNA Repair	10524	KAT5	0.795715133	2.25927124666	4
DNA Repair	27339	PRPF19	0.52319543775	1.5916566802	4
DNA Repair	91442	FAAP24	0.47696830675	1.66539143606	4
DNA Repair	8970	H2BC11	0.48779800475	1.72012054032	4
DNA Repair	5888	RAD51	0.5476631735	1.77397898259	4
DNA Repair	672	BRCA1	0.64239123375	1.65814007498	4
DNA Repair	84164	ASCC2	0.5108231645	1.66821187471	4
DNA Repair	56949	XAB2	0.69586323975	2.19962788294	4
DNA Repair	10980	COPS6	0.7079037835	2.30537015969	4
DNA Repair	9768	PCLAF	0.5693178765	1.90101497307	4
DNA Repair	86	ACTL6A	0.701752531	1.87298546606	4
DNA Repair	7311	UBA52	0.601568181	1.74733796189	4
DNA Repair	51588	PIAS4	0.51965857975	1.59779309919	4
DNA Repair	10714	POLD3	0.6244812505	1.75710057816	4
DNA Repair	5887	RAD23B	0.62180721625	1.85413632368	4
DNA Repair	5425	POLD2	1.12570622725	3.81430080926	4
DNA Repair	5883	RAD9A	0.69417005325	2.07806546047	4
DNA Repair	5985	RFC5	0.623379369	1.89761986927	4
Homologous DNA Pairing and Strand Exchange	7516	XRCC2	0.51727792375	1.69056536003	4
Homologous DNA Pairing and Strand Exchange	5883	RAD9A	0.69417005325	2.07806546047	4
Homologous DNA Pairing and Strand Exchange	10524	KAT5	0.795715133	2.25927124666	4
Homologous DNA Pairing and Strand Exchange	1763	DNA2	0.73766205975	2.10325003468	4
Homologous DNA Pairing and Strand Exchange	672	BRCA1	0.64239123375	1.65814007498	4
Homologous DNA Pairing and Strand Exchange	5888	RAD51	0.5476631735	1.77397898259	4
Homologous DNA Pairing and Strand Exchange	5983	RFC3	0.77599962375	2.28890854946	4
Homologous DNA Pairing and Strand Exchange	5985	RFC5	0.623379369	1.89761986927	4
Chromosome Maintenance	10714	POLD3	0.6244812505	1.75710057816	4
Chromosome Maintenance	11339	OIP5	0.56492465075	1.79686457907	4
Chromosome Maintenance	3021	H3-3B	0.5023542838	1.75703206443	5
Chromosome Maintenance	79019	CENPM	0.77689684475	2.50368744499	4
Chromosome Maintenance	5537	PPP6C	1.16651833125	3.98487552364	4
Chromosome Maintenance	8970	H2BC11	0.48779800475	1.72012054032	4
Chromosome Maintenance	5433	POLR2D	0.553288084	1.68271943843	4
Chromosome Maintenance	890	CCNA2	1.060870209	3.13417137167	4
Chromosome Maintenance	7014	TERF2	0.5992345565	1.82209139203	4
Chromosome Maintenance	5983	RFC3	0.77599962375	2.28890854946	4
Chromosome Maintenance	5557	PRIM1	0.693491381	2.42701539863	4
Chromosome Maintenance	1763	DNA2	0.73766205975	2.10325003468	4
Chromosome Maintenance	5985	RFC5	0.623379369	1.89761986927	4
Chromosome Maintenance	5425	POLD2	1.12570622725	3.81430080926	4
Impaired BRCA2 binding to RAD51	1763	DNA2	0.73766205975	2.10325003468	4
Impaired BRCA2 binding to RAD51	5883	RAD9A	0.69417005325	2.07806546047	4
Impaired BRCA2 binding to RAD51	5983	RFC3	0.77599962375	2.28890854946	4
Impaired BRCA2 binding to RAD51	672	BRCA1	0.64239123375	1.65814007498	4
Impaired BRCA2 binding to RAD51	10524	KAT5	0.795715133	2.25927124666	4
Impaired BRCA2 binding to RAD51	5985	RFC5	0.623379369	1.89761986927	4
Impaired BRCA2 binding to RAD51	5888	RAD51	0.5476631735	1.77397898259	4
Polymerase switching	5425	POLD2	1.12570622725	3.81430080926	4
Polymerase switching	5557	PRIM1	0.693491381	2.42701539863	4
Leading Strand Synthesis	5557	PRIM1	0.693491381	2.42701539863	4
Leading Strand Synthesis	5983	RFC3	0.77599962375	2.28890854946	4
Leading Strand Synthesis	5425	POLD2	1.12570622725	3.81430080926	4
Polymerase switching	10714	POLD3	0.6244812505	1.75710057816	4
Leading Strand Synthesis	10714	POLD3	0.6244812505	1.75710057816	4
Polymerase switching	5985	RFC5	0.623379369	1.89761986927	4
Leading Strand Synthesis	5985	RFC5	0.623379369	1.89761986927	4
Polymerase switching	5983	RFC3	0.77599962375	2.28890854946	4
Telomere Maintenance	1763	DNA2	0.73766205975	2.10325003468	4
Telomere Maintenance	5433	POLR2D	0.553288084	1.68271943843	4
Telomere Maintenance	3021	H3-3B	0.5023542838	1.75703206443	5
Telomere Maintenance	890	CCNA2	1.060870209	3.13417137167	4
Telomere Maintenance	5425	POLD2	1.12570622725	3.81430080926	4
Telomere Maintenance	7014	TERF2	0.5992345565	1.82209139203	4
Telomere Maintenance	5985	RFC5	0.623379369	1.89761986927	4
Telomere Maintenance	8970	H2BC11	0.48779800475	1.72012054032	4
Telomere Maintenance	10714	POLD3	0.6244812505	1.75710057816	4
Telomere Maintenance	5537	PPP6C	1.16651833125	3.98487552364	4
Telomere Maintenance	5983	RFC3	0.77599962375	2.28890854946	4
Telomere Maintenance	5557	PRIM1	0.693491381	2.42701539863	4
Lagging Strand Synthesis	5985	RFC5	0.623379369	1.89761986927	4
Lagging Strand Synthesis	5983	RFC3	0.77599962375	2.28890854946	4
Lagging Strand Synthesis	1763	DNA2	0.73766205975	2.10325003468	4
Lagging Strand Synthesis	5425	POLD2	1.12570622725	3.81430080926	4
Lagging Strand Synthesis	5557	PRIM1	0.693491381	2.42701539863	4
Lagging Strand Synthesis	10714	POLD3	0.6244812505	1.75710057816	4
Cell Cycle Checkpoints	8881	CDC16	0.60997242575	1.74903845735	4
Cell Cycle Checkpoints	5883	RAD9A	0.69417005325	2.07806546047	4
Cell Cycle Checkpoints	8970	H2BC11	0.48779800475	1.72012054032	4
Cell Cycle Checkpoints	5985	RFC5	0.623379369	1.89761986927	4
Cell Cycle Checkpoints	890	CCNA2	1.060870209	3.13417137167	4
Cell Cycle Checkpoints	23594	ORC6	0.65885933025	1.81293584917	4
Cell Cycle Checkpoints	79019	CENPM	0.77689684475	2.50368744499	4
Cell Cycle Checkpoints	1763	DNA2	0.73766205975	2.10325003468	4
Cell Cycle Checkpoints	55143	CDCA8	0.56487016725	1.7499198074	4
Cell Cycle Checkpoints	5983	RFC3	0.77599962375	2.28890854946	4
Cell Cycle Checkpoints	51433	ANAPC5	0.617078394	1.81802242247	4
Cell Cycle Checkpoints	4172	MCM3	0.84203767575	2.75304724334	4
Cell Cycle Checkpoints	7311	UBA52	0.601568181	1.74733796189	4
Cell Cycle Checkpoints	996	CDC27	0.570548881	1.67435406935	4
Cell Cycle Checkpoints	51588	PIAS4	0.51965857975	1.59779309919	4
Cell Cycle Checkpoints	11243	PMF1	0.5287908105	2.27030921651	8
Cell Cycle Checkpoints	54908	SPDL1	0.602357762	2.00864668295	4
Cell Cycle Checkpoints	10524	KAT5	0.795715133	2.25927124666	4
Cell Cycle Checkpoints	5685	PSMA4	0.75271479425	2.46913703994	4
Cell Cycle Checkpoints	672	BRCA1	0.64239123375	1.65814007498	4
Cell Cycle Checkpoints	79003	MIS12	0.6246146365	1.87422563887	4
HDR through Single Strand Annealing (SSA)	5983	RFC3	0.77599962375	2.28890854946	4
HDR through Single Strand Annealing (SSA)	672	BRCA1	0.64239123375	1.65814007498	4
HDR through Single Strand Annealing (SSA)	5985	RFC5	0.623379369	1.89761986927	4
HDR through Single Strand Annealing (SSA)	5888	RAD51	0.5476631735	1.77397898259	4
HDR through Single Strand Annealing (SSA)	5883	RAD9A	0.69417005325	2.07806546047	4
HDR through Single Strand Annealing (SSA)	10524	KAT5	0.795715133	2.25927124666	4
HDR through Single Strand Annealing (SSA)	1763	DNA2	0.73766205975	2.10325003468	4
Gap-filling DNA repair synthesis and ligation in TC-NER	25820	ARIH1	1.191346724	4.01893978665	4
Gap-filling DNA repair synthesis and ligation in TC-NER	5985	RFC5	0.623379369	1.89761986927	4
Gap-filling DNA repair synthesis and ligation in TC-NER	10714	POLD3	0.6244812505	1.75710057816	4
Gap-filling DNA repair synthesis and ligation in TC-NER	56949	XAB2	0.69586323975	2.19962788294	4
Gap-filling DNA repair synthesis and ligation in TC-NER	5433	POLR2D	0.553288084	1.68271943843	4
Gap-filling DNA repair synthesis and ligation in TC-NER	1642	DDB1	0.1314361335	1.77425928366	4
Gap-filling DNA repair synthesis and ligation in TC-NER	7311	UBA52	0.601568181	1.74733796189	4
Gap-filling DNA repair synthesis and ligation in TC-NER	5425	POLD2	1.12570622725	3.81430080926	4
Gap-filling DNA repair synthesis and ligation in TC-NER	5983	RFC3	0.77599962375	2.28890854946	4
Gap-filling DNA repair synthesis and ligation in TC-NER	27339	PRPF19	0.52319543775	1.5916566802	4
Extension of Telomeres	10714	POLD3	0.6244812505	1.75710057816	4
Extension of Telomeres	5983	RFC3	0.77599962375	2.28890854946	4
Extension of Telomeres	7014	TERF2	0.5992345565	1.82209139203	4
Extension of Telomeres	5557	PRIM1	0.693491381	2.42701539863	4
Extension of Telomeres	5425	POLD2	1.12570622725	3.81430080926	4
Extension of Telomeres	1763	DNA2	0.73766205975	2.10325003468	4
Extension of Telomeres	890	CCNA2	1.060870209	3.13417137167	4
Extension of Telomeres	5985	RFC5	0.623379369	1.89761986927	4
Extension of Telomeres	5537	PPP6C	1.16651833125	3.98487552364	4
Dual incision in TC-NER	5433	POLR2D	0.553288084	1.68271943843	4
Dual incision in TC-NER	5983	RFC3	0.77599962375	2.28890854946	4
Dual incision in TC-NER	5425	POLD2	1.12570622725	3.81430080926	4
Dual incision in TC-NER	25820	ARIH1	1.191346724	4.01893978665	4
Dual incision in TC-NER	56949	XAB2	0.69586323975	2.19962788294	4
Dual incision in TC-NER	27339	PRPF19	0.52319543775	1.5916566802	4
Dual incision in TC-NER	5985	RFC5	0.623379369	1.89761986927	4
Dual incision in TC-NER	10714	POLD3	0.6244812505	1.75710057816	4
Dual incision in TC-NER	1642	DDB1	0.1314361335	1.77425928366	4
Dual incision in TC-NER	7311	UBA52	0.601568181	1.74733796189	4
Diseases of DNA repair	7516	XRCC2	0.51727792375	1.69056536003	4
Diseases of DNA repair	672	BRCA1	0.64239123375	1.65814007498	4
Diseases of DNA repair	10524	KAT5	0.795715133	2.25927124666	4
Diseases of DNA repair	5985	RFC5	0.623379369	1.89761986927	4
Diseases of DNA repair	5883	RAD9A	0.69417005325	2.07806546047	4
Diseases of DNA repair	5888	RAD51	0.5476631735	1.77397898259	4
Diseases of DNA repair	1763	DNA2	0.73766205975	2.10325003468	4
Diseases of DNA repair	5983	RFC3	0.77599962375	2.28890854946	4
Recognition of DNA damage by PCNA-containing replication complex	5425	POLD2	1.12570622725	3.81430080926	4
Recognition of DNA damage by PCNA-containing replication complex	5985	RFC5	0.623379369	1.89761986927	4
Recognition of DNA damage by PCNA-containing replication complex	5983	RFC3	0.77599962375	2.28890854946	4
Recognition of DNA damage by PCNA-containing replication complex	1642	DDB1	0.1314361335	1.77425928366	4
Recognition of DNA damage by PCNA-containing replication complex	7311	UBA52	0.601568181	1.74733796189	4
Recognition of DNA damage by PCNA-containing replication complex	10714	POLD3	0.6244812505	1.75710057816	4
Recognition of DNA damage by PCNA-containing replication complex	25820	ARIH1	1.191346724	4.01893978665	4
Transcription-Coupled Nucleotide Excision Repair (TC-NER)	5433	POLR2D	0.553288084	1.68271943843	4
Transcription-Coupled Nucleotide Excision Repair (TC-NER)	1642	DDB1	0.1314361335	1.77425928366	4
Transcription-Coupled Nucleotide Excision Repair (TC-NER)	25820	ARIH1	1.191346724	4.01893978665	4
Transcription-Coupled Nucleotide Excision Repair (TC-NER)	5985	RFC5	0.623379369	1.89761986927	4
Transcription-Coupled Nucleotide Excision Repair (TC-NER)	10714	POLD3	0.6244812505	1.75710057816	4
Transcription-Coupled Nucleotide Excision Repair (TC-NER)	10980	COPS6	0.7079037835	2.30537015969	4
Transcription-Coupled Nucleotide Excision Repair (TC-NER)	5983	RFC3	0.77599962375	2.28890854946	4
Transcription-Coupled Nucleotide Excision Repair (TC-NER)	7311	UBA52	0.601568181	1.74733796189	4
Transcription-Coupled Nucleotide Excision Repair (TC-NER)	27339	PRPF19	0.52319543775	1.5916566802	4
Transcription-Coupled Nucleotide Excision Repair (TC-NER)	56949	XAB2	0.69586323975	2.19962788294	4
Transcription-Coupled Nucleotide Excision Repair (TC-NER)	5425	POLD2	1.12570622725	3.81430080926	4
Nucleotide Excision Repair	5983	RFC3	0.77599962375	2.28890854946	4
Nucleotide Excision Repair	7311	UBA52	0.601568181	1.74733796189	4
Nucleotide Excision Repair	1642	DDB1	0.1314361335	1.77425928366	4
Nucleotide Excision Repair	56949	XAB2	0.69586323975	2.19962788294	4
Nucleotide Excision Repair	27339	PRPF19	0.52319543775	1.5916566802	4
Nucleotide Excision Repair	5887	RAD23B	0.62180721625	1.85413632368	4
Nucleotide Excision Repair	86	ACTL6A	0.701752531	1.87298546606	4
Nucleotide Excision Repair	10714	POLD3	0.6244812505	1.75710057816	4
Nucleotide Excision Repair	5425	POLD2	1.12570622725	3.81430080926	4
Nucleotide Excision Repair	25820	ARIH1	1.191346724	4.01893978665	4
Nucleotide Excision Repair	5433	POLR2D	0.553288084	1.68271943843	4
Nucleotide Excision Repair	5985	RFC5	0.623379369	1.89761986927	4
Nucleotide Excision Repair	10980	COPS6	0.7079037835	2.30537015969	4
Polymerase switching on the C-strand of the telomere	5425	POLD2	1.12570622725	3.81430080926	4
Polymerase switching on the C-strand of the telomere	5557	PRIM1	0.693491381	2.42701539863	4
Polymerase switching on the C-strand of the telomere	5983	RFC3	0.77599962375	2.28890854946	4
Polymerase switching on the C-strand of the telomere	5985	RFC5	0.623379369	1.89761986927	4
Polymerase switching on the C-strand of the telomere	7014	TERF2	0.5992345565	1.82209139203	4
Polymerase switching on the C-strand of the telomere	10714	POLD3	0.6244812505	1.75710057816	4
DNA Damage Bypass	5425	POLD2	1.12570622725	3.81430080926	4
DNA Damage Bypass	1642	DDB1	0.1314361335	1.77425928366	4
DNA Damage Bypass	25820	ARIH1	1.191346724	4.01893978665	4
DNA Damage Bypass	5983	RFC3	0.77599962375	2.28890854946	4
DNA Damage Bypass	10459	MAD2L2	0.6076202115	1.82236235589	4
DNA Damage Bypass	7311	UBA52	0.601568181	1.74733796189	4
DNA Damage Bypass	5985	RFC5	0.623379369	1.89761986927	4
DNA Damage Bypass	9768	PCLAF	0.5693178765	1.90101497307	4
DNA Damage Bypass	10714	POLD3	0.6244812505	1.75710057816	4
Processing of DNA double-strand break ends	5883	RAD9A	0.69417005325	2.07806546047	4
Processing of DNA double-strand break ends	672	BRCA1	0.64239123375	1.65814007498	4
Processing of DNA double-strand break ends	10524	KAT5	0.795715133	2.25927124666	4
Processing of DNA double-strand break ends	890	CCNA2	1.060870209	3.13417137167	4
Processing of DNA double-strand break ends	5983	RFC3	0.77599962375	2.28890854946	4
Processing of DNA double-strand break ends	8970	H2BC11	0.48779800475	1.72012054032	4
Processing of DNA double-strand break ends	7311	UBA52	0.601568181	1.74733796189	4
Processing of DNA double-strand break ends	51588	PIAS4	0.51965857975	1.59779309919	4
Processing of DNA double-strand break ends	1763	DNA2	0.73766205975	2.10325003468	4
Processing of DNA double-strand break ends	5985	RFC5	0.623379369	1.89761986927	4
Unwinding of DNA	4172	MCM3	0.84203767575	2.75304724334	4
Unwinding of DNA	84296	GINS4	0.90814660875	3.03727284674	4
Unwinding of DNA	51659	GINS2	0.98085246325	3.21500027013	4
Unwinding of DNA	9837	GINS1	0.5469140245	1.8786641222	4
Switching of origins to a post-replicative state	6500	SKP1	1.35304410925	4.73550773103	4
Switching of origins to a post-replicative state	6502	SKP2	0.63950067325	2.03893606325	4
Switching of origins to a post-replicative state	51433	ANAPC5	0.617078394	1.81802242247	4
Switching of origins to a post-replicative state	8881	CDC16	0.60997242575	1.74903845735	4
Switching of origins to a post-replicative state	996	CDC27	0.570548881	1.67435406935	4
Switching of origins to a post-replicative state	23594	ORC6	0.65885933025	1.81293584917	4
Switching of origins to a post-replicative state	5685	PSMA4	0.75271479425	2.46913703994	4
Switching of origins to a post-replicative state	890	CCNA2	1.060870209	3.13417137167	4
Switching of origins to a post-replicative state	7311	UBA52	0.601568181	1.74733796189	4
Switching of origins to a post-replicative state	4172	MCM3	0.84203767575	2.75304724334	4
Translesion synthesis by Y family DNA polymerases bypasses lesions on DNA template	10459	MAD2L2	0.6076202115	1.82236235589	4
Translesion synthesis by Y family DNA polymerases bypasses lesions on DNA template	9768	PCLAF	0.5693178765	1.90101497307	4
Translesion synthesis by Y family DNA polymerases bypasses lesions on DNA template	7311	UBA52	0.601568181	1.74733796189	4
Translesion synthesis by Y family DNA polymerases bypasses lesions on DNA template	10714	POLD3	0.6244812505	1.75710057816	4
Translesion synthesis by Y family DNA polymerases bypasses lesions on DNA template	5985	RFC5	0.623379369	1.89761986927	4
Translesion synthesis by Y family DNA polymerases bypasses lesions on DNA template	5983	RFC3	0.77599962375	2.28890854946	4
Translesion synthesis by Y family DNA polymerases bypasses lesions on DNA template	5425	POLD2	1.12570622725	3.81430080926	4
Termination of translesion DNA synthesis	10714	POLD3	0.6244812505	1.75710057816	4
Termination of translesion DNA synthesis	5425	POLD2	1.12570622725	3.81430080926	4
Termination of translesion DNA synthesis	5983	RFC3	0.77599962375	2.28890854946	4
Termination of translesion DNA synthesis	7311	UBA52	0.601568181	1.74733796189	4
Termination of translesion DNA synthesis	5985	RFC5	0.623379369	1.89761986927	4
Termination of translesion DNA synthesis	9768	PCLAF	0.5693178765	1.90101497307	4
Regulation of TP53 Activity through Phosphorylation	6878	TAF6	0.73513175925	2.58719539189	4
Regulation of TP53 Activity through Phosphorylation	5983	RFC3	0.77599962375	2.28890854946	4
Regulation of TP53 Activity through Phosphorylation	1763	DNA2	0.73766205975	2.10325003468	4
Regulation of TP53 Activity through Phosphorylation	5883	RAD9A	0.69417005325	2.07806546047	4
Regulation of TP53 Activity through Phosphorylation	672	BRCA1	0.64239123375	1.65814007498	4
Regulation of TP53 Activity through Phosphorylation	6881	TAF10	0.64598992425	1.78169353737	4
Regulation of TP53 Activity through Phosphorylation	7311	UBA52	0.601568181	1.74733796189	4
Regulation of TP53 Activity through Phosphorylation	5985	RFC5	0.623379369	1.89761986927	4
Regulation of TP53 Activity through Phosphorylation	890	CCNA2	1.060870209	3.13417137167	4
Regulation of TP53 Activity through Phosphorylation	10524	KAT5	0.795715133	2.25927124666	4
Telomere C-strand (Lagging Strand) Synthesis	5425	POLD2	1.12570622725	3.81430080926	4
Telomere C-strand (Lagging Strand) Synthesis	1763	DNA2	0.73766205975	2.10325003468	4
Telomere C-strand (Lagging Strand) Synthesis	5985	RFC5	0.623379369	1.89761986927	4
Telomere C-strand (Lagging Strand) Synthesis	5983	RFC3	0.77599962375	2.28890854946	4
Telomere C-strand (Lagging Strand) Synthesis	10714	POLD3	0.6244812505	1.75710057816	4
Telomere C-strand (Lagging Strand) Synthesis	5557	PRIM1	0.693491381	2.42701539863	4
Telomere C-strand (Lagging Strand) Synthesis	7014	TERF2	0.5992345565	1.82209139203	4
Impaired BRCA2 binding to PALB2	672	BRCA1	0.64239123375	1.65814007498	4
Impaired BRCA2 binding to PALB2	7516	XRCC2	0.51727792375	1.69056536003	4
Impaired BRCA2 binding to PALB2	5888	RAD51	0.5476631735	1.77397898259	4
Impaired BRCA2 binding to PALB2	1763	DNA2	0.73766205975	2.10325003468	4
Impaired BRCA2 binding to PALB2	10524	KAT5	0.795715133	2.25927124666	4
DNA Double-Strand Break Repair	5888	RAD51	0.5476631735	1.77397898259	4
DNA Double-Strand Break Repair	8970	H2BC11	0.48779800475	1.72012054032	4
DNA Double-Strand Break Repair	5425	POLD2	1.12570622725	3.81430080926	4
DNA Double-Strand Break Repair	672	BRCA1	0.64239123375	1.65814007498	4
DNA Double-Strand Break Repair	10524	KAT5	0.795715133	2.25927124666	4
DNA Double-Strand Break Repair	10714	POLD3	0.6244812505	1.75710057816	4
DNA Double-Strand Break Repair	5883	RAD9A	0.69417005325	2.07806546047	4
DNA Double-Strand Break Repair	7516	XRCC2	0.51727792375	1.69056536003	4
DNA Double-Strand Break Repair	7311	UBA52	0.601568181	1.74733796189	4
DNA Double-Strand Break Repair	51588	PIAS4	0.51965857975	1.59779309919	4
DNA Double-Strand Break Repair	890	CCNA2	1.060870209	3.13417137167	4
DNA Double-Strand Break Repair	5983	RFC3	0.77599962375	2.28890854946	4
DNA Double-Strand Break Repair	1763	DNA2	0.73766205975	2.10325003468	4
DNA Double-Strand Break Repair	5985	RFC5	0.623379369	1.89761986927	4
G2/M Transition	3376	IARS1	0.605051244	1.79244360383	4
G2/M Transition	347688	TUBB8	0.72176421025	2.07441078005	4
G2/M Transition	4605	MYBL2	0.99143487475	3.51792914246	4
G2/M Transition	2305	FOXM1	0.72539033725	2.55296144539	4
G2/M Transition	7283	TUBG1	0.8336434675	2.76830375199	4
G2/M Transition	132660	LIN54	0.5854570545	1.71294431667	4
G2/M Transition	5685	PSMA4	0.75271479425	2.46913703994	4
G2/M Transition	10121	ACTR1A	0.82780847425	2.77721384387	4
G2/M Transition	10844	TUBGCP2	0.64202981725	1.75021200324	4
G2/M Transition	890	CCNA2	1.060870209	3.13417137167	4
G2/M Transition	6500	SKP1	1.35304410925	4.73550773103	4
G2/M Transition	5116	PCNT	0.517440567	1.77566511034	4
G2/M Transition	7311	UBA52	0.601568181	1.74733796189	4
G2/M Transition	286826	LIN9	0.820573346	2.6012728894	4
G2/M Transition	93323	HAUS8	0.6938824995	2.23300191951	4
G2/M Transition	22995	CEP152	0.68588902175	2.01356288179	4
Defective HDR through Homologous Recombination Repair (HRR) due to PALB2 loss of BRCA1 binding function	672	BRCA1	0.64239123375	1.65814007498	4
Defective homologous recombination repair (HRR) due to PALB2 loss of function	1763	DNA2	0.73766205975	2.10325003468	4
Defective HDR through Homologous Recombination Repair (HRR) due to PALB2 loss of BRCA1 binding function	1763	DNA2	0.73766205975	2.10325003468	4
Defective HDR through Homologous Recombination Repair (HRR) due to PALB2 loss of BRCA2/RAD51/RAD51C binding function	1763	DNA2	0.73766205975	2.10325003468	4
Defective homologous recombination repair (HRR) due to BRCA1 loss of function	1763	DNA2	0.73766205975	2.10325003468	4
Defective homologous recombination repair (HRR) due to BRCA1 loss of function	7516	XRCC2	0.51727792375	1.69056536003	4
Defective HDR through Homologous Recombination Repair (HRR) due to PALB2 loss of BRCA2/RAD51/RAD51C binding function	7516	XRCC2	0.51727792375	1.69056536003	4
Defective homologous recombination repair (HRR) due to PALB2 loss of function	5888	RAD51	0.5476631735	1.77397898259	4
Defective HDR through Homologous Recombination Repair (HRR) due to PALB2 loss of BRCA2/RAD51/RAD51C binding function	672	BRCA1	0.64239123375	1.65814007498	4
Defective homologous recombination repair (HRR) due to PALB2 loss of function	7516	XRCC2	0.51727792375	1.69056536003	4
Defective homologous recombination repair (HRR) due to BRCA1 loss of function	10524	KAT5	0.795715133	2.25927124666	4
Defective HDR through Homologous Recombination Repair (HRR) due to PALB2 loss of BRCA2/RAD51/RAD51C binding function	10524	KAT5	0.795715133	2.25927124666	4
Defective HDR through Homologous Recombination Repair (HRR) due to PALB2 loss of BRCA1 binding function	10524	KAT5	0.795715133	2.25927124666	4
Defective homologous recombination repair (HRR) due to PALB2 loss of function	10524	KAT5	0.795715133	2.25927124666	4
Defective homologous recombination repair (HRR) due to PALB2 loss of function	672	BRCA1	0.64239123375	1.65814007498	4
Defective HDR through Homologous Recombination Repair (HRR) due to PALB2 loss of BRCA1 binding function	7516	XRCC2	0.51727792375	1.69056536003	4
Defective homologous recombination repair (HRR) due to BRCA1 loss of function	672	BRCA1	0.64239123375	1.65814007498	4
Defective HDR through Homologous Recombination Repair (HRR) due to PALB2 loss of BRCA1 binding function	5888	RAD51	0.5476631735	1.77397898259	4
Defective HDR through Homologous Recombination Repair (HRR) due to PALB2 loss of BRCA2/RAD51/RAD51C binding function	5888	RAD51	0.5476631735	1.77397898259	4
Defective homologous recombination repair (HRR) due to BRCA1 loss of function	5888	RAD51	0.5476631735	1.77397898259	4
Mitotic G2-G2/M phases	286826	LIN9	0.820573346	2.6012728894	4
Mitotic G2-G2/M phases	347688	TUBB8	0.72176421025	2.07441078005	4
Mitotic G2-G2/M phases	10844	TUBGCP2	0.64202981725	1.75021200324	4
Mitotic G2-G2/M phases	6500	SKP1	1.35304410925	4.73550773103	4
Mitotic G2-G2/M phases	5116	PCNT	0.517440567	1.77566511034	4
Mitotic G2-G2/M phases	93323	HAUS8	0.6938824995	2.23300191951	4
Mitotic G2-G2/M phases	7311	UBA52	0.601568181	1.74733796189	4
Mitotic G2-G2/M phases	4605	MYBL2	0.99143487475	3.51792914246	4
Mitotic G2-G2/M phases	890	CCNA2	1.060870209	3.13417137167	4
Mitotic G2-G2/M phases	3376	IARS1	0.605051244	1.79244360383	4
Mitotic G2-G2/M phases	10121	ACTR1A	0.82780847425	2.77721384387	4
Mitotic G2-G2/M phases	22995	CEP152	0.68588902175	2.01356288179	4
Mitotic G2-G2/M phases	5685	PSMA4	0.75271479425	2.46913703994	4
Mitotic G2-G2/M phases	132660	LIN54	0.5854570545	1.71294431667	4
Mitotic G2-G2/M phases	7283	TUBG1	0.8336434675	2.76830375199	4
Mitotic G2-G2/M phases	2305	FOXM1	0.72539033725	2.55296144539	4
Nonsense Mediated Decay (NMD) independent of the Exon Junction Complex (EJC)	6137	RPL13	0.78681978125	2.42442433295	4
Nonsense Mediated Decay (NMD) independent of the Exon Junction Complex (EJC)	6169	RPL38	0.582415605	1.72551616169	4
Nonsense Mediated Decay (NMD) independent of the Exon Junction Complex (EJC)	6164	RPL34	0.628910447	1.74868427142	4
Nonsense Mediated Decay (NMD) independent of the Exon Junction Complex (EJC)	6235	RPS29	0.5633533985	1.67783981109	4
Nonsense Mediated Decay (NMD) independent of the Exon Junction Complex (EJC)	6167	RPL37	0.67181003675	2.10630464067	4
Nonsense Mediated Decay (NMD) independent of the Exon Junction Complex (EJC)	7311	UBA52	0.601568181	1.74733796189	4
Nonsense Mediated Decay (NMD) independent of the Exon Junction Complex (EJC)	6193	RPS5	0.63289309	1.98085365207	4
Nonsense Mediated Decay (NMD) independent of the Exon Junction Complex (EJC)	6134	RPL10	0.659827888	2.02177450311	4
Nonsense Mediated Decay (NMD) independent of the Exon Junction Complex (EJC)	6189	RPS3A	0.4793644925	1.77393573863	4
Nonsense Mediated Decay (NMD) independent of the Exon Junction Complex (EJC)	4686	NCBP1	0.87742989125	2.86348405826	4
M Phase	54908	SPDL1	0.602357762	2.00864668295	4
M Phase	5685	PSMA4	0.75271479425	2.46913703994	4
M Phase	23310	NCAPD3	0.8973820115	2.80742856541	4
M Phase	93323	HAUS8	0.6938824995	2.23300191951	4
M Phase	5116	PCNT	0.517440567	1.77566511034	4
M Phase	8881	CDC16	0.60997242575	1.74903845735	4
M Phase	11243	PMF1	0.5287908105	2.27030921651	8
M Phase	7311	UBA52	0.601568181	1.74733796189	4
M Phase	22995	CEP152	0.68588902175	2.01356288179	4
M Phase	8970	H2BC11	0.48779800475	1.72012054032	4
M Phase	9126	SMC3	0.572948157	1.9316554398	4
M Phase	10844	TUBGCP2	0.64202981725	1.75021200324	4
M Phase	79003	MIS12	0.6246146365	1.87422563887	4
M Phase	3021	H3-3B	0.5023542838	1.75703206443	5
M Phase	7283	TUBG1	0.8336434675	2.76830375199	4
M Phase	996	CDC27	0.570548881	1.67435406935	4
M Phase	79019	CENPM	0.77689684475	2.50368744499	4
M Phase	10121	ACTR1A	0.82780847425	2.77721384387	4
M Phase	8021	NUP214	0.56361153975	1.62995577337	4
M Phase	54892	NCAPG2	0.500252301	2.05611908064	4
M Phase	347688	TUBB8	0.72176421025	2.07441078005	4
M Phase	64151	NCAPG	1.096207741	3.39248716921	4
M Phase	51433	ANAPC5	0.617078394	1.81802242247	4
M Phase	128866	CHMP4B	0.6457660715	1.78621150269	4
M Phase	55143	CDCA8	0.56487016725	1.7499198074	4
L13a-mediated translational silencing of Ceruloplasmin expression	1975	EIF4B	0.54020579725	1.61542626328	4
GTP hydrolysis and joining of the 60S ribosomal subunit	6164	RPL34	0.628910447	1.74868427142	4
L13a-mediated translational silencing of Ceruloplasmin expression	6164	RPL34	0.628910447	1.74868427142	4
GTP hydrolysis and joining of the 60S ribosomal subunit	6235	RPS29	0.5633533985	1.67783981109	4
GTP hydrolysis and joining of the 60S ribosomal subunit	6193	RPS5	0.63289309	1.98085365207	4
L13a-mediated translational silencing of Ceruloplasmin expression	6167	RPL37	0.67181003675	2.10630464067	4
GTP hydrolysis and joining of the 60S ribosomal subunit	6167	RPL37	0.67181003675	2.10630464067	4
L13a-mediated translational silencing of Ceruloplasmin expression	6235	RPS29	0.5633533985	1.67783981109	4
L13a-mediated translational silencing of Ceruloplasmin expression	8664	EIF3D	0.8349718725	2.68147403785	4
GTP hydrolysis and joining of the 60S ribosomal subunit	1975	EIF4B	0.54020579725	1.61542626328	4
GTP hydrolysis and joining of the 60S ribosomal subunit	7311	UBA52	0.601568181	1.74733796189	4
L13a-mediated translational silencing of Ceruloplasmin expression	6134	RPL10	0.659827888	2.02177450311	4
GTP hydrolysis and joining of the 60S ribosomal subunit	6134	RPL10	0.659827888	2.02177450311	4
GTP hydrolysis and joining of the 60S ribosomal subunit	8664	EIF3D	0.8349718725	2.68147403785	4
L13a-mediated translational silencing of Ceruloplasmin expression	7311	UBA52	0.601568181	1.74733796189	4
L13a-mediated translational silencing of Ceruloplasmin expression	6193	RPS5	0.63289309	1.98085365207	4
GTP hydrolysis and joining of the 60S ribosomal subunit	6137	RPL13	0.78681978125	2.42442433295	4
L13a-mediated translational silencing of Ceruloplasmin expression	6137	RPL13	0.78681978125	2.42442433295	4
L13a-mediated translational silencing of Ceruloplasmin expression	6169	RPL38	0.582415605	1.72551616169	4
L13a-mediated translational silencing of Ceruloplasmin expression	6189	RPS3A	0.4793644925	1.77393573863	4
GTP hydrolysis and joining of the 60S ribosomal subunit	6189	RPS3A	0.4793644925	1.77393573863	4
GTP hydrolysis and joining of the 60S ribosomal subunit	6169	RPL38	0.582415605	1.72551616169	4
Gap-filling DNA repair synthesis and ligation in GG-NER	10714	POLD3	0.6244812505	1.75710057816	4
Gap-filling DNA repair synthesis and ligation in GG-NER	7311	UBA52	0.601568181	1.74733796189	4
Gap-filling DNA repair synthesis and ligation in GG-NER	5985	RFC5	0.623379369	1.89761986927	4
Gap-filling DNA repair synthesis and ligation in GG-NER	5425	POLD2	1.12570622725	3.81430080926	4
Gap-filling DNA repair synthesis and ligation in GG-NER	5983	RFC3	0.77599962375	2.28890854946	4
Dual Incision in GG-NER	5983	RFC3	0.77599962375	2.28890854946	4
Dual Incision in GG-NER	25820	ARIH1	1.191346724	4.01893978665	4
Dual Incision in GG-NER	5425	POLD2	1.12570622725	3.81430080926	4
Dual Incision in GG-NER	7311	UBA52	0.601568181	1.74733796189	4
Dual Incision in GG-NER	5985	RFC5	0.623379369	1.89761986927	4
Dual Incision in GG-NER	10714	POLD3	0.6244812505	1.75710057816	4
Dual Incision in GG-NER	1642	DDB1	0.1314361335	1.77425928366	4
Formation of a pool of free 40S subunits	7311	UBA52	0.601568181	1.74733796189	4
Formation of a pool of free 40S subunits	8664	EIF3D	0.8349718725	2.68147403785	4
Formation of a pool of free 40S subunits	6169	RPL38	0.582415605	1.72551616169	4
Formation of a pool of free 40S subunits	6137	RPL13	0.78681978125	2.42442433295	4
Formation of a pool of free 40S subunits	6164	RPL34	0.628910447	1.74868427142	4
Formation of a pool of free 40S subunits	6235	RPS29	0.5633533985	1.67783981109	4
Formation of a pool of free 40S subunits	6134	RPL10	0.659827888	2.02177450311	4
Formation of a pool of free 40S subunits	6189	RPS3A	0.4793644925	1.77393573863	4
Formation of a pool of free 40S subunits	6167	RPL37	0.67181003675	2.10630464067	4
Formation of a pool of free 40S subunits	6193	RPS5	0.63289309	1.98085365207	4
rRNA processing in the nucleus and cytosol	6137	RPL13	0.78681978125	2.42442433295	4
rRNA processing in the nucleus and cytosol	6134	RPL10	0.659827888	2.02177450311	4
rRNA processing in the nucleus and cytosol	6189	RPS3A	0.4793644925	1.77393573863	4
rRNA processing in the nucleus and cytosol	6193	RPS5	0.63289309	1.98085365207	4
rRNA processing in the nucleus and cytosol	6167	RPL37	0.67181003675	2.10630464067	4
rRNA processing in the nucleus and cytosol	7311	UBA52	0.601568181	1.74733796189	4
rRNA processing in the nucleus and cytosol	27043	PELP1	0.5553817515	1.90698717491	4
rRNA processing in the nucleus and cytosol	5393	EXOSC9	0.85785924875	2.54415806222	4
rRNA processing in the nucleus and cytosol	9188	DDX21	0.6951955325	2.09133159562	4
rRNA processing in the nucleus and cytosol	8780	RIOK3	0.507795782	1.58552101867	4
rRNA processing in the nucleus and cytosol	27292	DIMT1	0.6968114725	2.12183437367	4
rRNA processing in the nucleus and cytosol	6169	RPL38	0.582415605	1.72551616169	4
rRNA processing in the nucleus and cytosol	6164	RPL34	0.628910447	1.74868427142	4
rRNA processing in the nucleus and cytosol	23160	WDR43	0.5036637245	1.78625410819	4
rRNA processing in the nucleus and cytosol	6235	RPS29	0.5633533985	1.67783981109	4
Removal of the Flap Intermediate	1763	DNA2	0.73766205975	2.10325003468	4
Removal of the Flap Intermediate	5425	POLD2	1.12570622725	3.81430080926	4
Removal of the Flap Intermediate	5557	PRIM1	0.693491381	2.42701539863	4
Removal of the Flap Intermediate	10714	POLD3	0.6244812505	1.75710057816	4
Global Genome Nucleotide Excision Repair (GG-NER)	1642	DDB1	0.1314361335	1.77425928366	4
Global Genome Nucleotide Excision Repair (GG-NER)	7311	UBA52	0.601568181	1.74733796189	4
Global Genome Nucleotide Excision Repair (GG-NER)	5983	RFC3	0.77599962375	2.28890854946	4
Global Genome Nucleotide Excision Repair (GG-NER)	5985	RFC5	0.623379369	1.89761986927	4
Global Genome Nucleotide Excision Repair (GG-NER)	10980	COPS6	0.7079037835	2.30537015969	4
Global Genome Nucleotide Excision Repair (GG-NER)	10714	POLD3	0.6244812505	1.75710057816	4
Global Genome Nucleotide Excision Repair (GG-NER)	5887	RAD23B	0.62180721625	1.85413632368	4
Global Genome Nucleotide Excision Repair (GG-NER)	86	ACTL6A	0.701752531	1.87298546606	4
Global Genome Nucleotide Excision Repair (GG-NER)	5425	POLD2	1.12570622725	3.81430080926	4
Global Genome Nucleotide Excision Repair (GG-NER)	25820	ARIH1	1.191346724	4.01893978665	4
Major pathway of rRNA processing in the nucleolus and cytosol	6193	RPS5	0.63289309	1.98085365207	4
Major pathway of rRNA processing in the nucleolus and cytosol	8780	RIOK3	0.507795782	1.58552101867	4
Major pathway of rRNA processing in the nucleolus and cytosol	6189	RPS3A	0.4793644925	1.77393573863	4
Major pathway of rRNA processing in the nucleolus and cytosol	6137	RPL13	0.78681978125	2.42442433295	4
Major pathway of rRNA processing in the nucleolus and cytosol	27043	PELP1	0.5553817515	1.90698717491	4
Major pathway of rRNA processing in the nucleolus and cytosol	6164	RPL34	0.628910447	1.74868427142	4
Major pathway of rRNA processing in the nucleolus and cytosol	6167	RPL37	0.67181003675	2.10630464067	4
Major pathway of rRNA processing in the nucleolus and cytosol	9188	DDX21	0.6951955325	2.09133159562	4
Major pathway of rRNA processing in the nucleolus and cytosol	5393	EXOSC9	0.85785924875	2.54415806222	4
Major pathway of rRNA processing in the nucleolus and cytosol	7311	UBA52	0.601568181	1.74733796189	4
Major pathway of rRNA processing in the nucleolus and cytosol	6169	RPL38	0.582415605	1.72551616169	4
Major pathway of rRNA processing in the nucleolus and cytosol	23160	WDR43	0.5036637245	1.78625410819	4
Major pathway of rRNA processing in the nucleolus and cytosol	6235	RPS29	0.5633533985	1.67783981109	4
Major pathway of rRNA processing in the nucleolus and cytosol	6134	RPL10	0.659827888	2.02177450311	4
Cap-dependent Translation Initiation	6189	RPS3A	0.4793644925	1.77393573863	4
Eukaryotic Translation Initiation	6189	RPS3A	0.4793644925	1.77393573863	4
Cap-dependent Translation Initiation	6169	RPL38	0.582415605	1.72551616169	4
Cap-dependent Translation Initiation	6193	RPS5	0.63289309	1.98085365207	4
Cap-dependent Translation Initiation	6235	RPS29	0.5633533985	1.67783981109	4
Eukaryotic Translation Initiation	1975	EIF4B	0.54020579725	1.61542626328	4
Cap-dependent Translation Initiation	6137	RPL13	0.78681978125	2.42442433295	4
Eukaryotic Translation Initiation	6137	RPL13	0.78681978125	2.42442433295	4
Cap-dependent Translation Initiation	1975	EIF4B	0.54020579725	1.61542626328	4
Eukaryotic Translation Initiation	6235	RPS29	0.5633533985	1.67783981109	4
Eukaryotic Translation Initiation	8664	EIF3D	0.8349718725	2.68147403785	4
Cap-dependent Translation Initiation	7311	UBA52	0.601568181	1.74733796189	4
Cap-dependent Translation Initiation	6134	RPL10	0.659827888	2.02177450311	4
Eukaryotic Translation Initiation	7311	UBA52	0.601568181	1.74733796189	4
Cap-dependent Translation Initiation	6167	RPL37	0.67181003675	2.10630464067	4
Eukaryotic Translation Initiation	6167	RPL37	0.67181003675	2.10630464067	4
Eukaryotic Translation Initiation	6193	RPS5	0.63289309	1.98085365207	4
Eukaryotic Translation Initiation	6169	RPL38	0.582415605	1.72551616169	4
Cap-dependent Translation Initiation	6164	RPL34	0.628910447	1.74868427142	4
Eukaryotic Translation Initiation	6164	RPL34	0.628910447	1.74868427142	4
Cap-dependent Translation Initiation	8664	EIF3D	0.8349718725	2.68147403785	4
Eukaryotic Translation Initiation	6134	RPL10	0.659827888	2.02177450311	4
Resolution of D-loop Structures through Synthesis-Dependent Strand Annealing (SDSA)	7516	XRCC2	0.51727792375	1.69056536003	4
Resolution of D-loop Structures through Synthesis-Dependent Strand Annealing (SDSA)	5888	RAD51	0.5476631735	1.77397898259	4
Resolution of D-loop Structures through Synthesis-Dependent Strand Annealing (SDSA)	672	BRCA1	0.64239123375	1.65814007498	4
Resolution of D-loop Structures through Synthesis-Dependent Strand Annealing (SDSA)	1763	DNA2	0.73766205975	2.10325003468	4
Resolution of D-loop Structures through Synthesis-Dependent Strand Annealing (SDSA)	10524	KAT5	0.795715133	2.25927124666	4
Processive synthesis on the lagging strand	5557	PRIM1	0.693491381	2.42701539863	4
Translesion synthesis by REV1	5983	RFC3	0.77599962375	2.28890854946	4
Translesion synthesis by REV1	5985	RFC5	0.623379369	1.89761986927	4
Translesion synthesis by REV1	7311	UBA52	0.601568181	1.74733796189	4
Processive synthesis on the lagging strand	10714	POLD3	0.6244812505	1.75710057816	4
Processive synthesis on the lagging strand	1763	DNA2	0.73766205975	2.10325003468	4
Processive synthesis on the lagging strand	5425	POLD2	1.12570622725	3.81430080926	4
Translesion synthesis by REV1	10459	MAD2L2	0.6076202115	1.82236235589	4
G2/M Checkpoints	5983	RFC3	0.77599962375	2.28890854946	4
G2/M Checkpoints	10524	KAT5	0.795715133	2.25927124666	4
G2/M Checkpoints	8970	H2BC11	0.48779800475	1.72012054032	4
G2/M Checkpoints	51588	PIAS4	0.51965857975	1.59779309919	4
G2/M Checkpoints	5883	RAD9A	0.69417005325	2.07806546047	4
G2/M Checkpoints	5685	PSMA4	0.75271479425	2.46913703994	4
G2/M Checkpoints	672	BRCA1	0.64239123375	1.65814007498	4
G2/M Checkpoints	7311	UBA52	0.601568181	1.74733796189	4
G2/M Checkpoints	4172	MCM3	0.84203767575	2.75304724334	4
G2/M Checkpoints	1763	DNA2	0.73766205975	2.10325003468	4
G2/M Checkpoints	23594	ORC6	0.65885933025	1.81293584917	4
G2/M Checkpoints	5985	RFC5	0.623379369	1.89761986927	4
Mitotic G1 phase and G1/S transition	1028	CDKN1C	0.62527194875	1.95633317907	4
Mitotic G1 phase and G1/S transition	132660	LIN54	0.5854570545	1.71294431667	4
Mitotic G1 phase and G1/S transition	4172	MCM3	0.84203767575	2.75304724334	4
Mitotic G1 phase and G1/S transition	286826	LIN9	0.820573346	2.6012728894	4
Mitotic G1 phase and G1/S transition	23594	ORC6	0.65885933025	1.81293584917	4
Mitotic G1 phase and G1/S transition	5557	PRIM1	0.693491381	2.42701539863	4
Mitotic G1 phase and G1/S transition	890	CCNA2	1.060870209	3.13417137167	4
Mitotic G1 phase and G1/S transition	5685	PSMA4	0.75271479425	2.46913703994	4
Mitotic G1 phase and G1/S transition	6502	SKP2	0.63950067325	2.03893606325	4
Mitotic G1 phase and G1/S transition	6500	SKP1	1.35304410925	4.73550773103	4
Mitotic G1 phase and G1/S transition	1163	CKS1B	0.62379897625	1.80012307956	4
Mitotic G1 phase and G1/S transition	7311	UBA52	0.601568181	1.74733796189	4
Mitotic G1 phase and G1/S transition	4605	MYBL2	0.99143487475	3.51792914246	4
Aberrant regulation of mitotic exit in cancer due to RB1 defects	6502	SKP2	0.63950067325	2.03893606325	4
Translesion synthesis by POLI	5985	RFC5	0.623379369	1.89761986927	4
Transcription of E2F targets under negative control by p107 (RBL1) and p130 (RBL2) in complex with HDAC1	4605	MYBL2	0.99143487475	3.51792914246	4
Translesion synthesis by POLI	5983	RFC3	0.77599962375	2.28890854946	4
Transcription of E2F targets under negative control by p107 (RBL1) and p130 (RBL2) in complex with HDAC1	286826	LIN9	0.820573346	2.6012728894	4
Translesion synthesis by POLI	7311	UBA52	0.601568181	1.74733796189	4
Transcription of E2F targets under negative control by p107 (RBL1) and p130 (RBL2) in complex with HDAC1	132660	LIN54	0.5854570545	1.71294431667	4
Aberrant regulation of mitotic exit in cancer due to RB1 defects	8881	CDC16	0.60997242575	1.74903845735	4
Aberrant regulation of mitotic exit in cancer due to RB1 defects	996	CDC27	0.570548881	1.67435406935	4
Aberrant regulation of mitotic exit in cancer due to RB1 defects	51433	ANAPC5	0.617078394	1.81802242247	4
Transcription of E2F targets under negative control by p107 (RBL1) and p130 (RBL2) in complex with HDAC1	890	CCNA2	1.060870209	3.13417137167	4
Translesion synthesis by POLI	10459	MAD2L2	0.6076202115	1.82236235589	4
Peptide chain elongation	6193	RPS5	0.63289309	1.98085365207	4
Peptide chain elongation	6164	RPL34	0.628910447	1.74868427142	4
Peptide chain elongation	6235	RPS29	0.5633533985	1.67783981109	4
Peptide chain elongation	6134	RPL10	0.659827888	2.02177450311	4
Peptide chain elongation	6137	RPL13	0.78681978125	2.42442433295	4
Peptide chain elongation	7311	UBA52	0.601568181	1.74733796189	4
Peptide chain elongation	6167	RPL37	0.67181003675	2.10630464067	4
Peptide chain elongation	6169	RPL38	0.582415605	1.72551616169	4
Peptide chain elongation	6189	RPS3A	0.4793644925	1.77393573863	4
G2/M DNA damage checkpoint	1763	DNA2	0.73766205975	2.10325003468	4
G2/M DNA damage checkpoint	51588	PIAS4	0.51965857975	1.59779309919	4
G2/M DNA damage checkpoint	5983	RFC3	0.77599962375	2.28890854946	4
G2/M DNA damage checkpoint	10524	KAT5	0.795715133	2.25927124666	4
G2/M DNA damage checkpoint	5985	RFC5	0.623379369	1.89761986927	4
G2/M DNA damage checkpoint	5883	RAD9A	0.69417005325	2.07806546047	4
G2/M DNA damage checkpoint	672	BRCA1	0.64239123375	1.65814007498	4
G2/M DNA damage checkpoint	8970	H2BC11	0.48779800475	1.72012054032	4
Translesion synthesis by POLK	5983	RFC3	0.77599962375	2.28890854946	4
Translesion synthesis by POLK	10459	MAD2L2	0.6076202115	1.82236235589	4
Translesion synthesis by POLK	7311	UBA52	0.601568181	1.74733796189	4
Translesion synthesis by POLK	5985	RFC5	0.623379369	1.89761986927	4
Eukaryotic Translation Elongation	6167	RPL37	0.67181003675	2.10630464067	4
Eukaryotic Translation Elongation	6134	RPL10	0.659827888	2.02177450311	4
Eukaryotic Translation Elongation	7311	UBA52	0.601568181	1.74733796189	4
Eukaryotic Translation Elongation	6235	RPS29	0.5633533985	1.67783981109	4
Eukaryotic Translation Elongation	6189	RPS3A	0.4793644925	1.77393573863	4
Eukaryotic Translation Elongation	6193	RPS5	0.63289309	1.98085365207	4
Eukaryotic Translation Elongation	6169	RPL38	0.582415605	1.72551616169	4
Eukaryotic Translation Elongation	6164	RPL34	0.628910447	1.74868427142	4
Eukaryotic Translation Elongation	6137	RPL13	0.78681978125	2.42442433295	4
Removal of the Flap Intermediate from the C-strand	10714	POLD3	0.6244812505	1.75710057816	4
Removal of the Flap Intermediate from the C-strand	7014	TERF2	0.5992345565	1.82209139203	4
Removal of the Flap Intermediate from the C-strand	1763	DNA2	0.73766205975	2.10325003468	4
Removal of the Flap Intermediate from the C-strand	5425	POLD2	1.12570622725	3.81430080926	4
Deadenylation-dependent mRNA decay	1975	EIF4B	0.54020579725	1.61542626328	4
Deadenylation-dependent mRNA decay	57472	CNOT6	0.71455076325	2.20700501025	4
Deadenylation-dependent mRNA decay	4849	CNOT3	0.5632839065	1.6345863569	4
Deadenylation-dependent mRNA decay	1656	DDX6	0.65005604525	1.94325988573	4
Deadenylation-dependent mRNA decay	23019	CNOT1	0.50280206125	1.61956254044	4
Deadenylation-dependent mRNA decay	5393	EXOSC9	0.85785924875	2.54415806222	4
Deadenylation-dependent mRNA decay	23644	EDC4	0.49565172475	1.73611659894	4
Aberrant regulation of mitotic cell cycle due to RB1 defects	51433	ANAPC5	0.617078394	1.81802242247	4
Aberrant regulation of mitotic cell cycle due to RB1 defects	1028	CDKN1C	0.62527194875	1.95633317907	4
Aberrant regulation of mitotic cell cycle due to RB1 defects	6502	SKP2	0.63950067325	2.03893606325	4
Aberrant regulation of mitotic cell cycle due to RB1 defects	996	CDC27	0.570548881	1.67435406935	4
Aberrant regulation of mitotic cell cycle due to RB1 defects	8881	CDC16	0.60997242575	1.74903845735	4
Polo-like kinase mediated events	2305	FOXM1	0.72539033725	2.55296144539	4
PCNA-Dependent Long Patch Base Excision Repair	10714	POLD3	0.6244812505	1.75710057816	4
Polo-like kinase mediated events	286826	LIN9	0.820573346	2.6012728894	4
PCNA-Dependent Long Patch Base Excision Repair	5985	RFC5	0.623379369	1.89761986927	4
PCNA-Dependent Long Patch Base Excision Repair	5983	RFC3	0.77599962375	2.28890854946	4
Polo-like kinase mediated events	4605	MYBL2	0.99143487475	3.51792914246	4
Polo-like kinase mediated events	132660	LIN54	0.5854570545	1.71294431667	4
PCNA-Dependent Long Patch Base Excision Repair	5425	POLD2	1.12570622725	3.81430080926	4
Nonsense-Mediated Decay (NMD)	6189	RPS3A	0.4793644925	1.77393573863	4
Nonsense Mediated Decay (NMD) enhanced by the Exon Junction Complex (EJC)	6235	RPS29	0.5633533985	1.67783981109	4
Nonsense-Mediated Decay (NMD)	6134	RPL10	0.659827888	2.02177450311	4
Nonsense Mediated Decay (NMD) enhanced by the Exon Junction Complex (EJC)	6164	RPL34	0.628910447	1.74868427142	4
Nonsense-Mediated Decay (NMD)	4686	NCBP1	0.87742989125	2.86348405826	4
Nonsense Mediated Decay (NMD) enhanced by the Exon Junction Complex (EJC)	6193	RPS5	0.63289309	1.98085365207	4
Nonsense Mediated Decay (NMD) enhanced by the Exon Junction Complex (EJC)	6134	RPL10	0.659827888	2.02177450311	4
Nonsense Mediated Decay (NMD) enhanced by the Exon Junction Complex (EJC)	4686	NCBP1	0.87742989125	2.86348405826	4
Nonsense-Mediated Decay (NMD)	6169	RPL38	0.582415605	1.72551616169	4
Nonsense Mediated Decay (NMD) enhanced by the Exon Junction Complex (EJC)	6169	RPL38	0.582415605	1.72551616169	4
Nonsense-Mediated Decay (NMD)	6193	RPS5	0.63289309	1.98085365207	4
Nonsense Mediated Decay (NMD) enhanced by the Exon Junction Complex (EJC)	6137	RPL13	0.78681978125	2.42442433295	4
Nonsense Mediated Decay (NMD) enhanced by the Exon Junction Complex (EJC)	6189	RPS3A	0.4793644925	1.77393573863	4
Nonsense-Mediated Decay (NMD)	6235	RPS29	0.5633533985	1.67783981109	4
Nonsense Mediated Decay (NMD) enhanced by the Exon Junction Complex (EJC)	6167	RPL37	0.67181003675	2.10630464067	4
Nonsense-Mediated Decay (NMD)	6137	RPL13	0.78681978125	2.42442433295	4
Nonsense-Mediated Decay (NMD)	6167	RPL37	0.67181003675	2.10630464067	4
Nonsense-Mediated Decay (NMD)	6164	RPL34	0.628910447	1.74868427142	4
Nonsense Mediated Decay (NMD) enhanced by the Exon Junction Complex (EJC)	7311	UBA52	0.601568181	1.74733796189	4
Nonsense-Mediated Decay (NMD)	7311	UBA52	0.601568181	1.74733796189	4
Resolution of D-loop Structures through Holliday Junction Intermediates	672	BRCA1	0.64239123375	1.65814007498	4
Resolution of D-loop Structures through Holliday Junction Intermediates	10524	KAT5	0.795715133	2.25927124666	4
Resolution of D-loop Structures through Holliday Junction Intermediates	1763	DNA2	0.73766205975	2.10325003468	4
Resolution of D-loop Structures through Holliday Junction Intermediates	5888	RAD51	0.5476631735	1.77397898259	4
Resolution of D-loop Structures through Holliday Junction Intermediates	7516	XRCC2	0.51727792375	1.69056536003	4
Eukaryotic Translation Termination	6167	RPL37	0.67181003675	2.10630464067	4
Eukaryotic Translation Termination	6169	RPL38	0.582415605	1.72551616169	4
Eukaryotic Translation Termination	6235	RPS29	0.5633533985	1.67783981109	4
Eukaryotic Translation Termination	7311	UBA52	0.601568181	1.74733796189	4
Eukaryotic Translation Termination	6134	RPL10	0.659827888	2.02177450311	4
Eukaryotic Translation Termination	6189	RPS3A	0.4793644925	1.77393573863	4
Eukaryotic Translation Termination	6137	RPL13	0.78681978125	2.42442433295	4
Eukaryotic Translation Termination	6193	RPS5	0.63289309	1.98085365207	4
Eukaryotic Translation Termination	6164	RPL34	0.628910447	1.74868427142	4
Cyclin E associated events during G1/S transition	6502	SKP2	0.63950067325	2.03893606325	4
Cyclin E associated events during G1/S transition	6500	SKP1	1.35304410925	4.73550773103	4
Cyclin E associated events during G1/S transition	5685	PSMA4	0.75271479425	2.46913703994	4
Cyclin E associated events during G1/S transition	132660	LIN54	0.5854570545	1.71294431667	4
Cyclin E associated events during G1/S transition	286826	LIN9	0.820573346	2.6012728894	4
Cyclin E associated events during G1/S transition	7311	UBA52	0.601568181	1.74733796189	4
Cyclin E associated events during G1/S transition	1163	CKS1B	0.62379897625	1.80012307956	4
Cyclin E associated events during G1/S transition	890	CCNA2	1.060870209	3.13417137167	4
APC/C:Cdc20 mediated degradation of Cyclin B	7311	UBA52	0.601568181	1.74733796189	4
Abortive elongation of HIV-1 transcript in the absence of Tat	4686	NCBP1	0.87742989125	2.86348405826	4
APC/C:Cdc20 mediated degradation of Cyclin B	51433	ANAPC5	0.617078394	1.81802242247	4
Abortive elongation of HIV-1 transcript in the absence of Tat	5433	POLR2D	0.553288084	1.68271943843	4
APC/C:Cdc20 mediated degradation of Cyclin B	8881	CDC16	0.60997242575	1.74903845735	4
APC/C:Cdc20 mediated degradation of Cyclin B	996	CDC27	0.570548881	1.67435406935	4
Abortive elongation of HIV-1 transcript in the absence of Tat	6829	SUPT5H	0.919051594	2.77999146221	4
Abortive elongation of HIV-1 transcript in the absence of Tat	7469	NELFA	0.60104749125	2.02548937875	4
Diseases of mitotic cell cycle	1028	CDKN1C	0.62527194875	1.95633317907	4
Diseases of mitotic cell cycle	51433	ANAPC5	0.617078394	1.81802242247	4
Resolution of D-Loop Structures	10524	KAT5	0.795715133	2.25927124666	4
Diseases of mitotic cell cycle	8881	CDC16	0.60997242575	1.74903845735	4
Diseases of mitotic cell cycle	6502	SKP2	0.63950067325	2.03893606325	4
Resolution of D-Loop Structures	5888	RAD51	0.5476631735	1.77397898259	4
Resolution of D-Loop Structures	1763	DNA2	0.73766205975	2.10325003468	4
Resolution of D-Loop Structures	672	BRCA1	0.64239123375	1.65814007498	4
Resolution of D-Loop Structures	7516	XRCC2	0.51727792375	1.69056536003	4
Diseases of mitotic cell cycle	996	CDC27	0.570548881	1.67435406935	4
Mitotic Prometaphase	7283	TUBG1	0.8336434675	2.76830375199	4
Mitotic Prometaphase	10121	ACTR1A	0.82780847425	2.77721384387	4
Mitotic Prometaphase	11243	PMF1	0.5287908105	2.27030921651	8
Mitotic Prometaphase	79003	MIS12	0.6246146365	1.87422563887	4
Mitotic Prometaphase	347688	TUBB8	0.72176421025	2.07441078005	4
Mitotic Prometaphase	10844	TUBGCP2	0.64202981725	1.75021200324	4
Mitotic Prometaphase	54908	SPDL1	0.602357762	2.00864668295	4
Mitotic Prometaphase	55143	CDCA8	0.56487016725	1.7499198074	4
Mitotic Prometaphase	5116	PCNT	0.517440567	1.77566511034	4
Mitotic Prometaphase	64151	NCAPG	1.096207741	3.39248716921	4
Mitotic Prometaphase	9126	SMC3	0.572948157	1.9316554398	4
Mitotic Prometaphase	79019	CENPM	0.77689684475	2.50368744499	4
Mitotic Prometaphase	93323	HAUS8	0.6938824995	2.23300191951	4
Mitotic Prometaphase	22995	CEP152	0.68588902175	2.01356288179	4
Cyclin A:Cdk2-associated events at S phase entry	890	CCNA2	1.060870209	3.13417137167	4
Cyclin A:Cdk2-associated events at S phase entry	6500	SKP1	1.35304410925	4.73550773103	4
Cyclin A:Cdk2-associated events at S phase entry	286826	LIN9	0.820573346	2.6012728894	4
Cyclin A:Cdk2-associated events at S phase entry	1163	CKS1B	0.62379897625	1.80012307956	4
Cyclin A:Cdk2-associated events at S phase entry	132660	LIN54	0.5854570545	1.71294431667	4
Cyclin A:Cdk2-associated events at S phase entry	5685	PSMA4	0.75271479425	2.46913703994	4
Cyclin A:Cdk2-associated events at S phase entry	6502	SKP2	0.63950067325	2.03893606325	4
Cyclin A:Cdk2-associated events at S phase entry	7311	UBA52	0.601568181	1.74733796189	4
Activation of ATR in response to replication stress	5985	RFC5	0.623379369	1.89761986927	4
Activation of ATR in response to replication stress	5983	RFC3	0.77599962375	2.28890854946	4
Activation of ATR in response to replication stress	4172	MCM3	0.84203767575	2.75304724334	4
Activation of ATR in response to replication stress	23594	ORC6	0.65885933025	1.81293584917	4
Activation of ATR in response to replication stress	5883	RAD9A	0.69417005325	2.07806546047	4
G1/S Transition	286826	LIN9	0.820573346	2.6012728894	4
G1/S Transition	5685	PSMA4	0.75271479425	2.46913703994	4
G1/S Transition	1163	CKS1B	0.62379897625	1.80012307956	4
G1/S Transition	6500	SKP1	1.35304410925	4.73550773103	4
G1/S Transition	7311	UBA52	0.601568181	1.74733796189	4
G1/S Transition	890	CCNA2	1.060870209	3.13417137167	4
G1/S Transition	132660	LIN54	0.5854570545	1.71294431667	4
G1/S Transition	4172	MCM3	0.84203767575	2.75304724334	4
G1/S Transition	6502	SKP2	0.63950067325	2.03893606325	4
G1/S Transition	23594	ORC6	0.65885933025	1.81293584917	4
G1/S Transition	5557	PRIM1	0.693491381	2.42701539863	4
Orc1 removal from chromatin	6502	SKP2	0.63950067325	2.03893606325	4
Orc1 removal from chromatin	5685	PSMA4	0.75271479425	2.46913703994	4
Orc1 removal from chromatin	4172	MCM3	0.84203767575	2.75304724334	4
Orc1 removal from chromatin	890	CCNA2	1.060870209	3.13417137167	4
Orc1 removal from chromatin	6500	SKP1	1.35304410925	4.73550773103	4
Orc1 removal from chromatin	7311	UBA52	0.601568181	1.74733796189	4
Orc1 removal from chromatin	23594	ORC6	0.65885933025	1.81293584917	4
Formation of TC-NER Pre-Incision Complex	1642	DDB1	0.1314361335	1.77425928366	4
Formation of TC-NER Pre-Incision Complex	7311	UBA52	0.601568181	1.74733796189	4
Formation of TC-NER Pre-Incision Complex	5433	POLR2D	0.553288084	1.68271943843	4
Formation of TC-NER Pre-Incision Complex	10980	COPS6	0.7079037835	2.30537015969	4
Formation of TC-NER Pre-Incision Complex	56949	XAB2	0.69586323975	2.19962788294	4
Formation of TC-NER Pre-Incision Complex	27339	PRPF19	0.52319543775	1.5916566802	4
Formation of TC-NER Pre-Incision Complex	25820	ARIH1	1.191346724	4.01893978665	4
DNA Damage Recognition in GG-NER	86	ACTL6A	0.701752531	1.87298546606	4
DNA Damage Recognition in GG-NER	10980	COPS6	0.7079037835	2.30537015969	4
DNA Damage Recognition in GG-NER	5887	RAD23B	0.62180721625	1.85413632368	4
DNA Damage Recognition in GG-NER	25820	ARIH1	1.191346724	4.01893978665	4
DNA Damage Recognition in GG-NER	7311	UBA52	0.601568181	1.74733796189	4
DNA Damage Recognition in GG-NER	1642	DDB1	0.1314361335	1.77425928366	4
DNA Replication Pre-Initiation	8881	CDC16	0.60997242575	1.74903845735	4
DNA Replication Pre-Initiation	996	CDC27	0.570548881	1.67435406935	4
DNA Replication Pre-Initiation	7311	UBA52	0.601568181	1.74733796189	4
DNA Replication Pre-Initiation	5557	PRIM1	0.693491381	2.42701539863	4
DNA Replication Pre-Initiation	51433	ANAPC5	0.617078394	1.81802242247	4
DNA Replication Pre-Initiation	8970	H2BC11	0.48779800475	1.72012054032	4
DNA Replication Pre-Initiation	23594	ORC6	0.65885933025	1.81293584917	4
DNA Replication Pre-Initiation	4172	MCM3	0.84203767575	2.75304724334	4
DNA Replication Pre-Initiation	5685	PSMA4	0.75271479425	2.46913703994	4
DNA Replication Pre-Initiation	3021	H3-3B	0.5023542838	1.75703206443	5
Regulation of PLK1 Activity at G2/M Transition	7283	TUBG1	0.8336434675	2.76830375199	4
Regulation of PLK1 Activity at G2/M Transition	22995	CEP152	0.68588902175	2.01356288179	4
Regulation of PLK1 Activity at G2/M Transition	10121	ACTR1A	0.82780847425	2.77721384387	4
APC/C-mediated degradation of cell cycle proteins	6500	SKP1	1.35304410925	4.73550773103	4
APC/C-mediated degradation of cell cycle proteins	7311	UBA52	0.601568181	1.74733796189	4
Regulation of mitotic cell cycle	6502	SKP2	0.63950067325	2.03893606325	4
Regulation of mitotic cell cycle	5685	PSMA4	0.75271479425	2.46913703994	4
APC/C-mediated degradation of cell cycle proteins	5685	PSMA4	0.75271479425	2.46913703994	4
APC/C-mediated degradation of cell cycle proteins	996	CDC27	0.570548881	1.67435406935	4
Regulation of mitotic cell cycle	996	CDC27	0.570548881	1.67435406935	4
Regulation of mitotic cell cycle	8881	CDC16	0.60997242575	1.74903845735	4
Regulation of PLK1 Activity at G2/M Transition	3376	IARS1	0.605051244	1.79244360383	4
Regulation of PLK1 Activity at G2/M Transition	93323	HAUS8	0.6938824995	2.23300191951	4
Regulation of mitotic cell cycle	51433	ANAPC5	0.617078394	1.81802242247	4
APC/C-mediated degradation of cell cycle proteins	8881	CDC16	0.60997242575	1.74903845735	4
APC/C-mediated degradation of cell cycle proteins	890	CCNA2	1.060870209	3.13417137167	4
Regulation of mitotic cell cycle	6500	SKP1	1.35304410925	4.73550773103	4
Regulation of PLK1 Activity at G2/M Transition	6500	SKP1	1.35304410925	4.73550773103	4
Regulation of mitotic cell cycle	890	CCNA2	1.060870209	3.13417137167	4
Regulation of PLK1 Activity at G2/M Transition	5116	PCNT	0.517440567	1.77566511034	4
Regulation of PLK1 Activity at G2/M Transition	7311	UBA52	0.601568181	1.74733796189	4
Regulation of mitotic cell cycle	7311	UBA52	0.601568181	1.74733796189	4
APC/C-mediated degradation of cell cycle proteins	51433	ANAPC5	0.617078394	1.81802242247	4
APC/C-mediated degradation of cell cycle proteins	6502	SKP2	0.63950067325	2.03893606325	4
Selenocysteine synthesis	6164	RPL34	0.628910447	1.74868427142	4
Selenocysteine synthesis	6235	RPS29	0.5633533985	1.67783981109	4
Selenocysteine synthesis	6169	RPL38	0.582415605	1.72551616169	4
Selenocysteine synthesis	6134	RPL10	0.659827888	2.02177450311	4
Selenocysteine synthesis	6167	RPL37	0.67181003675	2.10630464067	4
Selenocysteine synthesis	6193	RPS5	0.63289309	1.98085365207	4
Selenocysteine synthesis	6137	RPL13	0.78681978125	2.42442433295	4
Selenocysteine synthesis	6189	RPS3A	0.4793644925	1.77393573863	4
Selenocysteine synthesis	7311	UBA52	0.601568181	1.74733796189	4
APC-Cdc20 mediated degradation of Nek2A	51433	ANAPC5	0.617078394	1.81802242247	4
APC-Cdc20 mediated degradation of Nek2A	7311	UBA52	0.601568181	1.74733796189	4
APC-Cdc20 mediated degradation of Nek2A	996	CDC27	0.570548881	1.67435406935	4
APC-Cdc20 mediated degradation of Nek2A	8881	CDC16	0.60997242575	1.74903845735	4
Assembly of the pre-replicative complex	51433	ANAPC5	0.617078394	1.81802242247	4
Assembly of the pre-replicative complex	3021	H3-3B	0.5023542838	1.75703206443	5
Assembly of the pre-replicative complex	7311	UBA52	0.601568181	1.74733796189	4
Assembly of the pre-replicative complex	23594	ORC6	0.65885933025	1.81293584917	4
Assembly of the pre-replicative complex	8970	H2BC11	0.48779800475	1.72012054032	4
Assembly of the pre-replicative complex	5685	PSMA4	0.75271479425	2.46913703994	4
Assembly of the pre-replicative complex	8881	CDC16	0.60997242575	1.74903845735	4
Assembly of the pre-replicative complex	996	CDC27	0.570548881	1.67435406935	4
Assembly of the pre-replicative complex	4172	MCM3	0.84203767575	2.75304724334	4
Viral mRNA Translation	6134	RPL10	0.659827888	2.02177450311	4
Viral mRNA Translation	6164	RPL34	0.628910447	1.74868427142	4
Viral mRNA Translation	6193	RPS5	0.63289309	1.98085365207	4
Viral mRNA Translation	6167	RPL37	0.67181003675	2.10630464067	4
Viral mRNA Translation	6235	RPS29	0.5633533985	1.67783981109	4
Viral mRNA Translation	7311	UBA52	0.601568181	1.74733796189	4
Viral mRNA Translation	6189	RPS3A	0.4793644925	1.77393573863	4
Viral mRNA Translation	6169	RPL38	0.582415605	1.72551616169	4
Viral mRNA Translation	6137	RPL13	0.78681978125	2.42442433295	4
Response of EIF2AK4 (GCN2) to amino acid deficiency	6189	RPS3A	0.4793644925	1.77393573863	4
Response of EIF2AK4 (GCN2) to amino acid deficiency	6169	RPL38	0.582415605	1.72551616169	4
Response of EIF2AK4 (GCN2) to amino acid deficiency	7311	UBA52	0.601568181	1.74733796189	4
Response of EIF2AK4 (GCN2) to amino acid deficiency	6164	RPL34	0.628910447	1.74868427142	4
Response of EIF2AK4 (GCN2) to amino acid deficiency	6134	RPL10	0.659827888	2.02177450311	4
Response of EIF2AK4 (GCN2) to amino acid deficiency	6193	RPS5	0.63289309	1.98085365207	4
Response of EIF2AK4 (GCN2) to amino acid deficiency	6167	RPL37	0.67181003675	2.10630464067	4
Response of EIF2AK4 (GCN2) to amino acid deficiency	6235	RPS29	0.5633533985	1.67783981109	4
Response of EIF2AK4 (GCN2) to amino acid deficiency	6137	RPL13	0.78681978125	2.42442433295	4
rRNA processing	23160	WDR43	0.5036637245	1.78625410819	4
rRNA processing	6189	RPS3A	0.4793644925	1.77393573863	4
rRNA processing	27043	PELP1	0.5553817515	1.90698717491	4
rRNA processing	6134	RPL10	0.659827888	2.02177450311	4
rRNA processing	6169	RPL38	0.582415605	1.72551616169	4
rRNA processing	27292	DIMT1	0.6968114725	2.12183437367	4
rRNA processing	6164	RPL34	0.628910447	1.74868427142	4
rRNA processing	6167	RPL37	0.67181003675	2.10630464067	4
rRNA processing	7311	UBA52	0.601568181	1.74733796189	4
rRNA processing	6193	RPS5	0.63289309	1.98085365207	4
rRNA processing	6137	RPL13	0.78681978125	2.42442433295	4
rRNA processing	6235	RPS29	0.5633533985	1.67783981109	4
rRNA processing	5393	EXOSC9	0.85785924875	2.54415806222	4
rRNA processing	8780	RIOK3	0.507795782	1.58552101867	4
rRNA processing	9188	DDX21	0.6951955325	2.09133159562	4
Metabolism of RNA	8780	RIOK3	0.507795782	1.58552101867	4
Metabolism of RNA	23644	EDC4	0.49565172475	1.73611659894	4
Metabolism of RNA	56949	XAB2	0.69586323975	2.19962788294	4
Metabolism of RNA	6134	RPL10	0.659827888	2.02177450311	4
Metabolism of RNA	6164	RPL34	0.628910447	1.74868427142	4
Metabolism of RNA	5433	POLR2D	0.553288084	1.68271943843	4
Metabolism of RNA	8896	BUD31	0.52407920575	1.74082177063	4
Metabolism of RNA	1975	EIF4B	0.54020579725	1.61542626328	4
Metabolism of RNA	6137	RPL13	0.78681978125	2.42442433295	4
Metabolism of RNA	9128	PRPF4	0.69126880475	2.10625870859	4
Metabolism of RNA	8021	NUP214	0.56361153975	1.62995577337	4
Metabolism of RNA	27336	HTATSF1	0.5974038475	1.85531808681	4
Metabolism of RNA	1656	DDX6	0.65005604525	1.94325988573	4
Metabolism of RNA	6189	RPS3A	0.4793644925	1.77393573863	4
Metabolism of RNA	57472	CNOT6	0.71455076325	2.20700501025	4
Metabolism of RNA	6193	RPS5	0.63289309	1.98085365207	4
Metabolism of RNA	6167	RPL37	0.67181003675	2.10630464067	4
Metabolism of RNA	5685	PSMA4	0.75271479425	2.46913703994	4
Metabolism of RNA	10419	PRMT5	0.54170348425	1.71139282972	4
Metabolism of RNA	6631	SNRPC	0.887432385	2.83044165601	4
Metabolism of RNA	4686	NCBP1	0.87742989125	2.86348405826	4
Metabolism of RNA	23160	WDR43	0.5036637245	1.78625410819	4
Metabolism of RNA	27043	PELP1	0.5553817515	1.90698717491	4
Metabolism of RNA	27339	PRPF19	0.52319543775	1.5916566802	4
Metabolism of RNA	6235	RPS29	0.5633533985	1.67783981109	4
Metabolism of RNA	9188	DDX21	0.6951955325	2.09133159562	4
Metabolism of RNA	55660	PRPF40A	0.4762614855	1.60766573362	4
Metabolism of RNA	27292	DIMT1	0.6968114725	2.12183437367	4
Metabolism of RNA	1660	DHX9	0.89250121875	2.85869894719	4
Metabolism of RNA	4849	CNOT3	0.5632839065	1.6345863569	4
Metabolism of RNA	5393	EXOSC9	0.85785924875	2.54415806222	4
Metabolism of RNA	23019	CNOT1	0.50280206125	1.61956254044	4
Metabolism of RNA	96764	TGS1	0.5835998655	1.76856623692	4
Metabolism of RNA	7311	UBA52	0.601568181	1.74733796189	4
Metabolism of RNA	6829	SUPT5H	0.919051594	2.77999146221	4
Metabolism of RNA	6169	RPL38	0.582415605	1.72551616169	4
Metabolism of RNA	10250	SRRM1	0.53935808475	1.6249954434	4
Metabolism of RNA	58509	CACTIN	0.67870742175	1.8548116427	4
SRP-dependent cotranslational protein targeting to membrane	6167	RPL37	0.67181003675	2.10630464067	4
SRP-dependent cotranslational protein targeting to membrane	6193	RPS5	0.63289309	1.98085365207	4
SRP-dependent cotranslational protein targeting to membrane	6235	RPS29	0.5633533985	1.67783981109	4
SRP-dependent cotranslational protein targeting to membrane	6189	RPS3A	0.4793644925	1.77393573863	4
SRP-dependent cotranslational protein targeting to membrane	6134	RPL10	0.659827888	2.02177450311	4
SRP-dependent cotranslational protein targeting to membrane	6137	RPL13	0.78681978125	2.42442433295	4
SRP-dependent cotranslational protein targeting to membrane	6169	RPL38	0.582415605	1.72551616169	4
SRP-dependent cotranslational protein targeting to membrane	7311	UBA52	0.601568181	1.74733796189	4
SRP-dependent cotranslational protein targeting to membrane	6164	RPL34	0.628910447	1.74868427142	4
SCF(Skp2)-mediated degradation of p27/p21	890	CCNA2	1.060870209	3.13417137167	4
SCF(Skp2)-mediated degradation of p27/p21	6502	SKP2	0.63950067325	2.03893606325	4
SCF(Skp2)-mediated degradation of p27/p21	6500	SKP1	1.35304410925	4.73550773103	4
SCF(Skp2)-mediated degradation of p27/p21	5685	PSMA4	0.75271479425	2.46913703994	4
SCF(Skp2)-mediated degradation of p27/p21	1163	CKS1B	0.62379897625	1.80012307956	4
SCF(Skp2)-mediated degradation of p27/p21	7311	UBA52	0.601568181	1.74733796189	4
Neddylation	7428	VHL	0.735508845	2.27060544554	4
Neddylation	6500	SKP1	1.35304410925	4.73550773103	4
Neddylation	25820	ARIH1	1.191346724	4.01893978665	4
Neddylation	672	BRCA1	0.64239123375	1.65814007498	4
Neddylation	87178	PNPT1	0.536939768	1.60330892393	4
Neddylation	7311	UBA52	0.601568181	1.74733796189	4
Neddylation	4738	NEDD8	0.8499983442	3.24475943874	5
Neddylation	5685	PSMA4	0.75271479425	2.46913703994	4
Neddylation	6502	SKP2	0.63950067325	2.03893606325	4
Neddylation	10980	COPS6	0.7079037835	2.30537015969	4
Neddylation	55832	CAND1	0.83369908525	2.685899671	4
Neddylation	1642	DDB1	0.1314361335	1.77425928366	4
Neddylation	9039	UBA3	0.8861614695	2.94557139402	4
Neddylation	8452	CUL3	0.82791603	2.47955340122	4
Neddylation	8883	NAE1	0.703772168	3.01677412672	4
Neddylation	26583	DUX4L8	1.1630000845	2.49150050087	2
Deadenylation of mRNA	57472	CNOT6	0.71455076325	2.20700501025	4
Deadenylation of mRNA	4849	CNOT3	0.5632839065	1.6345863569	4
Deadenylation of mRNA	23019	CNOT1	0.50280206125	1.61956254044	4
Deadenylation of mRNA	1975	EIF4B	0.54020579725	1.61542626328	4
Regulation of APC/C activators between G1/S and early anaphase	890	CCNA2	1.060870209	3.13417137167	4
Regulation of APC/C activators between G1/S and early anaphase	6500	SKP1	1.35304410925	4.73550773103	4
Regulation of APC/C activators between G1/S and early anaphase	8881	CDC16	0.60997242575	1.74903845735	4
Regulation of APC/C activators between G1/S and early anaphase	996	CDC27	0.570548881	1.67435406935	4
Regulation of APC/C activators between G1/S and early anaphase	51433	ANAPC5	0.617078394	1.81802242247	4
Regulation of APC/C activators between G1/S and early anaphase	7311	UBA52	0.601568181	1.74733796189	4
Regulation of APC/C activators between G1/S and early anaphase	5685	PSMA4	0.75271479425	2.46913703994	4
Resolution of AP sites via the multiple-nucleotide patch replacement pathway	5425	POLD2	1.12570622725	3.81430080926	4
Resolution of AP sites via the multiple-nucleotide patch replacement pathway	10714	POLD3	0.6244812505	1.75710057816	4
Resolution of AP sites via the multiple-nucleotide patch replacement pathway	5983	RFC3	0.77599962375	2.28890854946	4
Resolution of AP sites via the multiple-nucleotide patch replacement pathway	5985	RFC5	0.623379369	1.89761986927	4
Processive synthesis on the C-strand of the telomere	1763	DNA2	0.73766205975	2.10325003468	4
Processive synthesis on the C-strand of the telomere	5425	POLD2	1.12570622725	3.81430080926	4
Processive synthesis on the C-strand of the telomere	10714	POLD3	0.6244812505	1.75710057816	4
Processive synthesis on the C-strand of the telomere	7014	TERF2	0.5992345565	1.82209139203	4
Separation of Sister Chromatids	7311	UBA52	0.601568181	1.74733796189	4
Separation of Sister Chromatids	8881	CDC16	0.60997242575	1.74903845735	4
Separation of Sister Chromatids	54908	SPDL1	0.602357762	2.00864668295	4
Separation of Sister Chromatids	347688	TUBB8	0.72176421025	2.07441078005	4
Separation of Sister Chromatids	55143	CDCA8	0.56487016725	1.7499198074	4
Separation of Sister Chromatids	5685	PSMA4	0.75271479425	2.46913703994	4
Separation of Sister Chromatids	11243	PMF1	0.5287908105	2.27030921651	8
Separation of Sister Chromatids	51433	ANAPC5	0.617078394	1.81802242247	4
Separation of Sister Chromatids	79003	MIS12	0.6246146365	1.87422563887	4
Separation of Sister Chromatids	79019	CENPM	0.77689684475	2.50368744499	4
Separation of Sister Chromatids	9126	SMC3	0.572948157	1.9316554398	4
Separation of Sister Chromatids	996	CDC27	0.570548881	1.67435406935	4
Influenza Viral RNA Transcription and Replication	6134	RPL10	0.659827888	2.02177450311	4
Influenza Viral RNA Transcription and Replication	6137	RPL13	0.78681978125	2.42442433295	4
Influenza Viral RNA Transcription and Replication	6167	RPL37	0.67181003675	2.10630464067	4
Influenza Viral RNA Transcription and Replication	6235	RPS29	0.5633533985	1.67783981109	4
Influenza Viral RNA Transcription and Replication	6189	RPS3A	0.4793644925	1.77393573863	4
Influenza Viral RNA Transcription and Replication	7311	UBA52	0.601568181	1.74733796189	4
Influenza Viral RNA Transcription and Replication	6164	RPL34	0.628910447	1.74868427142	4
Influenza Viral RNA Transcription and Replication	8021	NUP214	0.56361153975	1.62995577337	4
Influenza Viral RNA Transcription and Replication	6193	RPS5	0.63289309	1.98085365207	4
Influenza Viral RNA Transcription and Replication	5433	POLR2D	0.553288084	1.68271943843	4
Influenza Viral RNA Transcription and Replication	6169	RPL38	0.582415605	1.72551616169	4
Formation of the Early Elongation Complex	6829	SUPT5H	0.919051594	2.77999146221	4
Formation of the HIV-1 Early Elongation Complex	6829	SUPT5H	0.919051594	2.77999146221	4
Formation of the HIV-1 Early Elongation Complex	7469	NELFA	0.60104749125	2.02548937875	4
Formation of the Early Elongation Complex	7469	NELFA	0.60104749125	2.02548937875	4
Formation of the Early Elongation Complex	5433	POLR2D	0.553288084	1.68271943843	4
Formation of the HIV-1 Early Elongation Complex	5433	POLR2D	0.553288084	1.68271943843	4
Formation of the Early Elongation Complex	4686	NCBP1	0.87742989125	2.86348405826	4
Formation of the HIV-1 Early Elongation Complex	4686	NCBP1	0.87742989125	2.86348405826	4
Senescence-Associated Secretory Phenotype (SASP)	890	CCNA2	1.060870209	3.13417137167	4
Senescence-Associated Secretory Phenotype (SASP)	8970	H2BC11	0.48779800475	1.72012054032	4
Senescence-Associated Secretory Phenotype (SASP)	8881	CDC16	0.60997242575	1.74903845735	4
Senescence-Associated Secretory Phenotype (SASP)	7311	UBA52	0.601568181	1.74733796189	4
Senescence-Associated Secretory Phenotype (SASP)	51433	ANAPC5	0.617078394	1.81802242247	4
Senescence-Associated Secretory Phenotype (SASP)	996	CDC27	0.570548881	1.67435406935	4
Senescence-Associated Secretory Phenotype (SASP)	3021	H3-3B	0.5023542838	1.75703206443	5
Cyclin D associated events in G1	6502	SKP2	0.63950067325	2.03893606325	4
G1 Phase	1028	CDKN1C	0.62527194875	1.95633317907	4
Cyclin D associated events in G1	1163	CKS1B	0.62379897625	1.80012307956	4
Cyclin D associated events in G1	6500	SKP1	1.35304410925	4.73550773103	4
G1 Phase	6502	SKP2	0.63950067325	2.03893606325	4
G1 Phase	7311	UBA52	0.601568181	1.74733796189	4
Cyclin D associated events in G1	1028	CDKN1C	0.62527194875	1.95633317907	4
Cyclin D associated events in G1	7311	UBA52	0.601568181	1.74733796189	4
G1 Phase	1163	CKS1B	0.62379897625	1.80012307956	4
G1 Phase	6500	SKP1	1.35304410925	4.73550773103	4
Mitotic Spindle Checkpoint	54908	SPDL1	0.602357762	2.00864668295	4
Mitotic Spindle Checkpoint	51433	ANAPC5	0.617078394	1.81802242247	4
Mitotic Spindle Checkpoint	55143	CDCA8	0.56487016725	1.7499198074	4
Mitotic Spindle Checkpoint	8881	CDC16	0.60997242575	1.74903845735	4
Mitotic Spindle Checkpoint	996	CDC27	0.570548881	1.67435406935	4
Mitotic Spindle Checkpoint	11243	PMF1	0.5287908105	2.27030921651	8
Mitotic Spindle Checkpoint	79019	CENPM	0.77689684475	2.50368744499	4
Mitotic Spindle Checkpoint	79003	MIS12	0.6246146365	1.87422563887	4
DNA methylation	1786	DNMT1	0.8663325385	2.71042927284	4
DNA methylation	8970	H2BC11	0.48779800475	1.72012054032	4
DNA methylation	3021	H3-3B	0.5023542838	1.75703206443	5
DNA methylation	29128	UHRF1	0.63114284025	1.98793409294	4
Phosphorylation of the APC/C	8881	CDC16	0.60997242575	1.74903845735	4
Regulation of BACH1 activity	6500	SKP1	1.35304410925	4.73550773103	4
Phosphorylation of the APC/C	996	CDC27	0.570548881	1.67435406935	4
Regulation of BACH1 activity	6502	SKP2	0.63950067325	2.03893606325	4
Phosphorylation of the APC/C	51433	ANAPC5	0.617078394	1.81802242247	4
Regulation of BACH1 activity	7311	UBA52	0.601568181	1.74733796189	4
Regulation of TP53 Activity	672	BRCA1	0.64239123375	1.65814007498	4
Regulation of TP53 Activity	5883	RAD9A	0.69417005325	2.07806546047	4
Regulation of TP53 Activity	6878	TAF6	0.73513175925	2.58719539189	4
Regulation of TP53 Activity	890	CCNA2	1.060870209	3.13417137167	4
Regulation of TP53 Activity	10419	PRMT5	0.54170348425	1.71139282972	4
Regulation of TP53 Activity	6881	TAF10	0.64598992425	1.78169353737	4
Regulation of TP53 Activity	5985	RFC5	0.623379369	1.89761986927	4
Regulation of TP53 Activity	7311	UBA52	0.601568181	1.74733796189	4
Regulation of TP53 Activity	1763	DNA2	0.73766205975	2.10325003468	4
Regulation of TP53 Activity	10524	KAT5	0.795715133	2.25927124666	4
Regulation of TP53 Activity	5983	RFC3	0.77599962375	2.28890854946	4
Selenoamino acid metabolism	6193	RPS5	0.63289309	1.98085365207	4
Selenoamino acid metabolism	7311	UBA52	0.601568181	1.74733796189	4
Selenoamino acid metabolism	7965	AIMP2	0.66701174925	2.00743688228	4
Selenoamino acid metabolism	6235	RPS29	0.5633533985	1.67783981109	4
Selenoamino acid metabolism	3376	IARS1	0.605051244	1.79244360383	4
Selenoamino acid metabolism	6189	RPS3A	0.4793644925	1.77393573863	4
Selenoamino acid metabolism	6134	RPL10	0.659827888	2.02177450311	4
Selenoamino acid metabolism	6167	RPL37	0.67181003675	2.10630464067	4
Selenoamino acid metabolism	6137	RPL13	0.78681978125	2.42442433295	4
Selenoamino acid metabolism	6164	RPL34	0.628910447	1.74868427142	4
Selenoamino acid metabolism	6169	RPL38	0.582415605	1.72551616169	4
Cdc20:Phospho-APC/C mediated degradation of Cyclin A	890	CCNA2	1.060870209	3.13417137167	4
Cdc20:Phospho-APC/C mediated degradation of Cyclin A	8881	CDC16	0.60997242575	1.74903845735	4
Cdc20:Phospho-APC/C mediated degradation of Cyclin A	51433	ANAPC5	0.617078394	1.81802242247	4
Cdc20:Phospho-APC/C mediated degradation of Cyclin A	5685	PSMA4	0.75271479425	2.46913703994	4
Cdc20:Phospho-APC/C mediated degradation of Cyclin A	996	CDC27	0.570548881	1.67435406935	4
Cdc20:Phospho-APC/C mediated degradation of Cyclin A	7311	UBA52	0.601568181	1.74733796189	4
Inhibition of the proteolytic activity of APC/C required for the onset of anaphase by mitotic spindle checkpoint components	996	CDC27	0.570548881	1.67435406935	4
Inactivation of APC/C via direct inhibition of the APC/C complex	996	CDC27	0.570548881	1.67435406935	4
Inactivation of APC/C via direct inhibition of the APC/C complex	8881	CDC16	0.60997242575	1.74903845735	4
Inhibition of the proteolytic activity of APC/C required for the onset of anaphase by mitotic spindle checkpoint components	8881	CDC16	0.60997242575	1.74903845735	4
Inactivation of APC/C via direct inhibition of the APC/C complex	51433	ANAPC5	0.617078394	1.81802242247	4
Inhibition of the proteolytic activity of APC/C required for the onset of anaphase by mitotic spindle checkpoint components	51433	ANAPC5	0.617078394	1.81802242247	4
APC/C:Cdh1 mediated degradation of Cdc20 and other APC/C:Cdh1 targeted proteins in late mitosis/early G1	6502	SKP2	0.63950067325	2.03893606325	4
APC/C:Cdh1 mediated degradation of Cdc20 and other APC/C:Cdh1 targeted proteins in late mitosis/early G1	996	CDC27	0.570548881	1.67435406935	4
APC:Cdc20 mediated degradation of cell cycle proteins prior to satisfation of the cell cycle checkpoint	890	CCNA2	1.060870209	3.13417137167	4
APC:Cdc20 mediated degradation of cell cycle proteins prior to satisfation of the cell cycle checkpoint	996	CDC27	0.570548881	1.67435406935	4
APC:Cdc20 mediated degradation of cell cycle proteins prior to satisfation of the cell cycle checkpoint	5685	PSMA4	0.75271479425	2.46913703994	4
APC/C:Cdh1 mediated degradation of Cdc20 and other APC/C:Cdh1 targeted proteins in late mitosis/early G1	5685	PSMA4	0.75271479425	2.46913703994	4
APC/C:Cdh1 mediated degradation of Cdc20 and other APC/C:Cdh1 targeted proteins in late mitosis/early G1	7311	UBA52	0.601568181	1.74733796189	4
APC:Cdc20 mediated degradation of cell cycle proteins prior to satisfation of the cell cycle checkpoint	8881	CDC16	0.60997242575	1.74903845735	4
APC/C:Cdh1 mediated degradation of Cdc20 and other APC/C:Cdh1 targeted proteins in late mitosis/early G1	8881	CDC16	0.60997242575	1.74903845735	4
APC:Cdc20 mediated degradation of cell cycle proteins prior to satisfation of the cell cycle checkpoint	7311	UBA52	0.601568181	1.74733796189	4
APC/C:Cdh1 mediated degradation of Cdc20 and other APC/C:Cdh1 targeted proteins in late mitosis/early G1	51433	ANAPC5	0.617078394	1.81802242247	4
APC:Cdc20 mediated degradation of cell cycle proteins prior to satisfation of the cell cycle checkpoint	51433	ANAPC5	0.617078394	1.81802242247	4
Regulation of expression of SLITs and ROBOs	5685	PSMA4	0.75271479425	2.46913703994	4
Regulation of expression of SLITs and ROBOs	6164	RPL34	0.628910447	1.74868427142	4
Regulation of expression of SLITs and ROBOs	6134	RPL10	0.659827888	2.02177450311	4
Regulation of expression of SLITs and ROBOs	6189	RPS3A	0.4793644925	1.77393573863	4
Regulation of expression of SLITs and ROBOs	7311	UBA52	0.601568181	1.74733796189	4
Regulation of expression of SLITs and ROBOs	6167	RPL37	0.67181003675	2.10630464067	4
Regulation of expression of SLITs and ROBOs	6235	RPS29	0.5633533985	1.67783981109	4
Regulation of expression of SLITs and ROBOs	6169	RPL38	0.582415605	1.72551616169	4
Regulation of expression of SLITs and ROBOs	4686	NCBP1	0.87742989125	2.86348405826	4
Regulation of expression of SLITs and ROBOs	6137	RPL13	0.78681978125	2.42442433295	4
Regulation of expression of SLITs and ROBOs	6193	RPS5	0.63289309	1.98085365207	4
CDK-mediated phosphorylation and removal of Cdc6	51433	ANAPC5	0.617078394	1.81802242247	4
CDK-mediated phosphorylation and removal of Cdc6	996	CDC27	0.570548881	1.67435406935	4
CDK-mediated phosphorylation and removal of Cdc6	7311	UBA52	0.601568181	1.74733796189	4
CDK-mediated phosphorylation and removal of Cdc6	890	CCNA2	1.060870209	3.13417137167	4
CDK-mediated phosphorylation and removal of Cdc6	8881	CDC16	0.60997242575	1.74903845735	4
CDK-mediated phosphorylation and removal of Cdc6	5685	PSMA4	0.75271479425	2.46913703994	4
G0 and Early G1	890	CCNA2	1.060870209	3.13417137167	4
G0 and Early G1	4605	MYBL2	0.99143487475	3.51792914246	4
G0 and Early G1	286826	LIN9	0.820573346	2.6012728894	4
G0 and Early G1	132660	LIN54	0.5854570545	1.71294431667	4
Conversion from APC/C:Cdc20 to APC/C:Cdh1 in late anaphase	8881	CDC16	0.60997242575	1.74903845735	4
Conversion from APC/C:Cdc20 to APC/C:Cdh1 in late anaphase	996	CDC27	0.570548881	1.67435406935	4
Conversion from APC/C:Cdc20 to APC/C:Cdh1 in late anaphase	51433	ANAPC5	0.617078394	1.81802242247	4
Transcription of the HIV genome	6829	SUPT5H	0.919051594	2.77999146221	4
APC/C:Cdc20 mediated degradation of mitotic proteins	996	CDC27	0.570548881	1.67435406935	4
Transcription of the HIV genome	6878	TAF6	0.73513175925	2.58719539189	4
APC/C:Cdc20 mediated degradation of mitotic proteins	7311	UBA52	0.601568181	1.74733796189	4
Transcription of the HIV genome	5433	POLR2D	0.553288084	1.68271943843	4
APC/C:Cdc20 mediated degradation of mitotic proteins	51433	ANAPC5	0.617078394	1.81802242247	4
Transcription of the HIV genome	7469	NELFA	0.60104749125	2.02548937875	4
APC/C:Cdc20 mediated degradation of mitotic proteins	890	CCNA2	1.060870209	3.13417137167	4
APC/C:Cdc20 mediated degradation of mitotic proteins	8881	CDC16	0.60997242575	1.74903845735	4
Transcription of the HIV genome	6881	TAF10	0.64598992425	1.78169353737	4
APC/C:Cdc20 mediated degradation of mitotic proteins	5685	PSMA4	0.75271479425	2.46913703994	4
Transcription of the HIV genome	4686	NCBP1	0.87742989125	2.86348405826	4
Recruitment of NuMA to mitotic centrosomes	347688	TUBB8	0.72176421025	2.07441078005	4
Recruitment of NuMA to mitotic centrosomes	22995	CEP152	0.68588902175	2.01356288179	4
Recruitment of NuMA to mitotic centrosomes	10121	ACTR1A	0.82780847425	2.77721384387	4
Recruitment of NuMA to mitotic centrosomes	10844	TUBGCP2	0.64202981725	1.75021200324	4
Recruitment of NuMA to mitotic centrosomes	93323	HAUS8	0.6938824995	2.23300191951	4
Recruitment of NuMA to mitotic centrosomes	7283	TUBG1	0.8336434675	2.76830375199	4
Recruitment of NuMA to mitotic centrosomes	5116	PCNT	0.517440567	1.77566511034	4
Activation of APC/C and APC/C:Cdc20 mediated degradation of mitotic proteins	8881	CDC16	0.60997242575	1.74903845735	4
Activation of APC/C and APC/C:Cdc20 mediated degradation of mitotic proteins	996	CDC27	0.570548881	1.67435406935	4
Activation of APC/C and APC/C:Cdc20 mediated degradation of mitotic proteins	890	CCNA2	1.060870209	3.13417137167	4
Activation of APC/C and APC/C:Cdc20 mediated degradation of mitotic proteins	51433	ANAPC5	0.617078394	1.81802242247	4
Activation of APC/C and APC/C:Cdc20 mediated degradation of mitotic proteins	5685	PSMA4	0.75271479425	2.46913703994	4
Activation of APC/C and APC/C:Cdc20 mediated degradation of mitotic proteins	7311	UBA52	0.601568181	1.74733796189	4
RHO GTPases activate CIT	9055	PRC1	0.54732723975	1.61581772073	4
RHO GTPases activate CIT	3376	IARS1	0.605051244	1.79244360383	4
RHO GTPases activate CIT	4627	MYH9	0.635790066	1.91045757744	4
mRNA Splicing - Major Pathway	8896	BUD31	0.52407920575	1.74082177063	4
mRNA Splicing - Major Pathway	6631	SNRPC	0.887432385	2.83044165601	4
mRNA Splicing - Major Pathway	27339	PRPF19	0.52319543775	1.5916566802	4
mRNA Splicing - Major Pathway	55660	PRPF40A	0.4762614855	1.60766573362	4
mRNA Splicing - Major Pathway	58509	CACTIN	0.67870742175	1.8548116427	4
mRNA Splicing - Major Pathway	9128	PRPF4	0.69126880475	2.10625870859	4
mRNA Splicing - Major Pathway	27336	HTATSF1	0.5974038475	1.85531808681	4
mRNA Splicing - Major Pathway	4686	NCBP1	0.87742989125	2.86348405826	4
mRNA Splicing - Major Pathway	5433	POLR2D	0.553288084	1.68271943843	4
mRNA Splicing - Major Pathway	56949	XAB2	0.69586323975	2.19962788294	4
mRNA Splicing - Major Pathway	10250	SRRM1	0.53935808475	1.6249954434	4
mRNA Splicing - Major Pathway	1660	DHX9	0.89250121875	2.85869894719	4
Base Excision Repair	5425	POLD2	1.12570622725	3.81430080926	4
Base Excision Repair	7014	TERF2	0.5992345565	1.82209139203	4
Base Excision Repair	29128	UHRF1	0.63114284025	1.98793409294	4
Base Excision Repair	10714	POLD3	0.6244812505	1.75710057816	4
Base Excision Repair	8970	H2BC11	0.48779800475	1.72012054032	4
Base Excision Repair	5983	RFC3	0.77599962375	2.28890854946	4
Base Excision Repair	5985	RFC5	0.623379369	1.89761986927	4
Translesion Synthesis by POLH	7311	UBA52	0.601568181	1.74733796189	4
Translesion Synthesis by POLH	5985	RFC5	0.623379369	1.89761986927	4
Translesion Synthesis by POLH	5983	RFC3	0.77599962375	2.28890854946	4
Recruitment of mitotic centrosome proteins and complexes	7283	TUBG1	0.8336434675	2.76830375199	4
Recruitment of mitotic centrosome proteins and complexes	10844	TUBGCP2	0.64202981725	1.75021200324	4
Recruitment of mitotic centrosome proteins and complexes	22995	CEP152	0.68588902175	2.01356288179	4
Recruitment of mitotic centrosome proteins and complexes	93323	HAUS8	0.6938824995	2.23300191951	4
Recruitment of mitotic centrosome proteins and complexes	10121	ACTR1A	0.82780847425	2.77721384387	4
Recruitment of mitotic centrosome proteins and complexes	5116	PCNT	0.517440567	1.77566511034	4
RNA Polymerase II Pre-transcription Events	4686	NCBP1	0.87742989125	2.86348405826	4
RNA Polymerase II Pre-transcription Events	6829	SUPT5H	0.919051594	2.77999146221	4
RNA Polymerase II Pre-transcription Events	6881	TAF10	0.64598992425	1.78169353737	4
RNA Polymerase II Pre-transcription Events	7469	NELFA	0.60104749125	2.02548937875	4
RNA Polymerase II Pre-transcription Events	5433	POLR2D	0.553288084	1.68271943843	4
RNA Polymerase II Pre-transcription Events	6878	TAF6	0.73513175925	2.58719539189	4
Translation initiation complex formation	6193	RPS5	0.63289309	1.98085365207	4
Translation initiation complex formation	6235	RPS29	0.5633533985	1.67783981109	4
Translation initiation complex formation	6189	RPS3A	0.4793644925	1.77393573863	4
Translation initiation complex formation	1975	EIF4B	0.54020579725	1.61542626328	4
Translation initiation complex formation	8664	EIF3D	0.8349718725	2.68147403785	4
BH3-only proteins associate with and inactivate anti-apoptotic BCL-2 members	26496	OR10A3	0.58532110175	1.59653823873	4
BH3-only proteins associate with and inactivate anti-apoptotic BCL-2 members	5366	PMAIP1	0.50539157675	1.59756561273	4
Centrosome maturation	10844	TUBGCP2	0.64202981725	1.75021200324	4
Centrosome maturation	7283	TUBG1	0.8336434675	2.76830375199	4
Centrosome maturation	5116	PCNT	0.517440567	1.77566511034	4
Centrosome maturation	93323	HAUS8	0.6938824995	2.23300191951	4
Centrosome maturation	22995	CEP152	0.68588902175	2.01356288179	4
Centrosome maturation	10121	ACTR1A	0.82780847425	2.77721384387	4
Influenza Infection	7311	UBA52	0.601568181	1.74733796189	4
Influenza Infection	8021	NUP214	0.56361153975	1.62995577337	4
Influenza Infection	6193	RPS5	0.63289309	1.98085365207	4
Influenza Infection	6164	RPL34	0.628910447	1.74868427142	4
Influenza Infection	6169	RPL38	0.582415605	1.72551616169	4
Influenza Infection	6235	RPS29	0.5633533985	1.67783981109	4
Influenza Infection	6137	RPL13	0.78681978125	2.42442433295	4
Influenza Infection	6134	RPL10	0.659827888	2.02177450311	4
Influenza Infection	6167	RPL37	0.67181003675	2.10630464067	4
Influenza Infection	5433	POLR2D	0.553288084	1.68271943843	4
Influenza Infection	6189	RPS3A	0.4793644925	1.77393573863	4
Cellular Senescence	7311	UBA52	0.601568181	1.74733796189	4
Cellular Senescence	10524	KAT5	0.795715133	2.25927124666	4
Cellular Senescence	8881	CDC16	0.60997242575	1.74903845735	4
Cellular Senescence	890	CCNA2	1.060870209	3.13417137167	4
Cellular Senescence	3021	H3-3B	0.5023542838	1.75703206443	5
Cellular Senescence	7014	TERF2	0.5992345565	1.82209139203	4
Cellular Senescence	3738	KCNA3	0.56270464025	1.88745790923	4
Cellular Senescence	1911	PHC1	0.60675244425	1.69329864382	4
Cellular Senescence	8970	H2BC11	0.48779800475	1.72012054032	4
Cellular Senescence	996	CDC27	0.570548881	1.67435406935	4
Cellular Senescence	51433	ANAPC5	0.617078394	1.81802242247	4
mRNA Splicing	8896	BUD31	0.52407920575	1.74082177063	4
mRNA Splicing	6631	SNRPC	0.887432385	2.83044165601	4
mRNA Splicing	58509	CACTIN	0.67870742175	1.8548116427	4
mRNA Splicing	9128	PRPF4	0.69126880475	2.10625870859	4
mRNA Splicing	5433	POLR2D	0.553288084	1.68271943843	4
mRNA Splicing	56949	XAB2	0.69586323975	2.19962788294	4
mRNA Splicing	1660	DHX9	0.89250121875	2.85869894719	4
mRNA Splicing	27339	PRPF19	0.52319543775	1.5916566802	4
mRNA Splicing	10250	SRRM1	0.53935808475	1.6249954434	4
mRNA Splicing	4686	NCBP1	0.87742989125	2.86348405826	4
mRNA Splicing	55660	PRPF40A	0.4762614855	1.60766573362	4
mRNA Splicing	27336	HTATSF1	0.5974038475	1.85531808681	4
Mitotic Anaphase	8881	CDC16	0.60997242575	1.74903845735	4
Mitotic Anaphase	996	CDC27	0.570548881	1.67435406935	4
Mitotic Anaphase	7311	UBA52	0.601568181	1.74733796189	4
Mitotic Anaphase	9126	SMC3	0.572948157	1.9316554398	4
Mitotic Anaphase	54908	SPDL1	0.602357762	2.00864668295	4
Mitotic Anaphase	51433	ANAPC5	0.617078394	1.81802242247	4
Mitotic Anaphase	347688	TUBB8	0.72176421025	2.07441078005	4
Mitotic Anaphase	128866	CHMP4B	0.6457660715	1.78621150269	4
Mitotic Anaphase	55143	CDCA8	0.56487016725	1.7499198074	4
Mitotic Anaphase	5685	PSMA4	0.75271479425	2.46913703994	4
Mitotic Anaphase	11243	PMF1	0.5287908105	2.27030921651	8
Mitotic Anaphase	79003	MIS12	0.6246146365	1.87422563887	4
Mitotic Anaphase	79019	CENPM	0.77689684475	2.50368744499	4
Autodegradation of Cdh1 by Cdh1:APC/C	7311	UBA52	0.601568181	1.74733796189	4
Ribosomal scanning and start codon recognition	1975	EIF4B	0.54020579725	1.61542626328	4
Autodegradation of Cdh1 by Cdh1:APC/C	8881	CDC16	0.60997242575	1.74903845735	4
Ribosomal scanning and start codon recognition	6235	RPS29	0.5633533985	1.67783981109	4
Autodegradation of Cdh1 by Cdh1:APC/C	5685	PSMA4	0.75271479425	2.46913703994	4
Ribosomal scanning and start codon recognition	8664	EIF3D	0.8349718725	2.68147403785	4
Ribosomal scanning and start codon recognition	6189	RPS3A	0.4793644925	1.77393573863	4
Autodegradation of Cdh1 by Cdh1:APC/C	996	CDC27	0.570548881	1.67435406935	4
Ribosomal scanning and start codon recognition	6193	RPS5	0.63289309	1.98085365207	4
Autodegradation of Cdh1 by Cdh1:APC/C	51433	ANAPC5	0.617078394	1.81802242247	4
Cellular response to starvation	6169	RPL38	0.582415605	1.72551616169	4
Cellular response to starvation	818	CAMK2G	0.6659016785	2.21479507143	4
Cellular response to starvation	6193	RPS5	0.63289309	1.98085365207	4
Cellular response to starvation	7311	UBA52	0.601568181	1.74733796189	4
Cellular response to starvation	6134	RPL10	0.659827888	2.02177450311	4
Cellular response to starvation	6235	RPS29	0.5633533985	1.67783981109	4
Cellular response to starvation	6164	RPL34	0.628910447	1.74868427142	4
Cellular response to starvation	6167	RPL37	0.67181003675	2.10630464067	4
Cellular response to starvation	6189	RPS3A	0.4793644925	1.77393573863	4
Cellular response to starvation	6137	RPL13	0.78681978125	2.42442433295	4
Mitotic Metaphase and Anaphase	51433	ANAPC5	0.617078394	1.81802242247	4
Mitotic Metaphase and Anaphase	55143	CDCA8	0.56487016725	1.7499198074	4
Mitotic Metaphase and Anaphase	8881	CDC16	0.60997242575	1.74903845735	4
Mitotic Metaphase and Anaphase	9126	SMC3	0.572948157	1.9316554398	4
Mitotic Metaphase and Anaphase	128866	CHMP4B	0.6457660715	1.78621150269	4
Mitotic Metaphase and Anaphase	11243	PMF1	0.5287908105	2.27030921651	8
Mitotic Metaphase and Anaphase	54908	SPDL1	0.602357762	2.00864668295	4
Mitotic Metaphase and Anaphase	347688	TUBB8	0.72176421025	2.07441078005	4
Mitotic Metaphase and Anaphase	996	CDC27	0.570548881	1.67435406935	4
Mitotic Metaphase and Anaphase	5685	PSMA4	0.75271479425	2.46913703994	4
Mitotic Metaphase and Anaphase	7311	UBA52	0.601568181	1.74733796189	4
Mitotic Metaphase and Anaphase	79003	MIS12	0.6246146365	1.87422563887	4
Mitotic Metaphase and Anaphase	79019	CENPM	0.77689684475	2.50368744499	4
Epigenetic regulation of gene expression	8970	H2BC11	0.48779800475	1.72012054032	4
Epigenetic regulation of gene expression	9013	TAF1C	0.5370707435	1.67528214773	4
Epigenetic regulation of gene expression	64426	SUDS3	0.45861460075	1.64374895169	4
Epigenetic regulation of gene expression	1786	DNMT1	0.8663325385	2.71042927284	4
Epigenetic regulation of gene expression	9188	DDX21	0.6951955325	2.09133159562	4
Epigenetic regulation of gene expression	84661	DPY30	0.6065989605	1.7421747414	4
Epigenetic regulation of gene expression	29128	UHRF1	0.63114284025	1.98793409294	4
Epigenetic regulation of gene expression	80335	WDR82	0.65394918125	1.97924859507	4
Epigenetic regulation of gene expression	3054	HCFC1	0.668426035	1.9337205145	4
Epigenetic regulation of gene expression	3021	H3-3B	0.5023542838	1.75703206443	5
Formation of HIV-1 elongation complex containing HIV-1 Tat	4686	NCBP1	0.87742989125	2.86348405826	4
Formation of HIV-1 elongation complex containing HIV-1 Tat	6829	SUPT5H	0.919051594	2.77999146221	4
Formation of HIV-1 elongation complex containing HIV-1 Tat	7469	NELFA	0.60104749125	2.02548937875	4
Formation of HIV-1 elongation complex containing HIV-1 Tat	5433	POLR2D	0.553288084	1.68271943843	4
Activation of the mRNA upon binding of the cap-binding complex and eIFs, and subsequent binding to 43S	6189	RPS3A	0.4793644925	1.77393573863	4
Activation of the mRNA upon binding of the cap-binding complex and eIFs, and subsequent binding to 43S	6235	RPS29	0.5633533985	1.67783981109	4
Activation of the mRNA upon binding of the cap-binding complex and eIFs, and subsequent binding to 43S	6193	RPS5	0.63289309	1.98085365207	4
Activation of the mRNA upon binding of the cap-binding complex and eIFs, and subsequent binding to 43S	1975	EIF4B	0.54020579725	1.61542626328	4
Activation of the mRNA upon binding of the cap-binding complex and eIFs, and subsequent binding to 43S	8664	EIF3D	0.8349718725	2.68147403785	4
FGFR2 alternative splicing	5433	POLR2D	0.553288084	1.68271943843	4
TP53 regulates transcription of additional cell cycle genes whose exact role in the p53 pathway remain uncertain	23019	CNOT1	0.50280206125	1.61956254044	4
FGFR2 alternative splicing	23543	RBFOX2	0.5935279795	1.97962225009	4
TP53 regulates transcription of additional cell cycle genes whose exact role in the p53 pathway remain uncertain	57472	CNOT6	0.71455076325	2.20700501025	4
TP53 regulates transcription of additional cell cycle genes whose exact role in the p53 pathway remain uncertain	4849	CNOT3	0.5632839065	1.6345863569	4
FGFR2 alternative splicing	4686	NCBP1	0.87742989125	2.86348405826	4
Recruitment and ATM-mediated phosphorylation of repair and signaling proteins at DNA double strand breaks	51588	PIAS4	0.51965857975	1.59779309919	4
Recruitment and ATM-mediated phosphorylation of repair and signaling proteins at DNA double strand breaks	8970	H2BC11	0.48779800475	1.72012054032	4
Recruitment and ATM-mediated phosphorylation of repair and signaling proteins at DNA double strand breaks	10524	KAT5	0.795715133	2.25927124666	4
Recruitment and ATM-mediated phosphorylation of repair and signaling proteins at DNA double strand breaks	672	BRCA1	0.64239123375	1.65814007498	4
Recruitment and ATM-mediated phosphorylation of repair and signaling proteins at DNA double strand breaks	7311	UBA52	0.601568181	1.74733796189	4
Defective DNA double strand break response due to BRCA1 loss of function	672	BRCA1	0.64239123375	1.65814007498	4
Defective DNA double strand break response due to BARD1 loss of function	672	BRCA1	0.64239123375	1.65814007498	4
Activation and oligomerization of BAK protein	26496	OR10A3	0.58532110175	1.59653823873	4
Tat-mediated elongation of the HIV-1 transcript	7469	NELFA	0.60104749125	2.02548937875	4
Formation of HIV elongation complex in the absence of HIV Tat	7469	NELFA	0.60104749125	2.02548937875	4
Inhibition of DNA recombination at telomere	8970	H2BC11	0.48779800475	1.72012054032	4
Tat-mediated elongation of the HIV-1 transcript	6829	SUPT5H	0.919051594	2.77999146221	4
HIV Transcription Elongation	7469	NELFA	0.60104749125	2.02548937875	4
Formation of HIV elongation complex in the absence of HIV Tat	4686	NCBP1	0.87742989125	2.86348405826	4
HIV Transcription Elongation	6829	SUPT5H	0.919051594	2.77999146221	4
Formation of HIV elongation complex in the absence of HIV Tat	6829	SUPT5H	0.919051594	2.77999146221	4
Inhibition of DNA recombination at telomere	3021	H3-3B	0.5023542838	1.75703206443	5
Formation of HIV elongation complex in the absence of HIV Tat	5433	POLR2D	0.553288084	1.68271943843	4
HIV Transcription Elongation	5433	POLR2D	0.553288084	1.68271943843	4
HIV Transcription Elongation	4686	NCBP1	0.87742989125	2.86348405826	4
Tat-mediated elongation of the HIV-1 transcript	4686	NCBP1	0.87742989125	2.86348405826	4
Tat-mediated elongation of the HIV-1 transcript	5433	POLR2D	0.553288084	1.68271943843	4
Inhibition of DNA recombination at telomere	7014	TERF2	0.5992345565	1.82209139203	4
Inhibition of DNA recombination at telomere	5433	POLR2D	0.553288084	1.68271943843	4
Josephin domain DUBs	5887	RAD23B	0.62180721625	1.85413632368	4
Josephin domain DUBs	7311	UBA52	0.601568181	1.74733796189	4
APC/C:Cdc20 mediated degradation of Securin	51433	ANAPC5	0.617078394	1.81802242247	4
APC/C:Cdc20 mediated degradation of Securin	7311	UBA52	0.601568181	1.74733796189	4
APC/C:Cdc20 mediated degradation of Securin	5685	PSMA4	0.75271479425	2.46913703994	4
APC/C:Cdc20 mediated degradation of Securin	8881	CDC16	0.60997242575	1.74903845735	4
APC/C:Cdc20 mediated degradation of Securin	996	CDC27	0.570548881	1.67435406935	4
Resolution of Abasic Sites (AP sites)	5985	RFC5	0.623379369	1.89761986927	4
Resolution of Abasic Sites (AP sites)	10714	POLD3	0.6244812505	1.75710057816	4
Resolution of Abasic Sites (AP sites)	5425	POLD2	1.12570622725	3.81430080926	4
Resolution of Abasic Sites (AP sites)	5983	RFC3	0.77599962375	2.28890854946	4
Late Phase of HIV Life Cycle	6829	SUPT5H	0.919051594	2.77999146221	4
Late Phase of HIV Life Cycle	6881	TAF10	0.64598992425	1.78169353737	4
Late Phase of HIV Life Cycle	7469	NELFA	0.60104749125	2.02548937875	4
Late Phase of HIV Life Cycle	128866	CHMP4B	0.6457660715	1.78621150269	4
Late Phase of HIV Life Cycle	8021	NUP214	0.56361153975	1.62995577337	4
Late Phase of HIV Life Cycle	6878	TAF6	0.73513175925	2.58719539189	4
Late Phase of HIV Life Cycle	7311	UBA52	0.601568181	1.74733796189	4
Late Phase of HIV Life Cycle	4686	NCBP1	0.87742989125	2.86348405826	4
Late Phase of HIV Life Cycle	5433	POLR2D	0.553288084	1.68271943843	4
Mitochondrial protein import	1537	CYC1	0.52911034125	1.74871989198	4
Mitochondrial protein import	2671	GFER	0.6743444095	2.00139634954	4
Mitochondrial protein import	23644	EDC4	0.49565172475	1.73611659894	4
Mitochondrial protein import	10651	MTX2	0.64512930125	1.84634743076	4
Mitochondrial protein import	291	SLC25A4	0.993353679	2.66198363968	4
Signaling by ROBO receptors	4686	NCBP1	0.87742989125	2.86348405826	4
Signaling by ROBO receptors	6167	RPL37	0.67181003675	2.10630464067	4
Signaling by ROBO receptors	7311	UBA52	0.601568181	1.74733796189	4
Signaling by ROBO receptors	6193	RPS5	0.63289309	1.98085365207	4
Signaling by ROBO receptors	6189	RPS3A	0.4793644925	1.77393573863	4
Signaling by ROBO receptors	5685	PSMA4	0.75271479425	2.46913703994	4
Signaling by ROBO receptors	6137	RPL13	0.78681978125	2.42442433295	4
Signaling by ROBO receptors	10487	CAP1	0.49015343875	1.59506671991	4
Signaling by ROBO receptors	6235	RPS29	0.5633533985	1.67783981109	4
Signaling by ROBO receptors	6164	RPL34	0.628910447	1.74868427142	4
Signaling by ROBO receptors	6134	RPL10	0.659827888	2.02177450311	4
Signaling by ROBO receptors	6169	RPL38	0.582415605	1.72551616169	4
Meiosis	7014	TERF2	0.5992345565	1.82209139203	4
Meiosis	5888	RAD51	0.5476631735	1.77397898259	4
Meiosis	8970	H2BC11	0.48779800475	1.72012054032	4
Meiosis	9126	SMC3	0.572948157	1.9316554398	4
Meiosis	3021	H3-3B	0.5023542838	1.75703206443	5
Meiosis	672	BRCA1	0.64239123375	1.65814007498	4
Translation	6235	RPS29	0.5633533985	1.67783981109	4
Translation	6189	RPS3A	0.4793644925	1.77393573863	4
Translation	6134	RPL10	0.659827888	2.02177450311	4
Translation	1975	EIF4B	0.54020579725	1.61542626328	4
Translation	6169	RPL38	0.582415605	1.72551616169	4
Translation	8664	EIF3D	0.8349718725	2.68147403785	4
Translation	6193	RPS5	0.63289309	1.98085365207	4
Translation	6164	RPL34	0.628910447	1.74868427142	4
Translation	6167	RPL37	0.67181003675	2.10630464067	4
Translation	3376	IARS1	0.605051244	1.79244360383	4
Translation	80222	TARS2	0.6096161185	1.84914040814	4
Translation	64928	MRPL14	0.57979484175	1.67271792905	4
Translation	6137	RPL13	0.78681978125	2.42442433295	4
Translation	2193	FARSA	0.47830594125	1.73844835734	4
Translation	7311	UBA52	0.601568181	1.74733796189	4
Translation	7965	AIMP2	0.66701174925	2.00743688228	4
RHOBTB3 ATPase cycle	7428	VHL	0.735508845	2.27060544554	4
RHOBTB3 ATPase cycle	8452	CUL3	0.82791603	2.47955340122	4
Loss of proteins required for interphase microtubule organization from the centrosome	10121	ACTR1A	0.82780847425	2.77721384387	4
Loss of Nlp from mitotic centrosomes	10121	ACTR1A	0.82780847425	2.77721384387	4
Loss of proteins required for interphase microtubule organization from the centrosome	22995	CEP152	0.68588902175	2.01356288179	4
Loss of Nlp from mitotic centrosomes	7283	TUBG1	0.8336434675	2.76830375199	4
Loss of Nlp from mitotic centrosomes	5116	PCNT	0.517440567	1.77566511034	4
Loss of proteins required for interphase microtubule organization from the centrosome	5116	PCNT	0.517440567	1.77566511034	4
Loss of proteins required for interphase microtubule organization from the centrosome	7283	TUBG1	0.8336434675	2.76830375199	4
Loss of Nlp from mitotic centrosomes	93323	HAUS8	0.6938824995	2.23300191951	4
Loss of proteins required for interphase microtubule organization from the centrosome	93323	HAUS8	0.6938824995	2.23300191951	4
Loss of Nlp from mitotic centrosomes	22995	CEP152	0.68588902175	2.01356288179	4
Defective pyroptosis	1786	DNMT1	0.8663325385	2.71042927284	4
Defective pyroptosis	3021	H3-3B	0.5023542838	1.75703206443	5
Defective pyroptosis	5557	PRIM1	0.693491381	2.42701539863	4
Defective pyroptosis	8970	H2BC11	0.48779800475	1.72012054032	4
SARS-CoV-1-host interactions	6189	RPS3A	0.4793644925	1.77393573863	4
SARS-CoV-1-host interactions	7311	UBA52	0.601568181	1.74733796189	4
SARS-CoV-1-host interactions	3738	KCNA3	0.56270464025	1.88745790923	4
SARS-CoV-1-host interactions	23359	FAM189A1	0.54751106525	1.62420854014	4
SARS-CoV-1-host interactions	6193	RPS5	0.63289309	1.98085365207	4
SARS-CoV-1-host interactions	6235	RPS29	0.5633533985	1.67783981109	4
SARS-CoV-1-host interactions	23117	NPIPB3	0.267003300429	1.62296819971	14
RNA polymerase II transcribes snRNA genes	5433	POLR2D	0.553288084	1.68271943843	4
RNA polymerase II transcribes snRNA genes	4686	NCBP1	0.87742989125	2.86348405826	4
RNA polymerase II transcribes snRNA genes	6878	TAF6	0.73513175925	2.58719539189	4
RNA polymerase II transcribes snRNA genes	3738	KCNA3	0.56270464025	1.88745790923	4
RNA polymerase II transcribes snRNA genes	92105	INTS4	0.67544408125	2.04563273894	4
RNA polymerase II transcribes snRNA genes	6829	SUPT5H	0.919051594	2.77999146221	4
AURKA Activation by TPX2	7283	TUBG1	0.8336434675	2.76830375199	4
AURKA Activation by TPX2	93323	HAUS8	0.6938824995	2.23300191951	4
AURKA Activation by TPX2	22995	CEP152	0.68588902175	2.01356288179	4
AURKA Activation by TPX2	10121	ACTR1A	0.82780847425	2.77721384387	4
AURKA Activation by TPX2	5116	PCNT	0.517440567	1.77566511034	4
Tat-mediated HIV elongation arrest and recovery	6829	SUPT5H	0.919051594	2.77999146221	4
Pausing and recovery of Tat-mediated HIV elongation	7469	NELFA	0.60104749125	2.02548937875	4
Pausing and recovery of Tat-mediated HIV elongation	5433	POLR2D	0.553288084	1.68271943843	4
Tat-mediated HIV elongation arrest and recovery	5433	POLR2D	0.553288084	1.68271943843	4
Pausing and recovery of Tat-mediated HIV elongation	6829	SUPT5H	0.919051594	2.77999146221	4
Tat-mediated HIV elongation arrest and recovery	7469	NELFA	0.60104749125	2.02548937875	4
DNA Double Strand Break Response	7311	UBA52	0.601568181	1.74733796189	4
DNA Double Strand Break Response	8970	H2BC11	0.48779800475	1.72012054032	4
DNA Double Strand Break Response	10524	KAT5	0.795715133	2.25927124666	4
DNA Double Strand Break Response	51588	PIAS4	0.51965857975	1.59779309919	4
DNA Double Strand Break Response	672	BRCA1	0.64239123375	1.65814007498	4
Defective POMGNT1 causes MDDGA3, MDDGB3 and MDDGC3	55660	PRPF40A	0.4762614855	1.60766573362	4
Defective ALG8 causes CDG-1h	79053	ALG8	0.67598066725	1.74317813822	4
Defective AVP does not bind AVPR1A,B and causes neurohypophyseal diabetes insipidus (NDI)	553	AVPR1B	0.558453677	1.69978898995	4
SUMOylation of DNA methylation proteins	1786	DNMT1	0.8663325385	2.71042927284	4
SUMOylation of DNA methylation proteins	1911	PHC1	0.60675244425	1.69329864382	4
Formation of the ternary complex, and subsequently, the 43S complex	6193	RPS5	0.63289309	1.98085365207	4
Formation of the ternary complex, and subsequently, the 43S complex	8664	EIF3D	0.8349718725	2.68147403785	4
Condensation of Prophase Chromosomes	3021	H3-3B	0.5023542838	1.75703206443	5
Formation of the ternary complex, and subsequently, the 43S complex	6235	RPS29	0.5633533985	1.67783981109	4
Condensation of Prophase Chromosomes	8970	H2BC11	0.48779800475	1.72012054032	4
Condensation of Prophase Chromosomes	54892	NCAPG2	0.500252301	2.05611908064	4
Condensation of Prophase Chromosomes	23310	NCAPD3	0.8973820115	2.80742856541	4
Formation of the ternary complex, and subsequently, the 43S complex	6189	RPS3A	0.4793644925	1.77393573863	4
Telomere Extension By Telomerase	890	CCNA2	1.060870209	3.13417137167	4
Pausing and recovery of HIV elongation	5433	POLR2D	0.553288084	1.68271943843	4
Telomere Extension By Telomerase	5537	PPP6C	1.16651833125	3.98487552364	4
Pausing and recovery of HIV elongation	7469	NELFA	0.60104749125	2.02548937875	4
HIV elongation arrest and recovery	5433	POLR2D	0.553288084	1.68271943843	4
Telomere Extension By Telomerase	7014	TERF2	0.5992345565	1.82209139203	4
Pausing and recovery of HIV elongation	6829	SUPT5H	0.919051594	2.77999146221	4
HIV elongation arrest and recovery	7469	NELFA	0.60104749125	2.02548937875	4
HIV elongation arrest and recovery	6829	SUPT5H	0.919051594	2.77999146221	4
Golgi-to-ER retrograde transport	90580	TIMM29	0.621689302	1.96499874458	4
Golgi-to-ER retrograde transport	26057	ANKRD17	0.5920518815	1.90086516473	4
Golgi-to-ER retrograde transport	23594	ORC6	0.65885933025	1.81293584917	4
Golgi-to-ER retrograde transport	10121	ACTR1A	0.82780847425	2.77721384387	4
Golgi-to-ER retrograde transport	347688	TUBB8	0.72176421025	2.07441078005	4
Golgi-to-ER retrograde transport	25782	RAB3GAP2	0.48965257325	1.62696241016	4
Golgi-to-ER retrograde transport	10749	KIF1C	0.78246505375	2.25681015685	4
Golgi-to-ER retrograde transport	55860	ACTR10	0.57359247425	1.83434692764	4
Late endosomal microautophagy	5116	PCNT	0.517440567	1.77566511034	4
mRNA Capping	4686	NCBP1	0.87742989125	2.86348405826	4
mRNA Capping	6829	SUPT5H	0.919051594	2.77999146221	4
Endosomal Sorting Complex Required For Transport (ESCRT)	7311	UBA52	0.601568181	1.74733796189	4
Endosomal Sorting Complex Required For Transport (ESCRT)	51028	VPS36	0.52152677925	1.80073557533	4
Late endosomal microautophagy	7311	UBA52	0.601568181	1.74733796189	4
mRNA Capping	5433	POLR2D	0.553288084	1.68271943843	4
Late endosomal microautophagy	128866	CHMP4B	0.6457660715	1.78621150269	4
Endosomal Sorting Complex Required For Transport (ESCRT)	128866	CHMP4B	0.6457660715	1.78621150269	4
Nonhomologous End-Joining (NHEJ)	51588	PIAS4	0.51965857975	1.59779309919	4
Nonhomologous End-Joining (NHEJ)	10524	KAT5	0.795715133	2.25927124666	4
Nonhomologous End-Joining (NHEJ)	672	BRCA1	0.64239123375	1.65814007498	4
Nonhomologous End-Joining (NHEJ)	8970	H2BC11	0.48779800475	1.72012054032	4
HIV Life Cycle	6878	TAF6	0.73513175925	2.58719539189	4
HIV Life Cycle	6829	SUPT5H	0.919051594	2.77999146221	4
HIV Life Cycle	5433	POLR2D	0.553288084	1.68271943843	4
HIV Life Cycle	7469	NELFA	0.60104749125	2.02548937875	4
HIV Life Cycle	7311	UBA52	0.601568181	1.74733796189	4
HIV Life Cycle	6881	TAF10	0.64598992425	1.78169353737	4
HIV Life Cycle	128866	CHMP4B	0.6457660715	1.78621150269	4
HIV Life Cycle	4686	NCBP1	0.87742989125	2.86348405826	4
HIV Life Cycle	8021	NUP214	0.56361153975	1.62995577337	4
NoRC negatively regulates rRNA expression	3021	H3-3B	0.5023542838	1.75703206443	5
NoRC negatively regulates rRNA expression	9013	TAF1C	0.5370707435	1.67528214773	4
NoRC negatively regulates rRNA expression	64426	SUDS3	0.45861460075	1.64374895169	4
NoRC negatively regulates rRNA expression	1786	DNMT1	0.8663325385	2.71042927284	4
NoRC negatively regulates rRNA expression	8970	H2BC11	0.48779800475	1.72012054032	4
Activation of the pre-replicative complex	5557	PRIM1	0.693491381	2.42701539863	4
RNA Polymerase III Transcription Initiation	55290	BRF2	0.584400354	1.60168297338	4
Activation of the pre-replicative complex	4172	MCM3	0.84203767575	2.75304724334	4
RNA Polymerase III Transcription Initiation	2971	GTF3A	0.548603137	2.14460352702	4
Activation of the pre-replicative complex	23594	ORC6	0.65885933025	1.81293584917	4
RNA Polymerase III Transcription Initiation	55703	POLR3B	0.63685125275	1.64404761155	4
Meiotic recombination	3021	H3-3B	0.5023542838	1.75703206443	5
Meiotic recombination	8970	H2BC11	0.48779800475	1.72012054032	4
Meiotic recombination	672	BRCA1	0.64239123375	1.65814007498	4
Meiotic recombination	5888	RAD51	0.5476631735	1.77397898259	4
MAP3K8 (TPL2)-dependent MAPK1/3 activation	6500	SKP1	1.35304410925	4.73550773103	4
Prolactin receptor signaling	5781	PTPN11	0.83338087225	2.45169012201	4
Prolactin receptor signaling	6500	SKP1	1.35304410925	4.73550773103	4
MAP3K8 (TPL2)-dependent MAPK1/3 activation	7311	UBA52	0.601568181	1.74733796189	4
TNFR2 non-canonical NF-kB pathway	53841	CDHR5	0.635244228	2.02640532758	4
TNFR2 non-canonical NF-kB pathway	5685	PSMA4	0.75271479425	2.46913703994	4
TNFR2 non-canonical NF-kB pathway	7311	UBA52	0.601568181	1.74733796189	4
TNFR2 non-canonical NF-kB pathway	9039	UBA3	0.8861614695	2.94557139402	4
TNFR2 non-canonical NF-kB pathway	8742	TNFSF12	0.3404191955	1.61691780465	8
TNFR2 non-canonical NF-kB pathway	6500	SKP1	1.35304410925	4.73550773103	4
SUMOylation of DNA damage response and repair proteins	672	BRCA1	0.64239123375	1.65814007498	4
SUMOylation of DNA damage response and repair proteins	1911	PHC1	0.60675244425	1.69329864382	4
SUMOylation of DNA damage response and repair proteins	9126	SMC3	0.572948157	1.9316554398	4
SUMOylation of DNA damage response and repair proteins	51588	PIAS4	0.51965857975	1.59779309919	4
SUMOylation of DNA damage response and repair proteins	8021	NUP214	0.56361153975	1.62995577337	4
HIV Infection	7311	UBA52	0.601568181	1.74733796189	4
HIV Infection	6829	SUPT5H	0.919051594	2.77999146221	4
HIV Infection	128866	CHMP4B	0.6457660715	1.78621150269	4
HIV Infection	291	SLC25A4	0.993353679	2.66198363968	4
HIV Infection	4686	NCBP1	0.87742989125	2.86348405826	4
HIV Infection	7469	NELFA	0.60104749125	2.02548937875	4
HIV Infection	8021	NUP214	0.56361153975	1.62995577337	4
HIV Infection	6878	TAF6	0.73513175925	2.58719539189	4
HIV Infection	5685	PSMA4	0.75271479425	2.46913703994	4
HIV Infection	6500	SKP1	1.35304410925	4.73550773103	4
HIV Infection	6881	TAF10	0.64598992425	1.78169353737	4
HIV Infection	5433	POLR2D	0.553288084	1.68271943843	4
TWIK related potassium channel (TREK)	50801	KCNK4	0.70546161225	2.25884691767	4
Vpr-mediated induction of apoptosis by mitochondrial outer membrane permeabilization	291	SLC25A4	0.993353679	2.66198363968	4
Activation, myristolyation of BID and translocation to mitochondria	26496	OR10A3	0.58532110175	1.59653823873	4
Glycogen storage disease type II (GAA)	2548	GAA	0.75686282575	2.22554216593	4
Spry regulation of FGF signaling	5781	PTPN11	0.83338087225	2.45169012201	4
Telomere C-strand synthesis initiation	5557	PRIM1	0.693491381	2.42701539863	4
Spry regulation of FGF signaling	7311	UBA52	0.601568181	1.74733796189	4
Telomere C-strand synthesis initiation	7014	TERF2	0.5992345565	1.82209139203	4
Formation of RNA Pol II elongation complex	6829	SUPT5H	0.919051594	2.77999146221	4
Formation of RNA Pol II elongation complex	7469	NELFA	0.60104749125	2.02548937875	4
Formation of RNA Pol II elongation complex	4686	NCBP1	0.87742989125	2.86348405826	4
RNA Polymerase I Promoter Escape	3021	H3-3B	0.5023542838	1.75703206443	5
RNA Polymerase I Promoter Escape	8970	H2BC11	0.48779800475	1.72012054032	4
Formation of RNA Pol II elongation complex	5433	POLR2D	0.553288084	1.68271943843	4
RNA Polymerase I Promoter Escape	9013	TAF1C	0.5370707435	1.67528214773	4
RNA Polymerase I Promoter Escape	54700	RRN3	0.69071894	2.11989049581	4
Iron uptake and transport	4738	NEDD8	0.8499983442	3.24475943874	5
Iron uptake and transport	6500	SKP1	1.35304410925	4.73550773103	4
Iron uptake and transport	7311	UBA52	0.601568181	1.74733796189	4
Iron uptake and transport	55832	CAND1	0.83369908525	2.685899671	4
Iron uptake and transport	818	CAMK2G	0.6659016785	2.21479507143	4
COPI-mediated anterograde transport	26057	ANKRD17	0.5920518815	1.90086516473	4
COPI-mediated anterograde transport	90580	TIMM29	0.621689302	1.96499874458	4
COPI-mediated anterograde transport	10121	ACTR1A	0.82780847425	2.77721384387	4
COPI-mediated anterograde transport	55860	ACTR10	0.57359247425	1.83434692764	4
COPI-mediated anterograde transport	347688	TUBB8	0.72176421025	2.07441078005	4
COPI-mediated anterograde transport	23594	ORC6	0.65885933025	1.81293584917	4
SUMO E3 ligases SUMOylate target proteins	55143	CDCA8	0.56487016725	1.7499198074	4
SUMO E3 ligases SUMOylate target proteins	26053	AUTS2	0.63769288125	1.91154802933	4
SUMO E3 ligases SUMOylate target proteins	1786	DNMT1	0.8663325385	2.71042927284	4
SUMO E3 ligases SUMOylate target proteins	1911	PHC1	0.60675244425	1.69329864382	4
SUMO E3 ligases SUMOylate target proteins	9126	SMC3	0.572948157	1.9316554398	4
SUMO E3 ligases SUMOylate target proteins	672	BRCA1	0.64239123375	1.65814007498	4
SUMO E3 ligases SUMOylate target proteins	7428	VHL	0.735508845	2.27060544554	4
SUMO E3 ligases SUMOylate target proteins	8021	NUP214	0.56361153975	1.62995577337	4
SUMO E3 ligases SUMOylate target proteins	51588	PIAS4	0.51965857975	1.59779309919	4
RUNX1 interacts with co-factors whose precise effect on RUNX1 targets is not known	26053	AUTS2	0.63769288125	1.91154802933	4
Assembly of the ORC complex at the origin of replication	23594	ORC6	0.65885933025	1.81293584917	4
Assembly of the ORC complex at the origin of replication	8970	H2BC11	0.48779800475	1.72012054032	4
RUNX1 interacts with co-factors whose precise effect on RUNX1 targets is not known	1911	PHC1	0.60675244425	1.69329864382	4
RUNX1 interacts with co-factors whose precise effect on RUNX1 targets is not known	86	ACTL6A	0.701752531	1.87298546606	4
Assembly of the ORC complex at the origin of replication	3021	H3-3B	0.5023542838	1.75703206443	5
RNA Polymerase II Transcription Elongation	6829	SUPT5H	0.919051594	2.77999146221	4
NIK-->noncanonical NF-kB signaling	5685	PSMA4	0.75271479425	2.46913703994	4
B-WICH complex positively regulates rRNA expression	9013	TAF1C	0.5370707435	1.67528214773	4
NIK-->noncanonical NF-kB signaling	6500	SKP1	1.35304410925	4.73550773103	4
Meiotic synapsis	8970	H2BC11	0.48779800475	1.72012054032	4
RNA Polymerase II Transcription Elongation	5433	POLR2D	0.553288084	1.68271943843	4
Meiotic synapsis	9126	SMC3	0.572948157	1.9316554398	4
NIK-->noncanonical NF-kB signaling	7311	UBA52	0.601568181	1.74733796189	4
B-WICH complex positively regulates rRNA expression	9188	DDX21	0.6951955325	2.09133159562	4
Meiotic synapsis	7014	TERF2	0.5992345565	1.82209139203	4
RNA Polymerase II Transcription Elongation	4686	NCBP1	0.87742989125	2.86348405826	4
RNA Polymerase II Transcription Elongation	7469	NELFA	0.60104749125	2.02548937875	4
B-WICH complex positively regulates rRNA expression	8970	H2BC11	0.48779800475	1.72012054032	4
Meiotic synapsis	672	BRCA1	0.64239123375	1.65814007498	4
B-WICH complex positively regulates rRNA expression	3021	H3-3B	0.5023542838	1.75703206443	5
NIK-->noncanonical NF-kB signaling	9039	UBA3	0.8861614695	2.94557139402	4
Resolution of Sister Chromatid Cohesion	79003	MIS12	0.6246146365	1.87422563887	4
Resolution of Sister Chromatid Cohesion	347688	TUBB8	0.72176421025	2.07441078005	4
Resolution of Sister Chromatid Cohesion	79019	CENPM	0.77689684475	2.50368744499	4
Resolution of Sister Chromatid Cohesion	9126	SMC3	0.572948157	1.9316554398	4
Resolution of Sister Chromatid Cohesion	55143	CDCA8	0.56487016725	1.7499198074	4
Resolution of Sister Chromatid Cohesion	54908	SPDL1	0.602357762	2.00864668295	4
Resolution of Sister Chromatid Cohesion	11243	PMF1	0.5287908105	2.27030921651	8
Activation of IRF3, IRF7 mediated by TBK1, IKBKE	7311	UBA52	0.601568181	1.74733796189	4
Activation of IRF3, IRF7 mediated by TBK1, IKBKE	5781	PTPN11	0.83338087225	2.45169012201	4
Degradation of GLI2 by the proteasome	5685	PSMA4	0.75271479425	2.46913703994	4
GLI3 is processed to GLI3R by the proteasome	5685	PSMA4	0.75271479425	2.46913703994	4
Degradation of GLI2 by the proteasome	6500	SKP1	1.35304410925	4.73550773103	4
Degradation of GLI2 by the proteasome	7311	UBA52	0.601568181	1.74733796189	4
GLI3 is processed to GLI3R by the proteasome	7311	UBA52	0.601568181	1.74733796189	4
GLI3 is processed to GLI3R by the proteasome	6500	SKP1	1.35304410925	4.73550773103	4
Degradation of GLI2 by the proteasome	1452	CSNK1A1	0.66685833225	2.07300672067	4
GLI3 is processed to GLI3R by the proteasome	1452	CSNK1A1	0.66685833225	2.07300672067	4
HATs acetylate histones	8970	H2BC11	0.48779800475	1.72012054032	4
HATs acetylate histones	8295	TRRAP	1.11216088125	4.02710441232	4
HATs acetylate histones	6881	TAF10	0.64598992425	1.78169353737	4
HATs acetylate histones	86	ACTL6A	0.701752531	1.87298546606	4
HATs acetylate histones	10524	KAT5	0.795715133	2.25927124666	4
HATs acetylate histones	3054	HCFC1	0.668426035	1.9337205145	4
COPI-independent Golgi-to-ER retrograde traffic	55860	ACTR10	0.57359247425	1.83434692764	4
COPI-independent Golgi-to-ER retrograde traffic	347688	TUBB8	0.72176421025	2.07441078005	4
COPI-independent Golgi-to-ER retrograde traffic	25782	RAB3GAP2	0.48965257325	1.62696241016	4
COPI-independent Golgi-to-ER retrograde traffic	10121	ACTR1A	0.82780847425	2.77721384387	4
RAF activation	818	CAMK2G	0.6659016785	2.21479507143	4
RAF activation	3376	IARS1	0.605051244	1.79244360383	4
SARS-CoV-1 modulates host translation machinery	6235	RPS29	0.5633533985	1.67783981109	4
RAF activation	4140	MARK3	0.57041313725	1.60517093927	4
SARS-CoV-1 modulates host translation machinery	6193	RPS5	0.63289309	1.98085365207	4
SARS-CoV-1 modulates host translation machinery	6189	RPS3A	0.4793644925	1.77393573863	4
mRNA decay by 5' to 3' exoribonuclease	23644	EDC4	0.49565172475	1.73611659894	4
Regulation of innate immune responses to cytosolic DNA	23359	FAM189A1	0.54751106525	1.62420854014	4
mRNA decay by 5' to 3' exoribonuclease	1656	DDX6	0.65005604525	1.94325988573	4
Regulation of innate immune responses to cytosolic DNA	7311	UBA52	0.601568181	1.74733796189	4
Negative epigenetic regulation of rRNA expression	1786	DNMT1	0.8663325385	2.71042927284	4
Negative epigenetic regulation of rRNA expression	64426	SUDS3	0.45861460075	1.64374895169	4
Negative epigenetic regulation of rRNA expression	9013	TAF1C	0.5370707435	1.67528214773	4
Signaling by FGFR2	7311	UBA52	0.601568181	1.74733796189	4
Negative epigenetic regulation of rRNA expression	8970	H2BC11	0.48779800475	1.72012054032	4
Signaling by FGFR2	4686	NCBP1	0.87742989125	2.86348405826	4
Signaling by FGFR2	5433	POLR2D	0.553288084	1.68271943843	4
Negative epigenetic regulation of rRNA expression	3021	H3-3B	0.5023542838	1.75703206443	5
Signaling by FGFR2	5781	PTPN11	0.83338087225	2.45169012201	4
Signaling by FGFR2	23543	RBFOX2	0.5935279795	1.97962225009	4
Phosphorylation of proteins involved in the G2/M transition by Cyclin A:Cdc2 complexes	890	CCNA2	1.060870209	3.13417137167	4
Defective CYP7B1 causes SPG5A and CBAS3	2483	FRG1	0.63716738175	1.92934922349	4
Defective SLC7A7 causes lysinuric protein intolerance (LPI)	890	CCNA2	1.060870209	3.13417137167	4
Invadopodia formation	1660	DHX9	0.89250121875	2.85869894719	4
STAT6-mediated induction of chemokines	23359	FAM189A1	0.54751106525	1.62420854014	4
MET activates PTPN11	5781	PTPN11	0.83338087225	2.45169012201	4
Formation of WDR5-containing histone-modifying complexes	80335	WDR82	0.65394918125	1.97924859507	4
Formation of WDR5-containing histone-modifying complexes	84661	DPY30	0.6065989605	1.7421747414	4
Formation of WDR5-containing histone-modifying complexes	3054	HCFC1	0.668426035	1.9337205145	4
Processing of Capped Intron-Containing Pre-mRNA	55660	PRPF40A	0.4762614855	1.60766573362	4
Processing of Capped Intron-Containing Pre-mRNA	27339	PRPF19	0.52319543775	1.5916566802	4
Processing of Capped Intron-Containing Pre-mRNA	56949	XAB2	0.69586323975	2.19962788294	4
Processing of Capped Intron-Containing Pre-mRNA	9128	PRPF4	0.69126880475	2.10625870859	4
Processing of Capped Intron-Containing Pre-mRNA	58509	CACTIN	0.67870742175	1.8548116427	4
Processing of Capped Intron-Containing Pre-mRNA	6631	SNRPC	0.887432385	2.83044165601	4
Processing of Capped Intron-Containing Pre-mRNA	27336	HTATSF1	0.5974038475	1.85531808681	4
Processing of Capped Intron-Containing Pre-mRNA	5433	POLR2D	0.553288084	1.68271943843	4
Processing of Capped Intron-Containing Pre-mRNA	8896	BUD31	0.52407920575	1.74082177063	4
Processing of Capped Intron-Containing Pre-mRNA	10250	SRRM1	0.53935808475	1.6249954434	4
Processing of Capped Intron-Containing Pre-mRNA	1660	DHX9	0.89250121875	2.85869894719	4
Processing of Capped Intron-Containing Pre-mRNA	8021	NUP214	0.56361153975	1.62995577337	4
Processing of Capped Intron-Containing Pre-mRNA	4686	NCBP1	0.87742989125	2.86348405826	4
TP53 Regulates Transcription of Cell Cycle Genes	4849	CNOT3	0.5632839065	1.6345863569	4
TP53 Regulates Transcription of Cell Cycle Genes	57472	CNOT6	0.71455076325	2.20700501025	4
TP53 Regulates Transcription of Cell Cycle Genes	23019	CNOT1	0.50280206125	1.61956254044	4
TP53 Regulates Transcription of Cell Cycle Genes	890	CCNA2	1.060870209	3.13417137167	4
SUMOylation	1786	DNMT1	0.8663325385	2.71042927284	4
SUMOylation	7428	VHL	0.735508845	2.27060544554	4
SUMOylation	1911	PHC1	0.60675244425	1.69329864382	4
SUMOylation	8021	NUP214	0.56361153975	1.62995577337	4
SUMOylation	26053	AUTS2	0.63769288125	1.91154802933	4
SUMOylation	51588	PIAS4	0.51965857975	1.59779309919	4
SUMOylation	672	BRCA1	0.64239123375	1.65814007498	4
SUMOylation	55143	CDCA8	0.56487016725	1.7499198074	4
SUMOylation	9126	SMC3	0.572948157	1.9316554398	4
Mismatch repair (MMR) directed by MSH2:MSH6 (MutSalpha)	5425	POLD2	1.12570622725	3.81430080926	4
Glycogen storage diseases	7311	UBA52	0.601568181	1.74733796189	4
Mismatch repair (MMR) directed by MSH2:MSH3 (MutSbeta)	5425	POLD2	1.12570622725	3.81430080926	4
Glycogen storage diseases	2548	GAA	0.75686282575	2.22554216593	4
Mismatch repair (MMR) directed by MSH2:MSH3 (MutSbeta)	10714	POLD3	0.6244812505	1.75710057816	4
Mismatch repair (MMR) directed by MSH2:MSH6 (MutSalpha)	10714	POLD3	0.6244812505	1.75710057816	4
RNA Polymerase III Transcription	2971	GTF3A	0.548603137	2.14460352702	4
SUMOylation of ubiquitinylation proteins	51588	PIAS4	0.51965857975	1.59779309919	4
PRC2 methylates histones and DNA	1786	DNMT1	0.8663325385	2.71042927284	4
PRC2 methylates histones and DNA	3021	H3-3B	0.5023542838	1.75703206443	5
RNA Polymerase III Abortive And Retractive Initiation	55290	BRF2	0.584400354	1.60168297338	4
RNA Polymerase III Abortive And Retractive Initiation	2971	GTF3A	0.548603137	2.14460352702	4
PRC2 methylates histones and DNA	8970	H2BC11	0.48779800475	1.72012054032	4
RNA Polymerase III Transcription	55703	POLR3B	0.63685125275	1.64404761155	4
RNA Polymerase III Abortive And Retractive Initiation	55703	POLR3B	0.63685125275	1.64404761155	4
SUMOylation of ubiquitinylation proteins	7428	VHL	0.735508845	2.27060544554	4
RNA Polymerase III Transcription	55290	BRF2	0.584400354	1.60168297338	4
SUMOylation of ubiquitinylation proteins	8021	NUP214	0.56361153975	1.62995577337	4
Dectin-1 mediated noncanonical NF-kB signaling	6500	SKP1	1.35304410925	4.73550773103	4
Formation of the beta-catenin:TCF transactivating complex	8295	TRRAP	1.11216088125	4.02710441232	4
Formation of the beta-catenin:TCF transactivating complex	10524	KAT5	0.795715133	2.25927124666	4
Dectin-1 mediated noncanonical NF-kB signaling	9039	UBA3	0.8861614695	2.94557139402	4
Formation of the beta-catenin:TCF transactivating complex	8970	H2BC11	0.48779800475	1.72012054032	4
Dectin-1 mediated noncanonical NF-kB signaling	5685	PSMA4	0.75271479425	2.46913703994	4
Dectin-1 mediated noncanonical NF-kB signaling	7311	UBA52	0.601568181	1.74733796189	4
Formation of the beta-catenin:TCF transactivating complex	3021	H3-3B	0.5023542838	1.75703206443	5
SARS-CoV-1 Infection	23117	NPIPB3	0.267003300429	1.62296819971	14
SARS-CoV-1 Infection	6189	RPS3A	0.4793644925	1.77393573863	4
SARS-CoV-1 Infection	3738	KCNA3	0.56270464025	1.88745790923	4
SARS-CoV-1 Infection	6235	RPS29	0.5633533985	1.67783981109	4
SARS-CoV-1 Infection	6193	RPS5	0.63289309	1.98085365207	4
SARS-CoV-1 Infection	128866	CHMP4B	0.6457660715	1.78621150269	4
SARS-CoV-1 Infection	7428	VHL	0.735508845	2.27060544554	4
SARS-CoV-1 Infection	23359	FAM189A1	0.54751106525	1.62420854014	4
SARS-CoV-1 Infection	7311	UBA52	0.601568181	1.74733796189	4
Metabolism of non-coding RNA	96764	TGS1	0.5835998655	1.76856623692	4
snRNP Assembly	10419	PRMT5	0.54170348425	1.71139282972	4
snRNP Assembly	4686	NCBP1	0.87742989125	2.86348405826	4
Metabolism of non-coding RNA	8021	NUP214	0.56361153975	1.62995577337	4
snRNP Assembly	8021	NUP214	0.56361153975	1.62995577337	4
Metabolism of non-coding RNA	10419	PRMT5	0.54170348425	1.71139282972	4
snRNP Assembly	96764	TGS1	0.5835998655	1.76856623692	4
Metabolism of non-coding RNA	4686	NCBP1	0.87742989125	2.86348405826	4
SIRT1 negatively regulates rRNA expression	3021	H3-3B	0.5023542838	1.75703206443	5
SIRT1 negatively regulates rRNA expression	9013	TAF1C	0.5370707435	1.67528214773	4
SIRT1 negatively regulates rRNA expression	8970	H2BC11	0.48779800475	1.72012054032	4
Regulation of TP53 Activity through Methylation	10419	PRMT5	0.54170348425	1.71139282972	4
Mismatch Repair	5425	POLD2	1.12570622725	3.81430080926	4
Chaperone Mediated Autophagy	7311	UBA52	0.601568181	1.74733796189	4
Regulation of TP53 Activity through Methylation	7311	UBA52	0.601568181	1.74733796189	4
Mismatch Repair	10714	POLD3	0.6244812505	1.75710057816	4
Chaperone Mediated Autophagy	5116	PCNT	0.517440567	1.77566511034	4
tRNA Aminoacylation	7965	AIMP2	0.66701174925	2.00743688228	4
tRNA Aminoacylation	80222	TARS2	0.6096161185	1.84914040814	4
tRNA Aminoacylation	2193	FARSA	0.47830594125	1.73844835734	4
tRNA Aminoacylation	3376	IARS1	0.605051244	1.79244360383	4
Post-translational protein modification	26057	ANKRD17	0.5920518815	1.90086516473	4
Post-translational protein modification	5537	PPP6C	1.16651833125	3.98487552364	4
Post-translational protein modification	55860	ACTR10	0.57359247425	1.83434692764	4
Post-translational protein modification	23594	ORC6	0.65885933025	1.81293584917	4
Post-translational protein modification	26053	AUTS2	0.63769288125	1.91154802933	4
Post-translational protein modification	8970	H2BC11	0.48779800475	1.72012054032	4
Post-translational protein modification	1763	DNA2	0.73766205975	2.10325003468	4
Post-translational protein modification	79053	ALG8	0.67598066725	1.74317813822	4
Post-translational protein modification	10121	ACTR1A	0.82780847425	2.77721384387	4
Post-translational protein modification	672	BRCA1	0.64239123375	1.65814007498	4
Post-translational protein modification	90580	TIMM29	0.621689302	1.96499874458	4
Post-translational protein modification	6502	SKP2	0.63950067325	2.03893606325	4
Post-translational protein modification	93183	PIGM	0.60946584025	1.77812491022	4
Post-translational protein modification	8021	NUP214	0.56361153975	1.62995577337	4
Post-translational protein modification	8295	TRRAP	1.11216088125	4.02710441232	4
Post-translational protein modification	100288520	USP17L15	0.145170416146	1.71778133103	48
Post-translational protein modification	728379	USP17L26	0.174410923681	2.02306522189	47
Post-translational protein modification	100287178	USP17L11	0.13800187684	1.69962779305	50
Post-translational protein modification	728386	USP17L5	0.174410923681	2.02306522189	47
Post-translational protein modification	55660	PRPF40A	0.4762614855	1.60766573362	4
Post-translational protein modification	6881	TAF10	0.64598992425	1.78169353737	4
Post-translational protein modification	728400	USP17L28	0.174410923681	2.02306522189	47
Post-translational protein modification	728405	USP17L29	0.174410923681	2.02306522189	47
Post-translational protein modification	100287205	USP17L12	0.136796691135	1.71627779714	52
Post-translational protein modification	64426	SUDS3	0.45861460075	1.64374895169	4
Post-translational protein modification	3054	HCFC1	0.668426035	1.9337205145	4
Post-translational protein modification	57513	CASKIN2	0.595676297	1.86253513769	4
Post-translational protein modification	6400	SEL1L	0.5607728805	1.80612596963	4
Post-translational protein modification	100287364	USP17L18	0.13800187684	1.69962779305	50
Post-translational protein modification	100287441	USP17L20	0.13879883774	1.70621889686	50
Post-translational protein modification	4738	NEDD8	0.8499983442	3.24475943874	5
Post-translational protein modification	57695	USP37	0.77879749075	2.22407698373	4
Post-translational protein modification	5887	RAD23B	0.62180721625	1.85413632368	4
Post-translational protein modification	221143	EEF1AKMT1	0.31686270725	1.80495103145	4
Post-translational protein modification	86	ACTL6A	0.701752531	1.87298546606	4
Post-translational protein modification	9126	SMC3	0.572948157	1.9316554398	4
Post-translational protein modification	51588	PIAS4	0.51965857975	1.59779309919	4
Post-translational protein modification	5685	PSMA4	0.75271479425	2.46913703994	4
Post-translational protein modification	10980	COPS6	0.7079037835	2.30537015969	4
Post-translational protein modification	25820	ARIH1	1.191346724	4.01893978665	4
Post-translational protein modification	1642	DDB1	0.1314361335	1.77425928366	4
Post-translational protein modification	890	CCNA2	1.060870209	3.13417137167	4
Post-translational protein modification	728369	USP17L24	0.174410923681	2.02306522189	47
Post-translational protein modification	100287478	USP17L21	0.136796691135	1.71627779714	52
Post-translational protein modification	55143	CDCA8	0.56487016725	1.7499198074	4
Post-translational protein modification	87178	PNPT1	0.536939768	1.60330892393	4
Post-translational protein modification	100287238	USP17L13	0.168319174521	2.06865846931	48
Post-translational protein modification	26583	DUX4L8	1.1630000845	2.49150050087	2
Post-translational protein modification	1786	DNMT1	0.8663325385	2.71042927284	4
Post-translational protein modification	55832	CAND1	0.83369908525	2.685899671	4
Post-translational protein modification	347688	TUBB8	0.72176421025	2.07441078005	4
Post-translational protein modification	7311	UBA52	0.601568181	1.74733796189	4
Post-translational protein modification	9039	UBA3	0.8861614695	2.94557139402	4
Post-translational protein modification	728373	USP17L25	0.174410923681	2.02306522189	47
Post-translational protein modification	6500	SKP1	1.35304410925	4.73550773103	4
Post-translational protein modification	728393	USP17L27	0.174410923681	2.02306522189	47
Post-translational protein modification	100287513	USP17L22	0.14607115975	1.7279888757	48
Post-translational protein modification	1911	PHC1	0.60675244425	1.69329864382	4
Post-translational protein modification	8452	CUL3	0.82791603	2.47955340122	4
Post-translational protein modification	728419	USP17L30	0.174410923681	2.02306522189	47
Post-translational protein modification	8883	NAE1	0.703772168	3.01677412672	4
Post-translational protein modification	25862	USP49	0.52924964175	1.62019215348	4
Post-translational protein modification	7428	VHL	0.735508845	2.27060544554	4
Reproduction	9126	SMC3	0.572948157	1.9316554398	4
Reproduction	672	BRCA1	0.64239123375	1.65814007498	4
Reproduction	157855	KCNU1	0.51583027175	1.59566938452	4
Reproduction	3021	H3-3B	0.5023542838	1.75703206443	5
Reproduction	8970	H2BC11	0.48779800475	1.72012054032	4
Reproduction	7014	TERF2	0.5992345565	1.82209139203	4
Reproduction	5888	RAD51	0.5476631735	1.77397898259	4
Loss of Function of FBXW7 in Cancer and NOTCH1 Signaling	6500	SKP1	1.35304410925	4.73550773103	4
Activation of NOXA and translocation to mitochondria	5366	PMAIP1	0.50539157675	1.59756561273	4
FBXW7 Mutants and NOTCH1 in Cancer	6500	SKP1	1.35304410925	4.73550773103	4
Vasopressin-like receptors	553	AVPR1B	0.558453677	1.69978898995	4
Amplification of signal from unattached kinetochores via a MAD2 inhibitory signal	79003	MIS12	0.6246146365	1.87422563887	4
Amplification of signal from the kinetochores	79003	MIS12	0.6246146365	1.87422563887	4
Amplification of signal from the kinetochores	11243	PMF1	0.5287908105	2.27030921651	8
Amplification of signal from the kinetochores	79019	CENPM	0.77689684475	2.50368744499	4
Amplification of signal from unattached kinetochores via a MAD2 inhibitory signal	79019	CENPM	0.77689684475	2.50368744499	4
Amplification of signal from unattached kinetochores via a MAD2 inhibitory signal	11243	PMF1	0.5287908105	2.27030921651	8
Amplification of signal from unattached kinetochores via a MAD2 inhibitory signal	54908	SPDL1	0.602357762	2.00864668295	4
Amplification of signal from unattached kinetochores via a MAD2 inhibitory signal	55143	CDCA8	0.56487016725	1.7499198074	4
Amplification of signal from the kinetochores	54908	SPDL1	0.602357762	2.00864668295	4
Amplification of signal from the kinetochores	55143	CDCA8	0.56487016725	1.7499198074	4
Regulation of signaling by CBL	7311	UBA52	0.601568181	1.74733796189	4
Signaling by FGFR2 IIIa TM	5433	POLR2D	0.553288084	1.68271943843	4
Signaling by FGFR2 IIIa TM	4686	NCBP1	0.87742989125	2.86348405826	4
Regulation of signaling by CBL	91442	FAAP24	0.47696830675	1.66539143606	4
Maturation of nucleoprotein	6732	SRPK1	0.76561300775	2.61684134467	4
RHOBTB1 GTPase cycle	8452	CUL3	0.82791603	2.47955340122	4
Maturation of nucleoprotein	1452	CSNK1A1	0.66685833225	2.07300672067	4
RHO GTPases Activate ROCKs	3376	IARS1	0.605051244	1.79244360383	4
RHOBTB2 GTPase cycle	10250	SRRM1	0.53935808475	1.6249954434	4
RHOBTB1 GTPase cycle	10250	SRRM1	0.53935808475	1.6249954434	4
E2F mediated regulation of DNA replication	5557	PRIM1	0.693491381	2.42701539863	4
E2F mediated regulation of DNA replication	23594	ORC6	0.65885933025	1.81293584917	4
RHOBTB2 GTPase cycle	8452	CUL3	0.82791603	2.47955340122	4
RHO GTPases Activate ROCKs	4627	MYH9	0.635790066	1.91045757744	4
KEAP1-NFE2L2 pathway	7311	UBA52	0.601568181	1.74733796189	4
KEAP1-NFE2L2 pathway	5226	PGD	0.50559178525	1.61438079388	4
KEAP1-NFE2L2 pathway	6502	SKP2	0.63950067325	2.03893606325	4
KEAP1-NFE2L2 pathway	5685	PSMA4	0.75271479425	2.46913703994	4
KEAP1-NFE2L2 pathway	6500	SKP1	1.35304410925	4.73550773103	4
KEAP1-NFE2L2 pathway	8452	CUL3	0.82791603	2.47955340122	4
KEAP1-NFE2L2 pathway	672	BRCA1	0.64239123375	1.65814007498	4
Transcriptional Regulation by E2F6	672	BRCA1	0.64239123375	1.65814007498	4
[truncated: 2,727 more rows]
