# Supplementary material for: Double-strand break repair pathways differentially affect processing and transduction by dual AAV vectors
Source: Nat Commun. 2025 Feb 11;16:1532. doi: 10.1038/s41467-025-56738-5 (PMC11814140; doi:10.1038/s41467-025-56738-5)
Supplement: Supplementary file 10 — Supplementary Data 2 [file 41467_2025_56738_MOESM10_ESM.txt]

{
 "cells": [
  {
   "attachments": {},
   "cell_type": "markdown",
   "metadata": {},
   "source": [
    "# Hypergeometric analysis and plotting"
   ]
  },
  {
   "attachments": {},
   "cell_type": "markdown",
   "metadata": {},
   "source": [
    "## Get notebook path\n",
    "The try block below only works if the notebook is running in VSCode. Otherwise, add the filepath where this IPYNB file is located below."
   ]
  },
  {
   "cell_type": "code",
   "execution_count": 1,
   "metadata": {},
   "outputs": [
    {
     "name": "stdout",
     "output_type": "stream",
     "text": [
      "parent_folder is\n",
      "/Volumes/VF4/JD_GPP2279_2901330_Maurer/VF_working/broad_gene_scoring/outputs_analysis\n"
     ]
    }
   ],
   "source": [
    "import os\n",
    "\n",
    "try:\n",
    "    import IPython\n",
    "    notebook_name = IPython.extract_module_locals()[1][\"__vsc_ipynb_file__\"]\n",
    "    parent_folder = os.path.dirname(notebook_name)\n",
    "except:\n",
    "    parent_folder = 'FILEPATH_HERE'\n",
    "\n",
    "assert os.path.isdir(parent_folder), \\\n",
    "    \"Parent folder not found. Please set parent folder manually.\"\n",
    "\n",
    "print(f\"parent_folder is\\n{parent_folder}\")"
   ]
  },
  {
   "attachments": {},
   "cell_type": "markdown",
   "metadata": {},
   "source": [
    "## Read in analysis file\n",
    "Get the output of the Broad hypergeometric analysis as a DataFrame."
   ]
  },
  {
   "cell_type": "code",
   "execution_count": 2,
   "metadata": {},
   "outputs": [
    {
     "data": {
      "text/html": [
       "<div>\n",
       "<style scoped>\n",
       "    .dataframe tbody tr th:only-of-type {\n",
       "        vertical-align: middle;\n",
       "    }\n",
       "\n",
       "    .dataframe tbody tr th {\n",
       "        vertical-align: top;\n",
       "    }\n",
       "\n",
       "    .dataframe thead th {\n",
       "        text-align: right;\n",
       "    }\n",
       "</style>\n",
       "<table border=\"1\" class=\"dataframe\">\n",
       "  <thead>\n",
       "    <tr style=\"text-align: right;\">\n",
       "      <th></th>\n",
       "      <th>Gene Symbol</th>\n",
       "      <th>Average LFC</th>\n",
       "      <th>Average -log(p-values)</th>\n",
       "      <th>Number of perturbations</th>\n",
       "      <th>Perturbations</th>\n",
       "      <th>Individual LFCs</th>\n",
       "      <th>Ascending ranks</th>\n",
       "      <th>Individual ascending -log(p-values)</th>\n",
       "      <th>Descending ranks</th>\n",
       "      <th>Individual descending -log(p-values)</th>\n",
       "    </tr>\n",
       "  </thead>\n",
       "  <tbody>\n",
       "    <tr>\n",
       "      <th>0</th>\n",
       "      <td>RNF14</td>\n",
       "      <td>0.077136</td>\n",
       "      <td>0.704084</td>\n",
       "      <td>4</td>\n",
       "      <td>TCAGGTCCAAGGAGGACTGG;AATTTCAAGATATTTGTGAG;GGAA...</td>\n",
       "      <td>-0.06;0.07;0.14;0.15</td>\n",
       "      <td>36482;45903;50372;51315</td>\n",
       "      <td>7.15E-01;5.55E-01;4.56E-01;4.15E-01</td>\n",
       "      <td>26127;27070;31539;40960</td>\n",
       "      <td>1.11E+00;7.95E-01;5.08E-01;4.06E-01</td>\n",
       "    </tr>\n",
       "    <tr>\n",
       "      <th>1</th>\n",
       "      <td>DUOXA1</td>\n",
       "      <td>-0.167290</td>\n",
       "      <td>0.712323</td>\n",
       "      <td>4</td>\n",
       "      <td>ACTGGCGGTATAGGCCACAT;TGAGACCATCAATTACAACG;AGGC...</td>\n",
       "      <td>-0.31;-0.22;-0.13;-0.01</td>\n",
       "      <td>20552;25999;31413;39975</td>\n",
       "      <td>1.15E+00;7.99E-01;5.25E-01;3.76E-01</td>\n",
       "      <td>37467;46029;51443;56890</td>\n",
       "      <td>5.75E-01;5.36E-01;4.57E-01;4.05E-01</td>\n",
       "    </tr>\n",
       "    <tr>\n",
       "      <th>2</th>\n",
       "      <td>RNF17</td>\n",
       "      <td>-0.170792</td>\n",
       "      <td>0.628174</td>\n",
       "      <td>4</td>\n",
       "      <td>AAGTTAGTTCTCCACAACTA;AGAAATTATTGAAGACAACG;AGAG...</td>\n",
       "      <td>-0.68;-0.66;0.23;0.43</td>\n",
       "      <td>7421;7769;55827;66082</td>\n",
       "      <td>1.31E+00;5.48E-01;3.79E-01;2.76E-01</td>\n",
       "      <td>11360;21615;69673;70019</td>\n",
       "      <td>6.15E-01;5.34E-01;4.38E-01;1.75E-01</td>\n",
       "    </tr>\n",
       "    <tr>\n",
       "      <th>3</th>\n",
       "      <td>RNF10</td>\n",
       "      <td>-0.232122</td>\n",
       "      <td>0.750444</td>\n",
       "      <td>4</td>\n",
       "      <td>TGGGGAAAGAGGAACAAGTG;TCTCTGGCCACGTTAGACTC;GCAG...</td>\n",
       "      <td>-0.5;-0.33;-0.05;-0.04</td>\n",
       "      <td>12358;19657;36866;37333</td>\n",
       "      <td>1.27E+00;6.67E-01;6.46E-01;4.21E-01</td>\n",
       "      <td>40109;40576;57785;65084</td>\n",
       "      <td>6.34E-01;4.28E-01;3.75E-01;3.02E-01</td>\n",
       "    </tr>\n",
       "    <tr>\n",
       "      <th>4</th>\n",
       "      <td>RNF11</td>\n",
       "      <td>0.313592</td>\n",
       "      <td>0.924509</td>\n",
       "      <td>4</td>\n",
       "      <td>TCCCCTACCTGATATGGCGG;ACCCAACACCTAGCCAGACT;TCAC...</td>\n",
       "      <td>-0.1;-0.06;0.31;1.11</td>\n",
       "      <td>33278;36181;60412;76685</td>\n",
       "      <td>4.96E-01;4.30E-01;3.79E-01;1.70E-02</td>\n",
       "      <td>757;17030;41261;44164</td>\n",
       "      <td>1.42E+00;9.76E-01;7.53E-01;5.49E-01</td>\n",
       "    </tr>\n",
       "    <tr>\n",
       "      <th>...</th>\n",
       "      <td>...</td>\n",
       "      <td>...</td>\n",
       "      <td>...</td>\n",
       "      <td>...</td>\n",
       "      <td>...</td>\n",
       "      <td>...</td>\n",
       "      <td>...</td>\n",
       "      <td>...</td>\n",
       "      <td>...</td>\n",
       "      <td>...</td>\n",
       "    </tr>\n",
       "    <tr>\n",
       "      <th>20912</th>\n",
       "      <td>GNGT1</td>\n",
       "      <td>0.059406</td>\n",
       "      <td>0.562004</td>\n",
       "      <td>4</td>\n",
       "      <td>CGTTGAAGAACGATCTGGCG;GATGCCAGTAATCAATATTG;TCTT...</td>\n",
       "      <td>-0.48;0.13;0.19;0.39</td>\n",
       "      <td>13374;50099;53662;64190</td>\n",
       "      <td>5.04E-01;4.08E-01;3.89E-01;3.26E-01</td>\n",
       "      <td>13252;23778;27342;64068</td>\n",
       "      <td>9.44E-01;5.66E-01;4.09E-01;3.29E-01</td>\n",
       "    </tr>\n",
       "    <tr>\n",
       "      <th>20913</th>\n",
       "      <td>NAP1L5</td>\n",
       "      <td>0.013636</td>\n",
       "      <td>0.491095</td>\n",
       "      <td>4</td>\n",
       "      <td>GGCATTTCACCGAATTAGGC;GGCTGGTGACCCTGACAGCG;TCTT...</td>\n",
       "      <td>-0.48;0.05;0.13;0.35</td>\n",
       "      <td>13229;44322;49907;62333</td>\n",
       "      <td>4.44E-01;4.19E-01;4.09E-01;3.77E-01</td>\n",
       "      <td>15109;27535;33121;64214</td>\n",
       "      <td>7.47E-01;5.02E-01;3.90E-01;3.25E-01</td>\n",
       "    </tr>\n",
       "    <tr>\n",
       "      <th>20914</th>\n",
       "      <td>SERPINH1</td>\n",
       "      <td>-0.136576</td>\n",
       "      <td>0.556334</td>\n",
       "      <td>4</td>\n",
       "      <td>CTGAGCTGGGTCCGTACAGT;CACAAGATGGTGGACAACCG;CGAC...</td>\n",
       "      <td>-0.81;0.01;0.07;0.19</td>\n",
       "      <td>4950;41475;45352;53609</td>\n",
       "      <td>6.78E-01;6.39E-01;4.78E-01;4.30E-01</td>\n",
       "      <td>23834;32090;35967;72492</td>\n",
       "      <td>6.68E-01;4.52E-01;3.89E-01;1.15E-01</td>\n",
       "    </tr>\n",
       "    <tr>\n",
       "      <th>20915</th>\n",
       "      <td>GSTK1</td>\n",
       "      <td>-0.274356</td>\n",
       "      <td>0.698048</td>\n",
       "      <td>4</td>\n",
       "      <td>AGATATTCTGATACCGGCAC;GCCATGTATAGTCCTTTGCG;TGCG...</td>\n",
       "      <td>-1.0;-0.29;-0.22;0.41</td>\n",
       "      <td>2792;21692;26106;65252</td>\n",
       "      <td>9.93E-01;8.89E-01;6.13E-01;2.98E-01</td>\n",
       "      <td>12190;51336;55750;74650</td>\n",
       "      <td>5.23E-01;4.24E-01;3.79E-01;6.38E-02</td>\n",
       "    </tr>\n",
       "    <tr>\n",
       "      <th>20916</th>\n",
       "      <td>SELP</td>\n",
       "      <td>0.262206</td>\n",
       "      <td>0.862727</td>\n",
       "      <td>4</td>\n",
       "      <td>GTCACAGATGAATTGACATG;AGTAGGGTAGGACCTTATTG;ATAG...</td>\n",
       "      <td>-0.03;0.07;0.19;0.82</td>\n",
       "      <td>38199;45479;53684;74875</td>\n",
       "      <td>5.91E-01;4.53E-01;3.88E-01;5.85E-02</td>\n",
       "      <td>2566;23759;31963;39243</td>\n",
       "      <td>1.18E+00;9.22E-01;7.82E-01;5.66E-01</td>\n",
       "    </tr>\n",
       "  </tbody>\n",
       "</table>\n",
       "<p>20917 rows × 10 columns</p>\n",
       "</div>"
      ],
      "text/plain": [
       "      Gene Symbol  Average LFC  Average -log(p-values)  \\\n",
       "0           RNF14     0.077136                0.704084   \n",
       "1          DUOXA1    -0.167290                0.712323   \n",
       "2           RNF17    -0.170792                0.628174   \n",
       "3           RNF10    -0.232122                0.750444   \n",
       "4           RNF11     0.313592                0.924509   \n",
       "...           ...          ...                     ...   \n",
       "20912       GNGT1     0.059406                0.562004   \n",
       "20913      NAP1L5     0.013636                0.491095   \n",
       "20914    SERPINH1    -0.136576                0.556334   \n",
       "20915       GSTK1    -0.274356                0.698048   \n",
       "20916        SELP     0.262206                0.862727   \n",
       "\n",
       "       Number of perturbations  \\\n",
       "0                            4   \n",
       "1                            4   \n",
       "2                            4   \n",
       "3                            4   \n",
       "4                            4   \n",
       "...                        ...   \n",
       "20912                        4   \n",
       "20913                        4   \n",
       "20914                        4   \n",
       "20915                        4   \n",
       "20916                        4   \n",
       "\n",
       "                                           Perturbations  \\\n",
       "0      TCAGGTCCAAGGAGGACTGG;AATTTCAAGATATTTGTGAG;GGAA...   \n",
       "1      ACTGGCGGTATAGGCCACAT;TGAGACCATCAATTACAACG;AGGC...   \n",
       "2      AAGTTAGTTCTCCACAACTA;AGAAATTATTGAAGACAACG;AGAG...   \n",
       "3      TGGGGAAAGAGGAACAAGTG;TCTCTGGCCACGTTAGACTC;GCAG...   \n",
       "4      TCCCCTACCTGATATGGCGG;ACCCAACACCTAGCCAGACT;TCAC...   \n",
       "...                                                  ...   \n",
       "20912  CGTTGAAGAACGATCTGGCG;GATGCCAGTAATCAATATTG;TCTT...   \n",
       "20913  GGCATTTCACCGAATTAGGC;GGCTGGTGACCCTGACAGCG;TCTT...   \n",
       "20914  CTGAGCTGGGTCCGTACAGT;CACAAGATGGTGGACAACCG;CGAC...   \n",
       "20915  AGATATTCTGATACCGGCAC;GCCATGTATAGTCCTTTGCG;TGCG...   \n",
       "20916  GTCACAGATGAATTGACATG;AGTAGGGTAGGACCTTATTG;ATAG...   \n",
       "\n",
       "               Individual LFCs          Ascending ranks  \\\n",
       "0         -0.06;0.07;0.14;0.15  36482;45903;50372;51315   \n",
       "1      -0.31;-0.22;-0.13;-0.01  20552;25999;31413;39975   \n",
       "2        -0.68;-0.66;0.23;0.43    7421;7769;55827;66082   \n",
       "3       -0.5;-0.33;-0.05;-0.04  12358;19657;36866;37333   \n",
       "4         -0.1;-0.06;0.31;1.11  33278;36181;60412;76685   \n",
       "...                        ...                      ...   \n",
       "20912     -0.48;0.13;0.19;0.39  13374;50099;53662;64190   \n",
       "20913     -0.48;0.05;0.13;0.35  13229;44322;49907;62333   \n",
       "20914     -0.81;0.01;0.07;0.19   4950;41475;45352;53609   \n",
       "20915    -1.0;-0.29;-0.22;0.41   2792;21692;26106;65252   \n",
       "20916     -0.03;0.07;0.19;0.82  38199;45479;53684;74875   \n",
       "\n",
       "       Individual ascending -log(p-values)         Descending ranks  \\\n",
       "0      7.15E-01;5.55E-01;4.56E-01;4.15E-01  26127;27070;31539;40960   \n",
       "1      1.15E+00;7.99E-01;5.25E-01;3.76E-01  37467;46029;51443;56890   \n",
       "2      1.31E+00;5.48E-01;3.79E-01;2.76E-01  11360;21615;69673;70019   \n",
       "3      1.27E+00;6.67E-01;6.46E-01;4.21E-01  40109;40576;57785;65084   \n",
       "4      4.96E-01;4.30E-01;3.79E-01;1.70E-02    757;17030;41261;44164   \n",
       "...                                    ...                      ...   \n",
       "20912  5.04E-01;4.08E-01;3.89E-01;3.26E-01  13252;23778;27342;64068   \n",
       "20913  4.44E-01;4.19E-01;4.09E-01;3.77E-01  15109;27535;33121;64214   \n",
       "20914  6.78E-01;6.39E-01;4.78E-01;4.30E-01  23834;32090;35967;72492   \n",
       "20915  9.93E-01;8.89E-01;6.13E-01;2.98E-01  12190;51336;55750;74650   \n",
       "20916  5.91E-01;4.53E-01;3.88E-01;5.85E-02   2566;23759;31963;39243   \n",
       "\n",
       "      Individual descending -log(p-values)  \n",
       "0      1.11E+00;7.95E-01;5.08E-01;4.06E-01  \n",
       "1      5.75E-01;5.36E-01;4.57E-01;4.05E-01  \n",
       "2      6.15E-01;5.34E-01;4.38E-01;1.75E-01  \n",
       "3      6.34E-01;4.28E-01;3.75E-01;3.02E-01  \n",
       "4      1.42E+00;9.76E-01;7.53E-01;5.49E-01  \n",
       "...                                    ...  \n",
       "20912  9.44E-01;5.66E-01;4.09E-01;3.29E-01  \n",
       "20913  7.47E-01;5.02E-01;3.90E-01;3.25E-01  \n",
       "20914  6.68E-01;4.52E-01;3.89E-01;1.15E-01  \n",
       "20915  5.23E-01;4.24E-01;3.79E-01;6.38E-02  \n",
       "20916  1.18E+00;9.22E-01;7.82E-01;5.66E-01  \n",
       "\n",
       "[20917 rows x 10 columns]"
      ]
     },
     "execution_count": 2,
     "metadata": {},
     "output_type": "execute_result"
    }
   ],
   "source": [
    "import pandas as pd\n",
    "\n",
    "output = pd.read_csv(os.path.join(parent_folder, 'hypergeometric.txt'), sep='\\t')\n",
    "output"
   ]
  },
  {
   "attachments": {},
   "cell_type": "markdown",
   "metadata": {},
   "source": [
    "## Cull genes with only one perturbation"
   ]
  },
  {
   "cell_type": "code",
   "execution_count": 3,
   "metadata": {},
   "outputs": [
    {
     "data": {
      "text/html": [
       "<div>\n",
       "<style scoped>\n",
       "    .dataframe tbody tr th:only-of-type {\n",
       "        vertical-align: middle;\n",
       "    }\n",
       "\n",
       "    .dataframe tbody tr th {\n",
       "        vertical-align: top;\n",
       "    }\n",
       "\n",
       "    .dataframe thead th {\n",
       "        text-align: right;\n",
       "    }\n",
       "</style>\n",
       "<table border=\"1\" class=\"dataframe\">\n",
       "  <thead>\n",
       "    <tr style=\"text-align: right;\">\n",
       "      <th></th>\n",
       "      <th>Gene Symbol</th>\n",
       "      <th>Average LFC</th>\n",
       "      <th>Average -log(p-values)</th>\n",
       "      <th>Number of perturbations</th>\n",
       "      <th>Perturbations</th>\n",
       "      <th>Individual LFCs</th>\n",
       "      <th>Ascending ranks</th>\n",
       "      <th>Individual ascending -log(p-values)</th>\n",
       "      <th>Descending ranks</th>\n",
       "      <th>Individual descending -log(p-values)</th>\n",
       "    </tr>\n",
       "  </thead>\n",
       "  <tbody>\n",
       "    <tr>\n",
       "      <th>0</th>\n",
       "      <td>RNF14</td>\n",
       "      <td>0.077136</td>\n",
       "      <td>0.704084</td>\n",
       "      <td>4</td>\n",
       "      <td>TCAGGTCCAAGGAGGACTGG;AATTTCAAGATATTTGTGAG;GGAA...</td>\n",
       "      <td>-0.06;0.07;0.14;0.15</td>\n",
       "      <td>36482;45903;50372;51315</td>\n",
       "      <td>7.15E-01;5.55E-01;4.56E-01;4.15E-01</td>\n",
       "      <td>26127;27070;31539;40960</td>\n",
       "      <td>1.11E+00;7.95E-01;5.08E-01;4.06E-01</td>\n",
       "    </tr>\n",
       "    <tr>\n",
       "      <th>1</th>\n",
       "      <td>DUOXA1</td>\n",
       "      <td>-0.167290</td>\n",
       "      <td>0.712323</td>\n",
       "      <td>4</td>\n",
       "      <td>ACTGGCGGTATAGGCCACAT;TGAGACCATCAATTACAACG;AGGC...</td>\n",
       "      <td>-0.31;-0.22;-0.13;-0.01</td>\n",
       "      <td>20552;25999;31413;39975</td>\n",
       "      <td>1.15E+00;7.99E-01;5.25E-01;3.76E-01</td>\n",
       "      <td>37467;46029;51443;56890</td>\n",
       "      <td>5.75E-01;5.36E-01;4.57E-01;4.05E-01</td>\n",
       "    </tr>\n",
       "    <tr>\n",
       "      <th>2</th>\n",
       "      <td>RNF17</td>\n",
       "      <td>-0.170792</td>\n",
       "      <td>0.628174</td>\n",
       "      <td>4</td>\n",
       "      <td>AAGTTAGTTCTCCACAACTA;AGAAATTATTGAAGACAACG;AGAG...</td>\n",
       "      <td>-0.68;-0.66;0.23;0.43</td>\n",
       "      <td>7421;7769;55827;66082</td>\n",
       "      <td>1.31E+00;5.48E-01;3.79E-01;2.76E-01</td>\n",
       "      <td>11360;21615;69673;70019</td>\n",
       "      <td>6.15E-01;5.34E-01;4.38E-01;1.75E-01</td>\n",
       "    </tr>\n",
       "    <tr>\n",
       "      <th>3</th>\n",
       "      <td>RNF10</td>\n",
       "      <td>-0.232122</td>\n",
       "      <td>0.750444</td>\n",
       "      <td>4</td>\n",
       "      <td>TGGGGAAAGAGGAACAAGTG;TCTCTGGCCACGTTAGACTC;GCAG...</td>\n",
       "      <td>-0.5;-0.33;-0.05;-0.04</td>\n",
       "      <td>12358;19657;36866;37333</td>\n",
       "      <td>1.27E+00;6.67E-01;6.46E-01;4.21E-01</td>\n",
       "      <td>40109;40576;57785;65084</td>\n",
       "      <td>6.34E-01;4.28E-01;3.75E-01;3.02E-01</td>\n",
       "    </tr>\n",
       "    <tr>\n",
       "      <th>4</th>\n",
       "      <td>RNF11</td>\n",
       "      <td>0.313592</td>\n",
       "      <td>0.924509</td>\n",
       "      <td>4</td>\n",
       "      <td>TCCCCTACCTGATATGGCGG;ACCCAACACCTAGCCAGACT;TCAC...</td>\n",
       "      <td>-0.1;-0.06;0.31;1.11</td>\n",
       "      <td>33278;36181;60412;76685</td>\n",
       "      <td>4.96E-01;4.30E-01;3.79E-01;1.70E-02</td>\n",
       "      <td>757;17030;41261;44164</td>\n",
       "      <td>1.42E+00;9.76E-01;7.53E-01;5.49E-01</td>\n",
       "    </tr>\n",
       "    <tr>\n",
       "      <th>...</th>\n",
       "      <td>...</td>\n",
       "      <td>...</td>\n",
       "      <td>...</td>\n",
       "      <td>...</td>\n",
       "      <td>...</td>\n",
       "      <td>...</td>\n",
       "      <td>...</td>\n",
       "      <td>...</td>\n",
       "      <td>...</td>\n",
       "      <td>...</td>\n",
       "    </tr>\n",
       "    <tr>\n",
       "      <th>20912</th>\n",
       "      <td>GNGT1</td>\n",
       "      <td>0.059406</td>\n",
       "      <td>0.562004</td>\n",
       "      <td>4</td>\n",
       "      <td>CGTTGAAGAACGATCTGGCG;GATGCCAGTAATCAATATTG;TCTT...</td>\n",
       "      <td>-0.48;0.13;0.19;0.39</td>\n",
       "      <td>13374;50099;53662;64190</td>\n",
       "      <td>5.04E-01;4.08E-01;3.89E-01;3.26E-01</td>\n",
       "      <td>13252;23778;27342;64068</td>\n",
       "      <td>9.44E-01;5.66E-01;4.09E-01;3.29E-01</td>\n",
       "    </tr>\n",
       "    <tr>\n",
       "      <th>20913</th>\n",
       "      <td>NAP1L5</td>\n",
       "      <td>0.013636</td>\n",
       "      <td>0.491095</td>\n",
       "      <td>4</td>\n",
       "      <td>GGCATTTCACCGAATTAGGC;GGCTGGTGACCCTGACAGCG;TCTT...</td>\n",
       "      <td>-0.48;0.05;0.13;0.35</td>\n",
       "      <td>13229;44322;49907;62333</td>\n",
       "      <td>4.44E-01;4.19E-01;4.09E-01;3.77E-01</td>\n",
       "      <td>15109;27535;33121;64214</td>\n",
       "      <td>7.47E-01;5.02E-01;3.90E-01;3.25E-01</td>\n",
       "    </tr>\n",
       "    <tr>\n",
       "      <th>20914</th>\n",
       "      <td>SERPINH1</td>\n",
       "      <td>-0.136576</td>\n",
       "      <td>0.556334</td>\n",
       "      <td>4</td>\n",
       "      <td>CTGAGCTGGGTCCGTACAGT;CACAAGATGGTGGACAACCG;CGAC...</td>\n",
       "      <td>-0.81;0.01;0.07;0.19</td>\n",
       "      <td>4950;41475;45352;53609</td>\n",
       "      <td>6.78E-01;6.39E-01;4.78E-01;4.30E-01</td>\n",
       "      <td>23834;32090;35967;72492</td>\n",
       "      <td>6.68E-01;4.52E-01;3.89E-01;1.15E-01</td>\n",
       "    </tr>\n",
       "    <tr>\n",
       "      <th>20915</th>\n",
       "      <td>GSTK1</td>\n",
       "      <td>-0.274356</td>\n",
       "      <td>0.698048</td>\n",
       "      <td>4</td>\n",
       "      <td>AGATATTCTGATACCGGCAC;GCCATGTATAGTCCTTTGCG;TGCG...</td>\n",
       "      <td>-1.0;-0.29;-0.22;0.41</td>\n",
       "      <td>2792;21692;26106;65252</td>\n",
       "      <td>9.93E-01;8.89E-01;6.13E-01;2.98E-01</td>\n",
       "      <td>12190;51336;55750;74650</td>\n",
       "      <td>5.23E-01;4.24E-01;3.79E-01;6.38E-02</td>\n",
       "    </tr>\n",
       "    <tr>\n",
       "      <th>20916</th>\n",
       "      <td>SELP</td>\n",
       "      <td>0.262206</td>\n",
       "      <td>0.862727</td>\n",
       "      <td>4</td>\n",
       "      <td>GTCACAGATGAATTGACATG;AGTAGGGTAGGACCTTATTG;ATAG...</td>\n",
       "      <td>-0.03;0.07;0.19;0.82</td>\n",
       "      <td>38199;45479;53684;74875</td>\n",
       "      <td>5.91E-01;4.53E-01;3.88E-01;5.85E-02</td>\n",
       "      <td>2566;23759;31963;39243</td>\n",
       "      <td>1.18E+00;9.22E-01;7.82E-01;5.66E-01</td>\n",
       "    </tr>\n",
       "  </tbody>\n",
       "</table>\n",
       "<p>19961 rows × 10 columns</p>\n",
       "</div>"
      ],
      "text/plain": [
       "      Gene Symbol  Average LFC  Average -log(p-values)  \\\n",
       "0           RNF14     0.077136                0.704084   \n",
       "1          DUOXA1    -0.167290                0.712323   \n",
       "2           RNF17    -0.170792                0.628174   \n",
       "3           RNF10    -0.232122                0.750444   \n",
       "4           RNF11     0.313592                0.924509   \n",
       "...           ...          ...                     ...   \n",
       "20912       GNGT1     0.059406                0.562004   \n",
       "20913      NAP1L5     0.013636                0.491095   \n",
       "20914    SERPINH1    -0.136576                0.556334   \n",
       "20915       GSTK1    -0.274356                0.698048   \n",
       "20916        SELP     0.262206                0.862727   \n",
       "\n",
       "       Number of perturbations  \\\n",
       "0                            4   \n",
       "1                            4   \n",
       "2                            4   \n",
       "3                            4   \n",
       "4                            4   \n",
       "...                        ...   \n",
       "20912                        4   \n",
       "20913                        4   \n",
       "20914                        4   \n",
       "20915                        4   \n",
       "20916                        4   \n",
       "\n",
       "                                           Perturbations  \\\n",
       "0      TCAGGTCCAAGGAGGACTGG;AATTTCAAGATATTTGTGAG;GGAA...   \n",
       "1      ACTGGCGGTATAGGCCACAT;TGAGACCATCAATTACAACG;AGGC...   \n",
       "2      AAGTTAGTTCTCCACAACTA;AGAAATTATTGAAGACAACG;AGAG...   \n",
       "3      TGGGGAAAGAGGAACAAGTG;TCTCTGGCCACGTTAGACTC;GCAG...   \n",
       "4      TCCCCTACCTGATATGGCGG;ACCCAACACCTAGCCAGACT;TCAC...   \n",
       "...                                                  ...   \n",
       "20912  CGTTGAAGAACGATCTGGCG;GATGCCAGTAATCAATATTG;TCTT...   \n",
       "20913  GGCATTTCACCGAATTAGGC;GGCTGGTGACCCTGACAGCG;TCTT...   \n",
       "20914  CTGAGCTGGGTCCGTACAGT;CACAAGATGGTGGACAACCG;CGAC...   \n",
       "20915  AGATATTCTGATACCGGCAC;GCCATGTATAGTCCTTTGCG;TGCG...   \n",
       "20916  GTCACAGATGAATTGACATG;AGTAGGGTAGGACCTTATTG;ATAG...   \n",
       "\n",
       "               Individual LFCs          Ascending ranks  \\\n",
       "0         -0.06;0.07;0.14;0.15  36482;45903;50372;51315   \n",
       "1      -0.31;-0.22;-0.13;-0.01  20552;25999;31413;39975   \n",
       "2        -0.68;-0.66;0.23;0.43    7421;7769;55827;66082   \n",
       "3       -0.5;-0.33;-0.05;-0.04  12358;19657;36866;37333   \n",
       "4         -0.1;-0.06;0.31;1.11  33278;36181;60412;76685   \n",
       "...                        ...                      ...   \n",
       "20912     -0.48;0.13;0.19;0.39  13374;50099;53662;64190   \n",
       "20913     -0.48;0.05;0.13;0.35  13229;44322;49907;62333   \n",
       "20914     -0.81;0.01;0.07;0.19   4950;41475;45352;53609   \n",
       "20915    -1.0;-0.29;-0.22;0.41   2792;21692;26106;65252   \n",
       "20916     -0.03;0.07;0.19;0.82  38199;45479;53684;74875   \n",
       "\n",
       "       Individual ascending -log(p-values)         Descending ranks  \\\n",
       "0      7.15E-01;5.55E-01;4.56E-01;4.15E-01  26127;27070;31539;40960   \n",
       "1      1.15E+00;7.99E-01;5.25E-01;3.76E-01  37467;46029;51443;56890   \n",
       "2      1.31E+00;5.48E-01;3.79E-01;2.76E-01  11360;21615;69673;70019   \n",
       "3      1.27E+00;6.67E-01;6.46E-01;4.21E-01  40109;40576;57785;65084   \n",
       "4      4.96E-01;4.30E-01;3.79E-01;1.70E-02    757;17030;41261;44164   \n",
       "...                                    ...                      ...   \n",
       "20912  5.04E-01;4.08E-01;3.89E-01;3.26E-01  13252;23778;27342;64068   \n",
       "20913  4.44E-01;4.19E-01;4.09E-01;3.77E-01  15109;27535;33121;64214   \n",
       "20914  6.78E-01;6.39E-01;4.78E-01;4.30E-01  23834;32090;35967;72492   \n",
       "20915  9.93E-01;8.89E-01;6.13E-01;2.98E-01  12190;51336;55750;74650   \n",
       "20916  5.91E-01;4.53E-01;3.88E-01;5.85E-02   2566;23759;31963;39243   \n",
       "\n",
       "      Individual descending -log(p-values)  \n",
       "0      1.11E+00;7.95E-01;5.08E-01;4.06E-01  \n",
       "1      5.75E-01;5.36E-01;4.57E-01;4.05E-01  \n",
       "2      6.15E-01;5.34E-01;4.38E-01;1.75E-01  \n",
       "3      6.34E-01;4.28E-01;3.75E-01;3.02E-01  \n",
       "4      1.42E+00;9.76E-01;7.53E-01;5.49E-01  \n",
       "...                                    ...  \n",
       "20912  9.44E-01;5.66E-01;4.09E-01;3.29E-01  \n",
       "20913  7.47E-01;5.02E-01;3.90E-01;3.25E-01  \n",
       "20914  6.68E-01;4.52E-01;3.89E-01;1.15E-01  \n",
       "20915  5.23E-01;4.24E-01;3.79E-01;6.38E-02  \n",
       "20916  1.18E+00;9.22E-01;7.82E-01;5.66E-01  \n",
       "\n",
       "[19961 rows x 10 columns]"
      ]
     },
     "execution_count": 3,
     "metadata": {},
     "output_type": "execute_result"
    }
   ],
   "source": [
    "culled = output[output['Number of perturbations'] > 1]\n",
    "culled"
   ]
  },
  {
   "cell_type": "markdown",
   "metadata": {},
   "source": [
    "## Map Gene ID to DataFrame for downstream analysis\n",
    "### Read in \"chip\" file"
   ]
  },
  {
   "cell_type": "code",
   "execution_count": 4,
   "metadata": {},
   "outputs": [
    {
     "data": {
      "text/html": [
       "<div>\n",
       "<style scoped>\n",
       "    .dataframe tbody tr th:only-of-type {\n",
       "        vertical-align: middle;\n",
       "    }\n",
       "\n",
       "    .dataframe tbody tr th {\n",
       "        vertical-align: top;\n",
       "    }\n",
       "\n",
       "    .dataframe thead th {\n",
       "        text-align: right;\n",
       "    }\n",
       "</style>\n",
       "<table border=\"1\" class=\"dataframe\">\n",
       "  <thead>\n",
       "    <tr style=\"text-align: right;\">\n",
       "      <th></th>\n",
       "      <th>Barcode Sequence</th>\n",
       "      <th>Gene Symbol</th>\n",
       "      <th>Gene ID</th>\n",
       "    </tr>\n",
       "  </thead>\n",
       "  <tbody>\n",
       "    <tr>\n",
       "      <th>0</th>\n",
       "      <td>AAAAAAAATCCGGACAATGG</td>\n",
       "      <td>SLC25A24</td>\n",
       "      <td>29957</td>\n",
       "    </tr>\n",
       "    <tr>\n",
       "      <th>1</th>\n",
       "      <td>AAAAAAAGGATGGTGATCAA</td>\n",
       "      <td>FASTKD3</td>\n",
       "      <td>79072</td>\n",
       "    </tr>\n",
       "    <tr>\n",
       "      <th>2</th>\n",
       "      <td>AAAAAAATGACATTACTGCA</td>\n",
       "      <td>BCAS2</td>\n",
       "      <td>10286</td>\n",
       "    </tr>\n",
       "    <tr>\n",
       "      <th>3</th>\n",
       "      <td>AAAAAAATGTCAGTCGAGTG</td>\n",
       "      <td>GPR18</td>\n",
       "      <td>2841</td>\n",
       "    </tr>\n",
       "    <tr>\n",
       "      <th>4</th>\n",
       "      <td>AAAAAACACAAGCAAGACCG</td>\n",
       "      <td>ZNF470</td>\n",
       "      <td>388566</td>\n",
       "    </tr>\n",
       "    <tr>\n",
       "      <th>...</th>\n",
       "      <td>...</td>\n",
       "      <td>...</td>\n",
       "      <td>...</td>\n",
       "    </tr>\n",
       "    <tr>\n",
       "      <th>86978</th>\n",
       "      <td>TTTTGACTCTAATCACCGGT</td>\n",
       "      <td>INACTIVE_4T_54</td>\n",
       "      <td>INACTIVE_4T_54</td>\n",
       "    </tr>\n",
       "    <tr>\n",
       "      <th>86979</th>\n",
       "      <td>TTTTTAATACAAGGTAATCT</td>\n",
       "      <td>NO_SITE_940</td>\n",
       "      <td>NO_SITE_940</td>\n",
       "    </tr>\n",
       "    <tr>\n",
       "      <th>86980</th>\n",
       "      <td>TTTTTAATACAAGGTAATCT</td>\n",
       "      <td>INACTIVE_5T_55</td>\n",
       "      <td>INACTIVE_5T_55</td>\n",
       "    </tr>\n",
       "    <tr>\n",
       "      <th>86981</th>\n",
       "      <td>TTTTTCTCACCCGATGAATC</td>\n",
       "      <td>NO_SITE_941</td>\n",
       "      <td>NO_SITE_941</td>\n",
       "    </tr>\n",
       "    <tr>\n",
       "      <th>86982</th>\n",
       "      <td>TTTTTCTCACCCGATGAATC</td>\n",
       "      <td>INACTIVE_5T_56</td>\n",
       "      <td>INACTIVE_5T_56</td>\n",
       "    </tr>\n",
       "  </tbody>\n",
       "</table>\n",
       "<p>86983 rows × 3 columns</p>\n",
       "</div>"
      ],
      "text/plain": [
       "           Barcode Sequence     Gene Symbol         Gene ID\n",
       "0      AAAAAAAATCCGGACAATGG        SLC25A24           29957\n",
       "1      AAAAAAAGGATGGTGATCAA         FASTKD3           79072\n",
       "2      AAAAAAATGACATTACTGCA           BCAS2           10286\n",
       "3      AAAAAAATGTCAGTCGAGTG           GPR18            2841\n",
       "4      AAAAAACACAAGCAAGACCG          ZNF470          388566\n",
       "...                     ...             ...             ...\n",
       "86978  TTTTGACTCTAATCACCGGT  INACTIVE_4T_54  INACTIVE_4T_54\n",
       "86979  TTTTTAATACAAGGTAATCT     NO_SITE_940     NO_SITE_940\n",
       "86980  TTTTTAATACAAGGTAATCT  INACTIVE_5T_55  INACTIVE_5T_55\n",
       "86981  TTTTTCTCACCCGATGAATC     NO_SITE_941     NO_SITE_941\n",
       "86982  TTTTTCTCACCCGATGAATC  INACTIVE_5T_56  INACTIVE_5T_56\n",
       "\n",
       "[86983 rows x 3 columns]"
      ]
     },
     "execution_count": 4,
     "metadata": {},
     "output_type": "execute_result"
    }
   ],
   "source": [
    "chip_file = os.path.join(os.path.join(os.path.dirname(parent_folder), 'inputs'), 'CP0043_GRCh38_NCBI_strict_gene_20210113.txt')\n",
    "chip = pd.read_csv(chip_file, sep='\\t')\n",
    "chip"
   ]
  },
  {
   "cell_type": "markdown",
   "metadata": {},
   "source": [
    "### Map Gene ID from chip file to results"
   ]
  },
  {
   "cell_type": "code",
   "execution_count": 5,
   "metadata": {},
   "outputs": [
    {
     "data": {
      "text/html": [
       "<div>\n",
       "<style scoped>\n",
       "    .dataframe tbody tr th:only-of-type {\n",
       "        vertical-align: middle;\n",
       "    }\n",
       "\n",
       "    .dataframe tbody tr th {\n",
       "        vertical-align: top;\n",
       "    }\n",
       "\n",
       "    .dataframe thead th {\n",
       "        text-align: right;\n",
       "    }\n",
       "</style>\n",
       "<table border=\"1\" class=\"dataframe\">\n",
       "  <thead>\n",
       "    <tr style=\"text-align: right;\">\n",
       "      <th></th>\n",
       "      <th>Gene Symbol</th>\n",
       "      <th>Average LFC</th>\n",
       "      <th>Average -log(p-values)</th>\n",
       "      <th>Number of perturbations</th>\n",
       "      <th>Perturbations</th>\n",
       "      <th>Individual LFCs</th>\n",
       "      <th>Ascending ranks</th>\n",
       "      <th>Individual ascending -log(p-values)</th>\n",
       "      <th>Descending ranks</th>\n",
       "      <th>Individual descending -log(p-values)</th>\n",
       "      <th>Gene ID</th>\n",
       "    </tr>\n",
       "  </thead>\n",
       "  <tbody>\n",
       "    <tr>\n",
       "      <th>0</th>\n",
       "      <td>RNF14</td>\n",
       "      <td>0.077136</td>\n",
       "      <td>0.704084</td>\n",
       "      <td>4</td>\n",
       "      <td>TCAGGTCCAAGGAGGACTGG;AATTTCAAGATATTTGTGAG;GGAA...</td>\n",
       "      <td>-0.06;0.07;0.14;0.15</td>\n",
       "      <td>36482;45903;50372;51315</td>\n",
       "      <td>7.15E-01;5.55E-01;4.56E-01;4.15E-01</td>\n",
       "      <td>26127;27070;31539;40960</td>\n",
       "      <td>1.11E+00;7.95E-01;5.08E-01;4.06E-01</td>\n",
       "      <td>9604</td>\n",
       "    </tr>\n",
       "    <tr>\n",
       "      <th>1</th>\n",
       "      <td>DUOXA1</td>\n",
       "      <td>-0.167290</td>\n",
       "      <td>0.712323</td>\n",
       "      <td>4</td>\n",
       "      <td>ACTGGCGGTATAGGCCACAT;TGAGACCATCAATTACAACG;AGGC...</td>\n",
       "      <td>-0.31;-0.22;-0.13;-0.01</td>\n",
       "      <td>20552;25999;31413;39975</td>\n",
       "      <td>1.15E+00;7.99E-01;5.25E-01;3.76E-01</td>\n",
       "      <td>37467;46029;51443;56890</td>\n",
       "      <td>5.75E-01;5.36E-01;4.57E-01;4.05E-01</td>\n",
       "      <td>90527</td>\n",
       "    </tr>\n",
       "    <tr>\n",
       "      <th>2</th>\n",
       "      <td>RNF17</td>\n",
       "      <td>-0.170792</td>\n",
       "      <td>0.628174</td>\n",
       "      <td>4</td>\n",
       "      <td>AAGTTAGTTCTCCACAACTA;AGAAATTATTGAAGACAACG;AGAG...</td>\n",
       "      <td>-0.68;-0.66;0.23;0.43</td>\n",
       "      <td>7421;7769;55827;66082</td>\n",
       "      <td>1.31E+00;5.48E-01;3.79E-01;2.76E-01</td>\n",
       "      <td>11360;21615;69673;70019</td>\n",
       "      <td>6.15E-01;5.34E-01;4.38E-01;1.75E-01</td>\n",
       "      <td>56163</td>\n",
       "    </tr>\n",
       "    <tr>\n",
       "      <th>3</th>\n",
       "      <td>RNF10</td>\n",
       "      <td>-0.232122</td>\n",
       "      <td>0.750444</td>\n",
       "      <td>4</td>\n",
       "      <td>TGGGGAAAGAGGAACAAGTG;TCTCTGGCCACGTTAGACTC;GCAG...</td>\n",
       "      <td>-0.5;-0.33;-0.05;-0.04</td>\n",
       "      <td>12358;19657;36866;37333</td>\n",
       "      <td>1.27E+00;6.67E-01;6.46E-01;4.21E-01</td>\n",
       "      <td>40109;40576;57785;65084</td>\n",
       "      <td>6.34E-01;4.28E-01;3.75E-01;3.02E-01</td>\n",
       "      <td>9921</td>\n",
       "    </tr>\n",
       "    <tr>\n",
       "      <th>4</th>\n",
       "      <td>RNF11</td>\n",
       "      <td>0.313592</td>\n",
       "      <td>0.924509</td>\n",
       "      <td>4</td>\n",
       "      <td>TCCCCTACCTGATATGGCGG;ACCCAACACCTAGCCAGACT;TCAC...</td>\n",
       "      <td>-0.1;-0.06;0.31;1.11</td>\n",
       "      <td>33278;36181;60412;76685</td>\n",
       "      <td>4.96E-01;4.30E-01;3.79E-01;1.70E-02</td>\n",
       "      <td>757;17030;41261;44164</td>\n",
       "      <td>1.42E+00;9.76E-01;7.53E-01;5.49E-01</td>\n",
       "      <td>26994</td>\n",
       "    </tr>\n",
       "    <tr>\n",
       "      <th>...</th>\n",
       "      <td>...</td>\n",
       "      <td>...</td>\n",
       "      <td>...</td>\n",
       "      <td>...</td>\n",
       "      <td>...</td>\n",
       "      <td>...</td>\n",
       "      <td>...</td>\n",
       "      <td>...</td>\n",
       "      <td>...</td>\n",
       "      <td>...</td>\n",
       "      <td>...</td>\n",
       "    </tr>\n",
       "    <tr>\n",
       "      <th>19956</th>\n",
       "      <td>GNGT1</td>\n",
       "      <td>0.059406</td>\n",
       "      <td>0.562004</td>\n",
       "      <td>4</td>\n",
       "      <td>CGTTGAAGAACGATCTGGCG;GATGCCAGTAATCAATATTG;TCTT...</td>\n",
       "      <td>-0.48;0.13;0.19;0.39</td>\n",
       "      <td>13374;50099;53662;64190</td>\n",
       "      <td>5.04E-01;4.08E-01;3.89E-01;3.26E-01</td>\n",
       "      <td>13252;23778;27342;64068</td>\n",
       "      <td>9.44E-01;5.66E-01;4.09E-01;3.29E-01</td>\n",
       "      <td>2792</td>\n",
       "    </tr>\n",
       "    <tr>\n",
       "      <th>19957</th>\n",
       "      <td>NAP1L5</td>\n",
       "      <td>0.013636</td>\n",
       "      <td>0.491095</td>\n",
       "      <td>4</td>\n",
       "      <td>GGCATTTCACCGAATTAGGC;GGCTGGTGACCCTGACAGCG;TCTT...</td>\n",
       "      <td>-0.48;0.05;0.13;0.35</td>\n",
       "      <td>13229;44322;49907;62333</td>\n",
       "      <td>4.44E-01;4.19E-01;4.09E-01;3.77E-01</td>\n",
       "      <td>15109;27535;33121;64214</td>\n",
       "      <td>7.47E-01;5.02E-01;3.90E-01;3.25E-01</td>\n",
       "      <td>266812</td>\n",
       "    </tr>\n",
       "    <tr>\n",
       "      <th>19958</th>\n",
       "      <td>SERPINH1</td>\n",
       "      <td>-0.136576</td>\n",
       "      <td>0.556334</td>\n",
       "      <td>4</td>\n",
       "      <td>CTGAGCTGGGTCCGTACAGT;CACAAGATGGTGGACAACCG;CGAC...</td>\n",
       "      <td>-0.81;0.01;0.07;0.19</td>\n",
       "      <td>4950;41475;45352;53609</td>\n",
       "      <td>6.78E-01;6.39E-01;4.78E-01;4.30E-01</td>\n",
       "      <td>23834;32090;35967;72492</td>\n",
       "      <td>6.68E-01;4.52E-01;3.89E-01;1.15E-01</td>\n",
       "      <td>871</td>\n",
       "    </tr>\n",
       "    <tr>\n",
       "      <th>19959</th>\n",
       "      <td>GSTK1</td>\n",
       "      <td>-0.274356</td>\n",
       "      <td>0.698048</td>\n",
       "      <td>4</td>\n",
       "      <td>AGATATTCTGATACCGGCAC;GCCATGTATAGTCCTTTGCG;TGCG...</td>\n",
       "      <td>-1.0;-0.29;-0.22;0.41</td>\n",
       "      <td>2792;21692;26106;65252</td>\n",
       "      <td>9.93E-01;8.89E-01;6.13E-01;2.98E-01</td>\n",
       "      <td>12190;51336;55750;74650</td>\n",
       "      <td>5.23E-01;4.24E-01;3.79E-01;6.38E-02</td>\n",
       "      <td>373156</td>\n",
       "    </tr>\n",
       "    <tr>\n",
       "      <th>19960</th>\n",
       "      <td>SELP</td>\n",
       "      <td>0.262206</td>\n",
       "      <td>0.862727</td>\n",
       "      <td>4</td>\n",
       "      <td>GTCACAGATGAATTGACATG;AGTAGGGTAGGACCTTATTG;ATAG...</td>\n",
       "      <td>-0.03;0.07;0.19;0.82</td>\n",
       "      <td>38199;45479;53684;74875</td>\n",
       "      <td>5.91E-01;4.53E-01;3.88E-01;5.85E-02</td>\n",
       "      <td>2566;23759;31963;39243</td>\n",
       "      <td>1.18E+00;9.22E-01;7.82E-01;5.66E-01</td>\n",
       "      <td>6403</td>\n",
       "    </tr>\n",
       "  </tbody>\n",
       "</table>\n",
       "<p>19961 rows × 11 columns</p>\n",
       "</div>"
      ],
      "text/plain": [
       "      Gene Symbol  Average LFC  Average -log(p-values)  \\\n",
       "0           RNF14     0.077136                0.704084   \n",
       "1          DUOXA1    -0.167290                0.712323   \n",
       "2           RNF17    -0.170792                0.628174   \n",
       "3           RNF10    -0.232122                0.750444   \n",
       "4           RNF11     0.313592                0.924509   \n",
       "...           ...          ...                     ...   \n",
       "19956       GNGT1     0.059406                0.562004   \n",
       "19957      NAP1L5     0.013636                0.491095   \n",
       "19958    SERPINH1    -0.136576                0.556334   \n",
       "19959       GSTK1    -0.274356                0.698048   \n",
       "19960        SELP     0.262206                0.862727   \n",
       "\n",
       "       Number of perturbations  \\\n",
       "0                            4   \n",
       "1                            4   \n",
       "2                            4   \n",
       "3                            4   \n",
       "4                            4   \n",
       "...                        ...   \n",
       "19956                        4   \n",
       "19957                        4   \n",
       "19958                        4   \n",
       "19959                        4   \n",
       "19960                        4   \n",
       "\n",
       "                                           Perturbations  \\\n",
       "0      TCAGGTCCAAGGAGGACTGG;AATTTCAAGATATTTGTGAG;GGAA...   \n",
       "1      ACTGGCGGTATAGGCCACAT;TGAGACCATCAATTACAACG;AGGC...   \n",
       "2      AAGTTAGTTCTCCACAACTA;AGAAATTATTGAAGACAACG;AGAG...   \n",
       "3      TGGGGAAAGAGGAACAAGTG;TCTCTGGCCACGTTAGACTC;GCAG...   \n",
       "4      TCCCCTACCTGATATGGCGG;ACCCAACACCTAGCCAGACT;TCAC...   \n",
       "...                                                  ...   \n",
       "19956  CGTTGAAGAACGATCTGGCG;GATGCCAGTAATCAATATTG;TCTT...   \n",
       "19957  GGCATTTCACCGAATTAGGC;GGCTGGTGACCCTGACAGCG;TCTT...   \n",
       "19958  CTGAGCTGGGTCCGTACAGT;CACAAGATGGTGGACAACCG;CGAC...   \n",
       "19959  AGATATTCTGATACCGGCAC;GCCATGTATAGTCCTTTGCG;TGCG...   \n",
       "19960  GTCACAGATGAATTGACATG;AGTAGGGTAGGACCTTATTG;ATAG...   \n",
       "\n",
       "               Individual LFCs          Ascending ranks  \\\n",
       "0         -0.06;0.07;0.14;0.15  36482;45903;50372;51315   \n",
       "1      -0.31;-0.22;-0.13;-0.01  20552;25999;31413;39975   \n",
       "2        -0.68;-0.66;0.23;0.43    7421;7769;55827;66082   \n",
       "3       -0.5;-0.33;-0.05;-0.04  12358;19657;36866;37333   \n",
       "4         -0.1;-0.06;0.31;1.11  33278;36181;60412;76685   \n",
       "...                        ...                      ...   \n",
       "19956     -0.48;0.13;0.19;0.39  13374;50099;53662;64190   \n",
       "19957     -0.48;0.05;0.13;0.35  13229;44322;49907;62333   \n",
       "19958     -0.81;0.01;0.07;0.19   4950;41475;45352;53609   \n",
       "19959    -1.0;-0.29;-0.22;0.41   2792;21692;26106;65252   \n",
       "19960     -0.03;0.07;0.19;0.82  38199;45479;53684;74875   \n",
       "\n",
       "       Individual ascending -log(p-values)         Descending ranks  \\\n",
       "0      7.15E-01;5.55E-01;4.56E-01;4.15E-01  26127;27070;31539;40960   \n",
       "1      1.15E+00;7.99E-01;5.25E-01;3.76E-01  37467;46029;51443;56890   \n",
       "2      1.31E+00;5.48E-01;3.79E-01;2.76E-01  11360;21615;69673;70019   \n",
       "3      1.27E+00;6.67E-01;6.46E-01;4.21E-01  40109;40576;57785;65084   \n",
       "4      4.96E-01;4.30E-01;3.79E-01;1.70E-02    757;17030;41261;44164   \n",
       "...                                    ...                      ...   \n",
       "19956  5.04E-01;4.08E-01;3.89E-01;3.26E-01  13252;23778;27342;64068   \n",
       "19957  4.44E-01;4.19E-01;4.09E-01;3.77E-01  15109;27535;33121;64214   \n",
       "19958  6.78E-01;6.39E-01;4.78E-01;4.30E-01  23834;32090;35967;72492   \n",
       "19959  9.93E-01;8.89E-01;6.13E-01;2.98E-01  12190;51336;55750;74650   \n",
       "19960  5.91E-01;4.53E-01;3.88E-01;5.85E-02   2566;23759;31963;39243   \n",
       "\n",
       "      Individual descending -log(p-values) Gene ID  \n",
       "0      1.11E+00;7.95E-01;5.08E-01;4.06E-01    9604  \n",
       "1      5.75E-01;5.36E-01;4.57E-01;4.05E-01   90527  \n",
       "2      6.15E-01;5.34E-01;4.38E-01;1.75E-01   56163  \n",
       "3      6.34E-01;4.28E-01;3.75E-01;3.02E-01    9921  \n",
       "4      1.42E+00;9.76E-01;7.53E-01;5.49E-01   26994  \n",
       "...                                    ...     ...  \n",
       "19956  9.44E-01;5.66E-01;4.09E-01;3.29E-01    2792  \n",
       "19957  7.47E-01;5.02E-01;3.90E-01;3.25E-01  266812  \n",
       "19958  6.68E-01;4.52E-01;3.89E-01;1.15E-01     871  \n",
       "19959  5.23E-01;4.24E-01;3.79E-01;6.38E-02  373156  \n",
       "19960  1.18E+00;9.22E-01;7.82E-01;5.66E-01    6403  \n",
       "\n",
       "[19961 rows x 11 columns]"
      ]
     },
     "execution_count": 5,
     "metadata": {},
     "output_type": "execute_result"
    }
   ],
   "source": [
    "chip = chip.drop_duplicates(subset=['Gene Symbol'], keep='first')\n",
    "culled = culled.merge(chip, on='Gene Symbol').drop(columns=['Barcode Sequence'])\n",
    "culled"
   ]
  },
  {
   "attachments": {},
   "cell_type": "markdown",
   "metadata": {},
   "source": [
    "## Plotting"
   ]
  },
  {
   "cell_type": "markdown",
   "metadata": {},
   "source": [
    "### Call out some genes and set default colors"
   ]
  },
  {
   "cell_type": "code",
   "execution_count": 6,
   "metadata": {},
   "outputs": [],
   "source": [
    "callouts = ['BRCA1', 'RAD51']\n",
    "callouts = culled.loc[culled['Gene Symbol'].isin(callouts)]\n",
    "\n",
    "c1 = '#76d5ff'\n",
    "c2 = '#7980ff'\n",
    "c3 = '#d782ff'\n",
    "\n",
    "callout_size = 40"
   ]
  },
  {
   "cell_type": "markdown",
   "metadata": {},
   "source": [
    "### Volcano plot"
   ]
  },
  {
   "cell_type": "code",
   "execution_count": 7,
   "metadata": {},
   "outputs": [
    {
     "data": {
      "image/png": "iVBORw0KGgoAAAANSUhEUgAAAjMAAAG2CAYAAACKxwc0AAAAOXRFWHRTb2Z0d2FyZQBNYXRwbG90bGliIHZlcnNpb24zLjcuMiwgaHR0cHM6Ly9tYXRwbG90bGliLm9yZy8pXeV/AAAACXBIWXMAAA9hAAAPYQGoP6dpAABufUlEQVR4nO3deXgUVboG8Lez7zsJwZCEsAQEQUBAcGQTBCM6CAzB0QEch+vu4AK44OCCg7hxR1xQUZBBhLksDijgALINIMiOrCJLWIOE7IFAknP/KLvTS1VvVZ3u6n5/z5MH0l3ddVKpdH11zne+YxBCCBARERHpVJC3G0BERESkBoMZIiIi0jUGM0RERKRrDGaIiIhI1xjMEBERka4xmCEiIiJdYzBDREREuhbi7QY0hLq6Opw9exaxsbEwGAzebg4RERE5QQiB8vJyNGnSBEFByv0vARHMnD17Fk2bNvV2M4iIiMgNp06dQkZGhuLzARHMxMbGApAORlxcnJdbQ0RERM4oKytD06ZNTddxJQERzBiHluLi4hjMEBER6YyjFBEmABMREZGuMZghIiIiXWMwQ0RERLrGYIaIiIh0jcEMERER6RqDGSIiItI1BjNERESkawxmiIiISNcYzBAREZGuMZghIiIiXWMwQ0RERLoWEGszERERkWcUVAEXrwIpYUBmlHfawGCGiIiI3LK8EFhfVP99r2QgL63h28FhJiIiInJZQZVlIANI3xdUNXxbGMwQERGRyy5ede1xT2IwQ0RERC5LCXPtcU9iMENEREQuy4yScmTM9U72ThIwE4CJiIjILXlpQLtYzmYiIiIiHcuM8l4QY8RhJiIiItI1BjNERESkawxmiIiISNcYzBAREZGuMZghIiIiXWMwQ0RERLrGYIaIiIh0jcEMERER6RqDGSIiItI1BjNERESkawxmiIiISNcYzBAREZGuMZghIiIiXWMwQ0RERLrGYIaIiIh0jcEMERER6RqDGSIiItI1BjNERESkawxmiIiISNcYzBAREZGuMZghIiIiXWMwQ0RERLrGYIaIiIh0jcEMERER6RqDGSIiItI1BjNERESkawxmiIiISNcYzBAREZGuMZghIiIiXWMwQ0RERLrGYIaIiIh0jcEMERER6RqDGSIiItI1BjNERESkawxmiIiISNcYzBAREZGuMZghIiIiXWMwQ0RERLrGYIaIiIh0jcEMERER6RqDGSIiItI1BjNERESkawxmiIiISNdCvN0AIiIiangFVcDFq0BKGJAZ5e3WqMNghoiIKMAsLwTWF9V/3ysZyEvzXnvU4jATERFRACmosgxkAOn7girvtEcLugtmhgwZguzsbG83g4iIqEEVVAE7S9QHHRevuva4HuhqmGnu3LlYsmQJsrKyvN0UIiKiBuPOsJBSTkxKmPz2So/rgW6CmbNnz+LJJ59ERkaGt5tCRETUYJSGhdrFKifu2gt+MqOk782f752s7yRg3QQzf/nLX3D77bcjIiIC69at83ZziIiIGoS9YSHrAKSgCjhc4Tj4yUuTvudspgY0c+ZM7NixA/v378ezzz7rcPvq6mpUV1ebvi8rK/Nk84iIiDzG2WEh694Ya9bBT2aU/oMYI59PAD558iSefvppfPjhh0hJSXHqNVOmTEF8fLzpq2nTph5uJRERkWcYh4XMWQ8LyQ1FWdNzTowjmvbMVFZW4tKlS4iMjHQ68LBHCIE///nPyMvLw9ChQ51+3fPPP4+nn37a9H1ZWRkDGiIi0i1Hw0KOZiLpPSfGEVXBzM8//4z/+7//w6pVq/Djjz/i8uXLpuciIyNx4403YuDAgbjvvvvQrFkzl9//gw8+wN69e7Fv3z7U1NQAkAIcAKipqUFQUBCCgmw7l8LDwxEeHu7mT0VEROR77A0LKfW69EsBcmP8O5ABAIMwRgcu2LNnD1566SUsX74cdXV1AIDrrrsOjRo1QnR0NIqLi3Hx4kVcuHABABAcHIz8/Hy89NJLyM3NdXo/vXv3xvr16xWfnzRpEl5++WWH71NWVob4+HiUlpYiLi7O6f0TERHphXXOTO9k4A4dV/UFnL9+uxTMVFdX47nnnsP06dORnJyMe++9F3l5eejatSsSEhJsti8sLMTGjRuxfPly/N///R+uXLmCsWPH4vXXX0dYmOPBu8OHD6O8vNzisVdeeQU7duzA0qVL0aRJEzRp0sTh+zCYISKiQOBP6y0BHgpm2rZti4qKCrzyyiu47777EBoa6nSDysvLMXv2bEyZMgWNGjXCnj17nH6tudGjR2PdunU4ceKE069hMENERKQ/zl6/XZrNNHz4cBw+fBijR492KZABgNjYWDzxxBM4cuQI7r77bpdeS0RERKTErZwZvWHPDBERkf44e/3WRdE8IiIi8gx/yLPRJJgpKSnBggULsHPnThQXF+Nf//oXNm3aBIPBgB49emixCyIiItKYOwtY+iLVwcySJUvwwAMPoLy8HEIIGAwGAMC3336LqVOn4plnnsGbb76puqFERESkHXcWsPRVqpYz2LZtG/Lz8xEREYHJkyfj3nvvNT3Xp08fZGVl4Z133sGiRYtUN5SIiIikIGRnifSvGvYWsNQbVcHM5MmTERMTg+3bt+P5559Hq1atTM/1798fW7ZsQXJyMqZPn666oURERIFueSHwwQlgwVnp3+WF7r+XswtY6oGqYGbTpk0YNmwYMjIyZJ9PS0vD0KFDceDAATW7ISIiCnhKw0Lu9tA4s4ClXqjKmamqqkJ8fLzdbSIiIlBRUaFmN0RERAHP3rCQuwGIowUs9UJVMNO8eXNs3LhR8XkhBNavX4+cnBw1uyEiIgp4nhoWsreApV6oGmYaMWIEfvzxR0yaNAnWtfdqamowbtw47NmzB8OHD1fVSCIiokDnT8NCWlNVAfjKlSvo2bMnduzYgcaNGyMsLAwFBQW44447sHv3bpw9exbt27fH5s2bERXlvaPNCsBEROQv/KHInbM8sjaTtYiICKxbtw5PPvkkKisrcfLkSQghsHz5chQXF2PMmDHYsGGDVwMZIiIiPXB2ynVmFNApwf8DGVdotjZTXV0dDh8+jOLiYsTGxiI3NxdhYb4xv4s9M0RE5Mv8pRKv1hp8baagoCC0adNGq7cjIiIKCP5UiddbVAUzx44dc3pbzmgiIiKy5Ykp14FGVTDTokUL01pMjtTW1qrZFRERkV/yp0q83qIqmOnZs6dsMFNZWYlffvkFxcXF6NGjB7p3765mN0RERH7LOOXafKiJU65doyqYWbduneJzQghMmzYNEydOxLRp09TshoiIyK/5SyVeb9FsNpOS22+/HUFBQVi5cqUnd2MXZzMRERHpT4PUmXFG586dsWXLFk/vhoiIiAKUZlOzlezZs8fpJGEiIiLyvqmHgdJaID4YmJDr7dY4piqY+f7772Ufr6urQ3l5OZYtW4bvvvsOd955p5rdEBERUQOZcKD+/5dqpe+nXu+99jhDVc5MUFCQ3V4XIQTi4uLw3//+F+3atXN3N6oxZ4aIiMixqYelAMZakpd6aBqkAvDIkSNlgxmDwYCwsDC0adMGf/rTn5CUlKRmN0RERNQAShVKwik97itUBTOzZ8/WqBlERETkbfHB8j0z8cEN3xZXuBTMKOXIOKNv375uv5aIiIg8b0KuZc6M+eO+zKWcGUc5MvZ4czkD5swQERE5z1dmM3kkZ0YpR4aIiIhsFVTps6qvr/fEWHMpmGGODBERkXOWF1qut9QrWVq2gLTn8QrAREREgaagyjKQAaTvC6q80x5/p0kF4MrKShQVFaG2thbGFBwhBK5du4aioiJ88803mDJliha7IiIi8nkXryo/rqfhJr1QFcxcuXIFI0eOxJIlS1BXV2d3WwYzREQUKFLCXHuc1FE1zPT3v/8dCxcuRHR0NG6++WaEhoYiOzsbXbt2RUJCAoQQSE1NxZw5c7RqLxERkc/LjJJyZMz1TmavjKeo6plZtGgRUlJScODAAaSkpGDAgAFISkrCV199hZqaGowdOxYfffQRUlJStGovERGRLuSlAe1i9TmbSW9U9cycOHECgwcPNgUrnTt3xqZNmwAAISEheO+999CyZUtMnz5dfUuJiIh0JjMK6JTAQMbTVAUzQgg0atTI9H2LFi1w5swZlJaWSm8eFIQBAwZg//796lpJRES6VVAF7CzhTB7yHFXDTNdddx1Onjxp+r558+YAgAMHDqB79+4AgPDwcBQWFqrZDRER6RRrrVBDUNUz07dvX3z99demoaX27dsjODgY8+fPByAtYbB69Wo0btxYfUuJiEhXWGtFPfZqOUdVMDN+/HgEBwejZ8+emDt3LhITEzF06FC8//776NOnDzp16oQ9e/YgLy9Pq/YSEZFO2Ku1Qo4tLwQ+OAEsOCv9u5yDHIpUBTPNmzfHhg0bcOeddyI9PR0AMG3aNLRv3x7r16/Hvn370KNHD7z66quaNJaIiPSDtVbcx14t16jKmamurkaHDh2wdOlS02ONGzfGrl27sHfvXkRGRqJly5aqG0lERPpjrLViflFmrRXnsIKwa1QFM2lpacjPz8eoUaPQo0cPi+fat2+vqmFERKR/rLXiHvZquUbVMFNCQgI+/fRT3HrrrWjZsiVef/11i9lNRERErLXiOlYQdo1BGFeGdNPGjRvxz3/+E4sWLUJxcTGCgoLQq1cvjBo1CsOGDUNUlPePfFlZGeLj41FaWoq4uDhvN4eIiMgpBVWB3avl7PVbdTBjdO3aNSxbtgxz587FihUrUF1djejoaAwbNgwjR45Enz59tNiNWxjMEBER6U+DBzPmSktLsXjxYrz//vvYtWsXgoKCUFNTo/VunMZghoiISH+cvX6rSgCWc/z4ccyfPx9LlizBrl27AAA33HCD1rshIiIiAqBRMPPrr79iwYIFmDdvHrZu3QohBFJTUzF27FiMGjUKHTp00GI3RERERDZUBTNz5szBvHnz8P3336OmpgZhYWEYPHgwRo0ahTvvvBPBwcFatZOIiMhjAj3RVu9UBTOjR48GAHTq1AmjRo3Cfffdh6SkJC3aRT6Mf/RE5E+4GKb+qQpmnn76aYwePRrt2rXTqj3k4/hHT0T+RGnZgHax6m7WeNPXsFQFM2+//bbNYwUFBThx4gR69uyp5q3JB3nqj56IyFs8sWwAb/oanqoKwHJmzZrl1Zoy5DlcAZeI/I3WywZwgUjv0DyYIf/FtUKIyN9ovWwAb/q8Q/M6M4Ek0MZEuQIuEfkjLRfD5E2fdzCYcVOgjolyBVwi8keZUdp8nvGmzzsYzLgh0BNhtfqjJyLyR+7e9AVab7+WNA9mBg8ejOzsbK3f1qd4IvudiIj8h6s3fYHa268VzYOZDh06+P3yBRwTJSIirQR6b78WNAlmTpw4ga+++go7d+5ESUkJGjVqhO7duyM/Px+pqala7MKncEyUiIgccXbYiL396hmEEELNG7zzzjuYOHEirl69Cuu3iouLw0cffYR7771XVSPVcnYJcVdxfJOIAg0/95zjyrBRQRXwwQnbxx/L5jF29vqtqmdm8eLFGDduHJo0aYLnnnsOt9xyC+Li4lBcXIyNGzfizTffxKhRo5CZmYlbbrlFza58EhNhiSiQMK9DmXmQB7g2bMTefvVU9cz06NEDR44cwY4dO5CVlWXz/NGjR3HTTTehR48eWL58uaqGquGpnhkiokDB3gNl1kFe6xjgUIXtdvlNgE4Jyu/DXi9bzl6/VVUA3rdvH4YOHSobyABAixYtMGTIEPzwww9qdkNERF7Gyrby5JJ35QIZwPEkkcwoKdhhIOM6VcFMdHQ0QkND7W4THh6O4OBgNbshIiIv4yxOKXDZWWK5zpJSMNc62vJ7Dht5lqpgJj8/H/PmzcOJEydkn79w4QK+/vprDBkyxO191NbW4o033kCLFi0QGRmJDh06YO7cuW6/HxERuc6VNYzkLvpa8NT7OmN5oTTMtuCs9O/yQulxpWDutkbSEFx+E+nfO5hb5FGqEoDHjh2LLVu24KabbsK4cePQt29fNG3aFFVVVdi6dStee+01VFdX4/bbb8f3339v8dq+ffs6tY8XXngB06ZNw2uvvYabbroJy5cvx5/+9CcEBQXhj3/8o5rmExGRC5ypbOupJGFvJh87qgNjL3mXvTENQ1UCcFBQEAwGA4QQMBgMNs8b31ruudraWofvX1FRgdTUVDzxxBOYOnWq6fHevXujuroaW7ZscaqdTAAmIvI8TyUJezr52FHi7c4SqUfGmnlCL5N3PaNBpmaPHDlSNlDRSkREBLZs2YLGjRtbPB4WFoaysjKP7ZeIiFznqeJvniwq50yPjzP5QizV4V2qgpnZs2dr1Ax5ISEhpqURhBAoLCzErFmzsHr1anz66aeKr6uurkZ1dbXpewY+RESe56kkYU+9r7PLCLAOjO9zKZipqalBSIj6FRDceZ958+bh/vvvBwDk5eUhPz9fcdspU6bglVdeUdVGIiJyjacu+p56X1d6fNxdCZsahks5M61bt8a7776LvLw8t3e4aNEiPPfcc/j5559det3Ro0dx9uxZHD58GH/729/QqFEjbNu2DRERETbbyvXMNG3alDkzREQNwFP5I1q/r6NcHObBeJ9HcmZGjhyJIUOGoFu3bnj66adx1113ISjI8ezuqqoqfPXVV5gxYwb27duHiRMnurJbAFIBvhYtWqBnz55o3rw5brvtNixatAj33Xefzbbh4eEIDw93eR9ERKSep/JHtH5fez0+XLpBX1wKZl544QXcfffdePDBB3HPPfcgOTkZ/fv3R5cuXdCuXTs0atQIUVFRKCkpwcWLF7F3715s3LgRGzduREVFBW6++WZs3rwZnTp1cmp/Fy5cwIoVK3DHHXdYrL7dpUsXAMCpU6dcaT4REZEFueEjZ3NpyHe4nADTrl07bN26FStXrsTUqVMxf/58zJ8/X3FqtsFgQM+ePTFhwgQMHDjQpX1VVFRg9OjReP311/HCCy+YHl+5ciUAmJKDiYiI3GXs8TEW5Svy4Owp8gy3s3kHDhyIgQMH4syZM1i9ejW2b9+OwsJCFBcXIzIyEpmZmejYsSP69++PzMxMt/aRk5ODkSNH4tVXX0VwcDC6dOmC7du3Y/LkyRgwYIDLwREREZEc62ElOYG0dIPeqCqa1xCqq6vx9ttvY86cOTh58iTS09Nx//33Y+LEiU7nxbBoHhERKVFKBDbXO5lLEniDs9dvnw9mtMBghoiIlChV+G0bA6RHALkxHF7ylgapAKykqqoKO3bswNmzZ2EwGJCeno7OnTsjKopnAxER+Ral4aP9FdLX6cvSwpEMaHyXpsFMXV0dJk6ciPfeew9VVZbLmkZFReGvf/0rJk+e7NElEIiIiFwhN0Xb3KFK6YvTs32X4yIxLpg0aRI++ugjTJkyBUePHkVFRQUqKytx9OhRTJkyBR999BEmTZqk5S6JiMjHGWcJFVQ53NRr8tKkYnndEpS3WV/k2z9DINM0ZyYjIwPTp0/HPffcI/v84sWL8eSTT+L06dNa7dIpzJkhIvIOvRWfc5QMbL5SNnmes9dvTXtmioqKcP311ys+f/3116OoyMHcNyIi8gtKxed8uXfDOOSkpMbvp8zok6bBTNu2be2uZj1z5ky0bdtWy10SEZGPsreQoy/LSwP6pcg/t7+sYdtCztE0Afjvf/877rrrLqxfvx55eXlIT08HAJw7dw4rVqzA3r17sWzZMi13SUREPkpplpAvFJ8rqAIOV0j/l5t6nRsDrL5o+7pDlcC2YiDEwAUofYnmdWZ27dqFt99+G5s3b8a5c+cAAOnp6bjlllvwzDPPoGPHjlruzinMmfENXIGWKPBY58z4QvE5uWq/crk8swqAQxX238vXc4D0jkXzzDCY8T69JQESkXZ86UbGXoLvY9mW7XOmMrDc60g7XkkAJpKjxyRAInKNvenXmVHSDCBfuODby9dZ86vl946SgZ15T2oYHqkATGTOXhKgL3y4EZE6eup5PWJn2OhQpRSMmX8u5aVJPUqnLwNRwcBamQm5vpADFOgatGfm4MGDyMnJachdkg/w5SRAIlJHTz2vBVXALgezkQ5XWPYwLS8EFp0DtpZIgUzTCMvteyfzpswXNGjPzNWrV3Hy5MmG3CX5sPPV/BAg0js99bw6MxxkPoOpY5xt8HPqCjA0nbOZfI2mwcyrr75q9/nz589ruTvyIfYS/JQ+QBadk57z1e5oInJMTz2vrrZJqRcnxMAqwL5G02Dm5ZdfRnp6OsLC5M+Yq1eZJeWPHI2X2/sAWV8EtIvl3Q2RFj4/AZytBpqEA3/Obph9yi3S2FBDL67OkrK3oGRcMFBW69x+fTFQC3SaBjOZmZl466238Ic//EH2+d27d6Nz585a7pK8TGm83DxAcbQirS92RxPpzXMHAGOdjcNV0vdvKK8uo6m8NOlvviGnX7uTdFxQBTQOBzrFATutel2UAhnroSZXAzVfmpbuzzQNZm688Ubs3r1bMZgxGAwIgLI2AcXZ8XLjjIBF52y35V0OkTqfn6gPZIzEb483ZA9NQ12snbmJsiZXKM9aehhwzuwzzVjgr4ebAYmeZnnpnabBzDPPPIOKCuV5by1atMDatWu13CV5mSvj5V0TpQ8Eb3RHE/mzs9WuPa53riYdywU/cnokSz031oGLO4GaOwEXuU/TYObWW2+1+3x0dDR69eql5S7Jy1wdL/dGdzSRv2sSLg0tyT2uB9uKpTouGZHSTY8j9m6i5IZ1nJnF1DSift9afC7paZaXP1AVzBQUFDjcJjg4GNHR0UhISFCzK/JhrgYoDdkdTRQI/pxtmTMDAAY03BCTGu8fk6Y7A1Itl23FwOMOypEp3UT9VC4/rONoKLtLPDDsOrear0hPs7z8gapgJjs7GwaDwalto6Oj0a9fP7z99tssnOeHGKAQedcb13tnNpMa24rrAxmjU1ekxx310BhvoowrX8eH2ubkmQ/r2JuE4ExvkKu8OcvLKJCSj1UFM3/+85+xdu1aHD9+HAkJCejQoQOuu+46lJWV4ccff0RhYSESExPRrFkzFBYW4uuvv8amTZuwa9cuNGnSRKufgYiIoI8Axtzpy8qPOxNgWPfEyDEO69ibhOAp3hxWD7TkY1XLGQwbNgwnT57EE088gZMnT2Lt2rWYO3culi5dijNnzuCll15CRUUF3n33XZw6dQpz5sxBUVER/v73v2vVftIhewvSEVHgyIh07XFzzib1mg/rhCgMJHhyoUhvLLKppyUmtGIQKuZKd+/eHaGhodiwYYPiNj179oQQAhs3bgQADBo0CAcPHsQvv/zi7m5d5uwS4qQtuS7OQLtbICL7zHNmACkR11HODACsumC59IAc49Rqo4Iq4IMTttuFArgGIBzAqw1Um8eTdpYAC87aPp7fRH+Vi529fqsaZtq7dy+eeOIJu9t07doVH374oen7G264Ad9//72a3ZIOyAUt7WI5VZGILD2e4/psJns1Y+ytm6SUO3Ptt3+rAUw4ADyWre/PpEBMPlYVzCQmJmLv3r12t9m/fz+io6NN31dUVLB3xM8pdXFW1shvf7hC3x8cRKRO10Tnk3C3FSsHMr2TnU8cvngVWHy2PpAx98EJffca+0LycUNTlTMzYMAAfPfdd5g+fbrs85999hm+++479O/fHwBQWVmJZcuWoU2bNmp2Sz5Oafz5spPrnhARyVleqJzA2y/FckjJnHWenjGPRS6QMdJ7jklemtTDlN9E+lfp2PgLVT0zr7zyClauXImxY8fio48+Qrdu3ZCeno7S0lJs2bIFe/bsQUpKCl5//XVcu3YNubm5OHfuHKZOnapV+8kHKXVlto4F9ssUiM6NcW8/gTTtkCjQOUr4tf4cMX4+HKmwXFvJvMclHNLQkhK9F7gLpJIZqoKZjIwMbN68GWPHjsU333yDQ4cOmZ4zGAzIy8vDP/7xDzRr1gxHjx5FVVUVJk6ciPz8fNUNJ9+l1MUp12PjbtcnE4mJAou9GUfWnyP2cmrM8/RevV7KkVGitxyTQL7BU72cQVZWFpYsWYJLly5hx44duHjxImJjY9G5c2ekp6ebtmvRogUuXbqkdnfkg+T+gKzrKwDyswjaxrq3PyYSEwUWpcBiaLqUJ2P8HKoRztWeMf77WDYw84RtD43eckwC/QZPs7WZkpKSTLkxFDjs/QGZd3HuLJF/vTvduFzzhCjwKPX4dk10bkVsc0cqgAUyQ09a92w0VE8Jb/A0CmZ+/PFHfPLJJ9i1axcqKyuRnJyMG264AaNGjcLNN9+sxS7IB7nyB6TlVMFAnHZIRPIVdZ0tnmeUFWGZQwNYfm5pdfFvyJ4S3uCpnM0EAG+88Qa6d++Ozz77DDt37sThw4exefNmfPzxx/jd736HKVOmaNFO8kH2/oCsGe+qzLnbjavlexGRvlhX1HW1em+qwkri3xSqapaFhq7Ayxs8lcHMypUr8cILL6BJkyaYPXs2jh07hurqapw/fx7z5s1DVlYWJk6cyCJ5fsrVPyAtpwoG2rRDokBmbwkUe7k0ra1mOPVOlhaklHPysnbBhis3elrgDZ7KYaZ33nkH8fHx2LBhA7Kzs02Pp6amYsSIEbj55pvRsWNHTJs2DX379lXbVvIx7hRm0rIbN5CmHRIFKuvhmo5xQKuY+mEme7k0F68Ch8zKQQhIU7iVlkHQaljGGz0l3lzU0heoCma2b9+Ou+++2yKQMZednY27774bK1asULMb8mFys5Z2lgTmHxMRaUtuuGZXWX3OizEPxdlcGmNuTMc427wZQLtgw1sVeAP5Bk9VMHPlyhUkJtqvHZ2YmIjy8nI1uyEfZ/wD8nTCm72ZAe4+R0S+y9GwjHXirvnft72hnhEZAE5bBjRqgg1nylPws8ezVAUzOTk5WLt2Lerq6hAUZJt+U1tbi++//x45OU4sgUq65umpgfYCJXefk/sZ+MFD5Duc6SlRGhpyNNQzIgPoocHfvLPlKcizVCUA5+fnY9++fXj88cdx9aplGFxWVoaHHnoI+/fvx/Dhw1U1knyfJxPe7M0McPc5a8sLpaJ+C85K/y7XcGYDEblHLrHVmlLQ4kxSrPXMKFc19KwlUqaqZ2b8+PFYsmQJZsyYgQULFqBbt26Ij4/HmTNnsG/fPpSWlqJ9+/YYN26cVu0lH+XJhDd3AqU1F4EOCouzW9/JseAUke8x9pS2i60frll7Ebhg9nffNML+36inh3pY38V3qApmIiIisH79ekyYMAFz587FypUrTc9FRUXhf/7nf/Dmm28iKoq/VX/nyYQ3dwKlQxXKSyVYv44fSET1fGG4VW7opl2sZSADAKeuSO1tqBmU1ljfxXeorgAcFxeHjz76CO+99x6OHDmC0tJSxMXFoXXr1ggJ0Wy1BNIBT90FyQVKraPrn0sKAS7V2L4uxOBcgMUPJCKJL6zvo9RTGmqQ396bNx3emrVEtjSLNkJDQ9G2bVut3o50ylN3QcZAac1FqdflUKX01TFOPpABpGCkU4LjAMtesEQUKHxluNXVPLuUMO/2JnHWkm9wKZhRU8mXRfNIC+YFsAD5WhGAVPnT+KFiL8CyHpe3DpYCbeVZCly+Mtyq1CNaJNO+TnHAT+XyvUmOAhwtAyDOWvI+l4KZfv36wWBQ6OtzoLa21q3XERm5csd2W4rjbeQqi1oHS0wEpkDhK8OtP8mUJcuNkr9x2Snz2PoioOya5fbWNyW+MJxG2nIpmBk5cqTbwQyRWkofqtbVPJ0Zs1aqLCqHicAUCNzJ/9B6eEdpBezDLk51llsVO9QgLWVg/N76eU/dtGwrBk5fBjIipSUWyDNcCmZmz57toWYQOab0YXtHmuvFrw5XON7GiInAFChcyf/wRO+GK3+Xrlp9UfpSyofzxE3L+8ekGVcAsLVECmweZw1Zj9B0utH+/fuxadMmjBkzhj045BFKH7ZajVlnRQAnr9R/z5kJFGic+VtyJlnY1V4b6+DIXa2igCN2enIOVco/rvVNy7bi+kDG6NQV6XH20GhP02Bm9erVePrppzF69GiEhfF2ljxDi8BFaeXcQY2lfzkzgRqSL9R2cYWjZGFXe22UhpfckRgGtIL9gKZ1jGV+nNqbFrnf3+nL8tuevsxgxhNYCIYC0uZLto+Zf6Dp4YJC/kGPyaj2koVdmeJtDALkZioBQJto4KBCT4qSrSWOt7ktRfrSIoBU+v1lRMq3JSPS/X2RMgYzFHDmn5ZP9lWqGEzkKb5S28VV9pKFd5bIv8Y6J8WZYSVHgUxqmG1VYEe0vGmx9/vrmmg71NQ0gr0ynsJghgLKtmLOWiLf4Su1XdyhlL/mzBRvrYaVXAlk0sOBIenaHldHv7/HczibqaEwmCGf46n8AUd3gpy1RA1Ni9ou3sy3kctfU+q1AaRem5Qw16v8akHrQAZw7vfXNZFBTENgMEM+xVH+gLsf3I7uBDvG+f6dMPmfpedtH3MlGdVX822se21+Kgc+OFH/fEeFFe09xVOzErk2k+9gMEM+w1H+gHWuiysf3PbuBDvFAfkZrreXSA25qbsAkOxkr4yv5dtY32gYv5QKVLaKBo7I5MRYF8F0x9B0oHF4w/RYcW0m36BpMGMwGBAUFMQaM+QWe+PPmy/JV/W0/uBW6rlR6g42fugZu7/drZFB5CzjuXVIpmw/4PzUXW/m21jngdjrIVJqZ8d4IDrYtnq3eRHMIxW2f/eO6sgAQIihYddL4tpM3qdpMPPkk0/iySef1PItKYAoBRw1QvlOzVgxVO6Dz/wDVak7+OJVYNE5y9cAvtl1T/rnzAweZ6fuemstJeuqthuLbBNxzW807LWzU4Z89W5jcNApQXr++1+BshqgVQyQGu44mGH+W+DhMBP5DKWAI8ROR9/PFfLF7wDbnhvr7mDAchzf+BpH70PkDmdm8LgyddfT+RpyvZNyQ2NKM4qMPUSO2qnUq2Hc/9qL9fs4Uy1Nx7aHOSuBicEM+RS58ecCO3dhJ2VyDswZu7iNPTjxofXBkSszKvQwVZZ8k6PCcF3igSCDe1N3PZWvoTRspFTVVo7xhqGgShrKHZou/e050057PVgXrioPNXWMk4apKPAwmCGfY32nJndnBwDJoUDRNfvvdaQCWKAwROXKjAp2W5M7nBlW6pqoLgjROl9DKbE4JUy5qq11Mq+xd0QuKOqU4Pr+rYUGScGR+RAxIA0z96jijUcgYjBDumC8A91WDByrkoIYR4FMpzhgp51ZEbvKbGdO9E4GBDjVktTbVuz4ouzOueXp5HSlHstF56RgpGmEbVXbB7Ns2+XubCtnekwrapR7idiLGpgYzJAuFFQBa35VXvHW2tB0YL/CbBFzYUHy3d/GrvsaIT23rdj5LnIiez0y/VKk6dfunEsNUVfGXi/k+iLp76UrbKvaWvcQOZptpRSU7Spx3MaTV5SHmNmLGpgYzJDPc6ar3lzvZGmM3roLWs7WEunLuvs7M0oq9CW3345xwAjWpSEFjoZJcmPcC4gbqq6M0rCukbGHZkgT++9TI5Qft64ZlR4O9EgCjlU6nqlkD3tRA1eQFm9SUlKCjz/+GA899BCGDx8OANi0aRM2b96s+r2FEPjkk0/Qvn17xMTEICcnB2PHjkVZmcqqSqQLrqzh0uS3JMM70lwvl76+CFh1oT7Z2N5+d5UBn51w7f0pcNg799RcbO31dGgtL036W1Kyvsh+Yj6gPAtxU5FtqYVz1VKQ5G6xvG4JwGPZTP4NZKqDmSVLliA7OxuPPvooPv30UyxatAgA8O233+LWW2/F+PHjVb3/W2+9hUcffRR33nknvv76a4wfPx5ffvklhgwZAiEUQn/yG2sUpl3LOfvbB+LyQve6mldflKZqLy90fIE4UiXdXRJZs1egUc3FVsu6MgVVUqFIewFJ18T6uktyHP2NKLXrvAeCr5sS2CMT6FQFM9u2bUN+fj4iIiIwefJk3Hvvvabn+vTpg6ysLLzzzjumAMdVdXV1mDJlCh566CFMmTIF/fr1w8MPP4wPP/wQa9aswY4dO9Q0n3xcQRVwqML11xl7VOx9EDt6/TEncnN2lVn25hAB9cM01qyHPR0FFNbPy72vOz09ywuloH3B2frgXYm9HhpHQZTScVCjVRTQOsbyMevvKTCpypmZPHkyYmJisH37dmRkZOCVV14xPde/f39s2bIFN9xwA6ZPn46hQ4e6/P5lZWW4//77MWLECIvHW7VqBQD45ZdfcNNNN6n5EciHKd35pYcBPZLt58RcvGpZg2NXiWtj8T+WOrfd6ovSV69krs9C9faVyD8+9TAwIddxIq/S82rryriTd9M43LV9mMtLA0INyoUtXWX+N5wUAlyqkW54DlWwUnegUxXMbNq0CcOGDUNGhnw2ZFpaGoYOHep2z0xCQgKmT59u8/jixYsBAO3atZN9XXV1Naqrq03fM79Gn5Tu/IY0qS+C5+i15mXRrZMOndUvBThcDpyqVt5mfRGXQKB6pbXKjzsKKBw9r6aujDvrOaldAyo+1Lm2uepSjeX3rNQd2FQNM1VVVSE+Pt7uNhEREaiocGOsQMHmzZsxdepUDB48GG3btpXdZsqUKYiPjzd9NW3aVLP9U8NR6lb/qdz+nV6nOOmD1rz7vqDK/eTC5DDg8eauFdlzJkGS/Fd8sPLjjhJ5PZno607ejdpcnf0NeC/piWRo0gdVwUzz5s2xceNGxeeFEFi/fj1ycnLU7MZk48aNyMvLQ/PmzfHZZ58pbvf888+jtLTU9HXq1ClN9k8NLy9NmqWQ30T6t22s8iyj1jFSwLGzzDYfQM2HnPFDO87FO0x+sAauCbnKjzsKDnYpDHEqTXV2hTt5N2pydQqqnK8NpQWtasw4kyBNvkVVMDNixAj8+OOPmDRpks3MopqaGowbNw579uwxTddWY/78+ejfvz+ysrKwZs0aJCUlKW4bHh6OuLg4iy/SL+MwUWaUcoDQOAzIiLDtfTH2kLh7IUgPV+76d4TFuwLb1OuBpGAgGNK/U6+XHrcXHBRUWS4LYM7egquusL5BcGaGlTuvAVybjeiqphGW32tVY8aVBGnyHQahYn7zlStX0LNnT+zYsQONGzdGWFgYCgoKcMcdd2D37t04e/Ys2rdvj82bNyMqyv2z7K233sKECRPQs2dP/Pvf/3Y4tGWtrKwM8fHxKC0tZWCjcwVVtitdO9I6xr1ZUQDQJxkYmCbdpS04a/t8twRpWqh1gb3eyax5QfbJVcBVOs8AKYjwdj6IK0spbCt2rnClI2EGoENcfaVhY75c7m+zmLRMulf6fPGFYx+onL1+q0oAjoiIwLp16/Diiy9i1qxZOHdOOnOXL1+OyMhIjBkzBm+99ZaqQObjjz/G+PHjMXz4cPzzn/9EWBhvdwNZZpTrwYm7gQwAVP2WsKnUy2Ksb5EZ5d4sk23FtmXhKTDIJfIqnWed4hr+Ymp9bjqzlIIx2DlS4X6OmrWrQppdeL4ayImub4NxFqGWifZqk53Je1T1zJirq6vD4cOHUVxcjNjYWOTm5qoOPM6fP4+cnBykpqZi7ty5CAmxjL2aN2+ORo0aOXwf9sz4F3d6Z9TqGCflzJh/mKtd1uD9Y7YL9j2uTXoZ6Zh10OCN5TOsz83UMOCCzIX+sWzpX60DGFdo2WvCnhnf0yA9M+aCgoLQpk0brd4OgNTDc/nyZZw8eRK33nqrzfOzZs3C6NGjNd0n+T5Ha8d4gnGF7VZR9bUudpUBcYXu3RluK7a8WADS99uK2UMT6NTWklFL7tyUC2QA1xZ/9RQte03kPlu43pM+qOqZKSgocLhNcHAwoqOjkZCQ4O5uVGPPjH8qqJISDNUMI2nB/K7NOqdAKcdg8VlpgUtr3RIcL+BHZI8reS1ylM5NX+WJXhO1x5C00yA9M9nZ2TAYnEuxj46ORr9+/fD2229rNlWbyNuBDFB/Z2hdlK9phOUdrvn4fkak/AUjI9KjTSUdceeC6kxei6P9KJ2b5r2SgDTT75ydQpLu6pMMJIUBKwuByjr72/b+bVbYzhJpxmKIQZsARE1hQvIOVcHMn//8Z6xduxbHjx9HQkICOnTogOuuuw5lZWX48ccfUVhYiMTERDRr1gyFhYX4+uuvsWnTJuzatQtNmvD2k5wn98GulKzXNgaoqAFOXpF/3lqbGOCgiqCoRgAfHrPdn3VXvXmF0q6Jtt35TSOk0vE7S3hHGOiUghJ7CePuLFVgbz/W5+aD2b/1hv42tOSJQCbcAKSGS+f/TYn2h5KHpkufAXI5LqzAHXhUDTOtXLkSgwYNwmOPPYbJkycjNjbW9FxdXR1eeeUVvPHGG1i1ahV69uyJuXPnYvTo0Xj44Yfx/vvva/IDOIPDTPqm9IHrKBFYKWlRS67uI7+JVDPHyPzidPEql0TwV670siid19bnmnXCuNK0butzztF+jMM25udm43Cp/TVCm+nWWuiXYr8SOJN2/YOz129VwUz37t0RGhqKDRs2KG7Ts2dPCCFMlYIHDRqEgwcP4pdffnF3ty5jMKNf9j5wgYaZ1dQ2Btiv0XCW0gcsZ1H4L1eHfuzVmrE2NL2+h8bVc8jZ4Me6/b7CUTCjFMSRvjh7/VZVAXjv3r3o0aOH3W26du2KHTt2mL6/4YYbTPVoiByxV/ehIZYLaBUF9E7R5r1ax7i3mB/pj7Ec/rZi+aEfe2XyXakcvau0/r1cXXbAmTWX3Kl83RB6J9cXzVOitgL3tmIpGXpbsbr3oYahKmcmMTERe/futbvN/v37ER0dbfq+oqKCvSPkNLWL3KnVMUG797rNTlDk7Z+TtONMT4a96cSulB449ltvjLG3Jy9NOmecKcQotx/jIq3G530pmO4UB7SMsRyqUzpOaqdTm9fZ2VoiBTSsAeXbVAUzAwYMwOzZszF9+nQ88cQTNs9/9tln+O677zBixAgAQGVlJZYtW6Z5PRryP+Y5BvbqPni63kyNqC+f7oq4YKCstv574zoySsm9rG/hH5ztyXAUpBqDEmfzU4yJvubLamwtkf6G7A1pmde0OVIhLdK687cZeb2Spee8rV+K1AvjzN9C6xjppkHN3w1rQOmTqpyZ06dPo1u3bjh//jxyc3PRrVs3pKeno7S0FFu2bMGePXuQnJyMrVu3IiMjA82aNcO5c+cwb9485Ofna/lz2MWcGX2RyzGwV0TMEyXUjdSs62SPUt4E61voj/nv7OJVx/ku9tbtcvW9zCnlkJhX6VU6r5TybYamA/vLvVsCwd0EZnexBpRvaZA6MxkZGdi8eTPGjh2Lb775BocOHTI9ZzAYkJeXh3/84x9o1qwZjh49iqqqKkycOLFBAxnSF3vTS5WS+Yw1ITolAD2q5KuSto6Wut3tJQzK8dSHuNKUWXv1LRjo+B65pQfkDE13XAPF2fdylXVhSblAWmk4yRdmLsn1Yq0slHqh5KitCMwaUPqkejmDrKwsLFmyBJcuXcKOHTtw8eJFxMbGonPnzkhPTzdt16JFC1y6dEnt7sjPqV3oLTMKeCBLuvBvLQYu1wKtY6Xu4YIq14MZT3LlQ9edYmjkWXKBt3HZC/Mewt7JjocnnH0vJblRwDmFukrWAblcIO2ruVmto20fm3wYKK+1fdxI7c+iVAOKQ0y+TbO1mZKSktC/f3+t3o4ClFaJsD+VA9tLpf/vrwC2lwCNfOwD29mfSam3KtTgfC4BaU8p8A4Lcq4nxpn3ahUD9EiyX+MlMQQ4rDA7qnW0/NpJ1oG0N9Y7sycpBLhUI7X9UGV98L6y0H4go1We2eM5XNFebzQJZiorK1FUVITa2loYU3CEELh27RqKiorwzTffYMqUKVrsivycFomwchf/k5elL2+Ru1t39mdSutCtvih9sZfGO5SC0a0l0levZOfrnNgL4s2HHq0LK+ZGyQcyN8UD3X67AMsFM3L7M08GvlANrPViYHOpxvJ7Y2+S0t9wozBgeBNtA/uuiQxi9ERVMHPlyhWMHDkSS5YsQV2d/UU0GMyQs9SuGuxL00kBICkUyIkGksOAkmtAQqh8jQylnBhHPTiOStaTZzjqzVD6vcjd8TsbxFv/bWwvASATzAQblGf82QukjYHTzhKFH9qLLl4FsiKl6ejWeP6TqmDm73//OxYuXIi4uDi0bdsWO3bswHXXXYfU1FQcOXIExcXFSEtLw9tvv61Ve0mH3ElcVbPQm6+N/1+6Zjs8sPqi5TRSezkxzgwBqE16JPc4OtcOV1j+XuzVL5EL4h397TiTrOrOzYGv/Q0BQNFV4PpYKYAzH2qKDQYGsmcy4KkKZhYtWoSUlBQcOHAAKSkpGDBgAJKSkvDVV1+hpqYGY8eOxUcffYSUFI1KqJLueCNx1dfG/5UcqpC+5JI8re/qjRekwxXyScy+ePEJBJtdmNPgTP0S8yBe7m8HsH3MenV2uWRVZ28OzMsc+BrzYdUgSENOCSFSIb2CKgbzgU7VcgYnTpzA4MGDTcFK586dsWnTJgBASEgI3nvvPbRs2RLTp09X31LSHaXEVXul3LWSlybVm5CbDeFrlGarWA+XZUYB/VNdK1lPnnXN/ui6xXDiaYV8D7nHlf525B67u7GUcNwtQfrX3Uq1ywului0Lzmpfr0lJn2Sph1JJW5nn1hdJPTRNI6UCfwvOSu1eXuixZpIOqOqZEUKgUaNGpu9btGiBM2fOoLS0FPHx8QgKCsKAAQOwdOlS1Q0l/VE7zVot82nahyukqataLRjZEJR6W9TmFJF2bohTTpS1DjIdDQlZF8xz1sWr6pNVvbUG09qi+urYctIj5P9mtxUDP5ZaPsbcscCmKpi57rrrcPLkSdP3zZs3BwAcOHAA3bt3BwCEh4ejsJAhcyBSuhgXXW3YbmFjF3tBlX6CGUe9LWpyikg7A9NsczgiDMCDWba/H3v1S9QUzJP7O3N1WrE7S3ZoxXrozci4mKTcsKp1IGPE3LHApSqY6du3L7788kts2rQJt9xyC9q3b4/g4GDMnz8f3bt3R21tLVavXo3GjRtr1V7SEaXclYaaUmzskQHq67E4W4TMm4amO3+XzarADc/6mE/MleqfnLwszbaxl4wqV79EqWCedS6MnNbRtr93e0nGxrbXCNfq4DS0finSkCrgWv4bc8cCl6pgZvz48Zg/fz569uyJL774Avfffz+GDh2K999/H3v37sWlS5fw008/4ZFHHtGqvaQz9hJXPdktbH2nu/qicxcHXxBicG47VgVueErH3JXZNNZDQkpDSubnamIIUFxju81tv43yGwOka3XKScbWNWrMf4a9Cj0d3mKea2Q+rFp0VbmKN3PHApuqYKZ58+bYsGEDXnrpJdPSBdOmTcOhQ4ewfv16AMAtt9yCV199VX1LSbcyo5zLn9Gq4qbS+L8eAhnAubtLe2tY8QPdMzx1zJ35fRfXAK2igCNmyfPGi7d5T4ySQ+XKQ6y+NuuvtUxVa/OhYqVg5nC5VMvJ+rODvZeBQVUwc/r0aXTo0MEiwbdx48bYtWsX9u7di8jISLRs2VJ1I0n/HC1TYK9r3FW+VjTPFfZmXzmTIMqcAc9ROuaHK9RdLJ0tJZAYBjyWajlMtLLQuSA9Ktj1dnnLbXYqedg7VueuSvWczD872HsZOFQFM7169UKXLl0wf/58m+fat2+v5q3Jz9ircOpM/Q1X6Hnc3LgWjXlBPcD5BFE9/+y+TunYmvcUKF0sHfU6mg+lbC4CTlXbbhMVLJ0PP5W71ptiTDJWSpr1Jc4MFeWlSeuSKfXQGD87Goez9zKQqApmzpw5g2HDhmnVFvJzSlOK7dXfcCeYUbp7Sw0DLuik18ZYUK9XsnTMnF2dmR/SnuNMD4rcxdLZXkfja+QCGUCaxlxyzbkE9tQwoFmUZfDki4Ukm0ZIdXJc7dlSmuVkdPqycu4Zey/9k6pgpn379ti+fbtWbaEAIDel2JmS7K4yTzwG6hMKvzkPnNRJ7gwgXXwuKlzczFdUZj5Aw5ALLK1Z54G50uvoaIjU2Zl4F64Cf2hieU440/aGZjw2zi7IaeQosMyIdDy0Tf5FVTDzv//7vxg6dCh69eqFoUOHIicnB1FR8p+offv2VbMr8mP26m+oYa80fOsYoG2sdAcnF0j5EqXETesVlZUwAVI7zuRjmV8sXe111PJCa90DscZOT4Y3udtTYrxh+eqMtP6ZkflnhyuLbJK+qQpmfve738FgMKCwsBD//e9/7W5bW1tr93kKbHL1N7QiNwvlUIWUk9I43PeDGTnOfihrmQDpqd+PnjgKNlyt+mvNmaEsZ2slmbe1oEo65xtal3jgQjVQVSvl/Mj1iqoJ4DKjgAktlc9NVssOHKqCmZEjR8JgcLIoBpEDakuyK7E386dTgu2UV1/WNgbonSL/oWzdA6PlVGItZ5vpmVyw0SlOWuxQ7mLpTq+j8QK85lcpGdxc72TgjjQAp+0HNNbF9LxV4Tc+FBh2Xf331sG1vaDclR5Fe58drJYdGFQFM7Nnz9aoGUSe42js/MFs4J2j+kgO3l8BhAXZfjjL9cA0Dpd/D1enEms920zvXL3bd6fX0XpdMUAKDEIM0ns56pnJiKxfMsT63GhI/y2qr74NOH/s5GbvtVIIGIkAwCCEEGrfpKSkBAsWLMDOnTtRXFyMf/3rX9i0aRMMBgN69OihRTtVKSsrQ3x8PEpLSxEX58KiJ+Q35O4I77Aabll4Rh/TVwHpw31EhvT/gipp1WBrQ9Oluhv2ODPstPis/FBJtwRgSBMnGhtAtCz8aH7Bdzcg8ZXlO1wZ3lQ6n915L9I/Z6/fqnpmAGDJkiV44IEHUF5eDiGEadjp22+/xdSpU/HMM8/gzTffVLsbIlWcuSPUSy0OQLpA9aiyX105xODeVGJrnpht5o+0GoqT65VwNyDxhUAGcG1401GSNWvFkJwgNS/etm0b8vPzERERgcmTJ+Pee+81PdenTx9kZWXhnXfewaJFi1Q3lEitzCgpR0bpQzAzSprlpBfG2Sn2htHy0oDHsoH8JtLifXIcXTy6Jkp5Hua0mG3mT+wNxblCadFJf+BsZW5nEoL1XOWbPENVMDN58mTExMRg+/bteP7559GqVSvTc/3798eWLVuQnJyM6dOnq24oUUOwV0rd1xyqkMrZby+RkpjNmSdWGoO4XIVAzXjxKKgCdpZI/1p7PEcatuqWIP3rTI+DvffzN/amYLvClYt0olW/eqpCEJCkuv9dG86cZ0B9krUz70VkpOo037RpE4YNG4aMjAzZ59PS0jB06FD2zJBuOLtOjq9Yq9DOXyptH7O3pIQzU7hdmW0WaGviaDUU5+xF2pjzZZ2jI5dbc0lmte2G5sp5BlgOCx+pYKVrckxVMFNVVYX4+Hi720RERKCiwkvzAoncYPwg3Vasnxwaa0qzjeRyh7ReDdqfVvR2dnqwVoUfnQmm+6UA/VPr99s4XGpjQZVvVvkdmi6109XzwjilulOClB/GWjFkj6pgpnnz5ti4caPi80IIrF+/Hjk5AViQgnyKq1VwjR+kUSG+d3Fw1uZL8hdT67obWq/A7S8rervau+TsFGzzc/FAuTT1Oj4U6Ptb/SDzpTjk1h8yHy6Uq2ztSzrG1R8HNecFa8WQI6pyZkaMGIEff/wRkyZNgvUM75qaGowbNw579uzB8OHDVTWSSI3lhdJUzwVnpX+XFzr/WmMCbbcEz7TNk85V289XMeYu1CgUZ3A3L8Ef1sRR6kVwlP/TNVGqdLurVMpnsmZ9Lq4tAs5WAwcrpO9nnayvD6OU42Svjd6o8mvPrrL6vzd/OC/Id6nqmXn22WexdOlSTJ48GTNnzkRYmHRWDho0CLt378bZs2fRvn17PPvss5o0lshVWgx5GLfT47IHSgXyrO/om0ZYDpGozUtoHWN5YdVbnoO7vQiTDwPlv63ccqxKSs6emCt9L3cuWjtUKX3ZK3q4vcR+G+OCgTIfWj3G/O+NayWRp6gKZiIiIrBu3Tq8+OKLmDVrFs6dkyp0LV++HJGRkRgzZgzeeustxcUnibS2shA4eRnIigQGpmk35JEZ5TsFyFxhPkxhHCaRu6ieuiLlNoQY1OUl2Ax7RAO3NdLfBUupt0CpFwuQzr1yqyCivBZYcFpa7qDIhZlK64uk34ecrSXSl/UMNiNfCmSMjH9v1jlbgNQ7aH7OcWFUcofqSXtRUVGYNm0a3nnnHRw+fBjFxcWIjY1Fbm6uqaeGqCHI3RWPbCq/rTtd2yMygMqTwBGZmUJ6YLxDVlqnJ8QgJVu6S3bYo1IKZvRGKXhddE660BpzZ8wvvCcVpmHvLJO+XBVisB9AH6my7YXJipBfzNHbzKdlG4/XT+W2OUlAYM2CI+2oCmaqq6sRHi71hQYFBaFNmzaaNIrIVUp3xQfKte3a7hiv32AGkF+80Eht7oK/JP4CUg+TUhCxvkg6VvvLLYfSrAsLqmU9JVmOMZBpHQNEBvluz+FP5bbBizW55/Q6C44anqpgJi0tDfn5+Rg5ciRuueUWrdpE5DKlu+KTl4GHsl1bGNAevScrKgUyWuQu+EuCpzO5LXJrXp26AoQCuObg/fulAMlh0nHZckkKjmvqgCtWQ1iuBCa+lvhrTc2MQD0Gw9TwVM1mSkhIwKeffoqePXuiZcuWeP3113Hy5Emt2kbktCyF4mTGxx0tZeAsZ6qT+qqkUPnH+6XYLrrpTvVeuWOjxwRPNaXymzrxs+bGSOfiT+XS8FNFrW0gQ/X0FgyTd6gKZk6cOIH169fjwQcfxKVLl/DSSy+hefPmuO222zBnzhxUVQVAHXPyCQPTgNhgy8dig6XHtWacrt3Ffr1In3NJocsgN8YyeNFiKnt+E+lf6yBJD9RcPJWCamvO9P6QPoNh8g6DsC4Q46Zr165h2bJlmDt3LlasWIHq6mpER0dj2LBhGDlyJPr06aPFbtzi7BLipH/Ws5mc5e4MineOAhd0vOhd62ggMtjxkMZj2YF1UbGeldUpTpqRVCPkh5iA+iUGzFfPlpPfRPp3wVnt2tsxTjrvlQLWhmaduNw7GRBwLoAzH4YLpHOO5Dl7/dYsmDFXWlqKxYsX4/3338euXbsQFBSEmhrvLRDCYIbsUbOOUEEVsOgscF7HAY0zzEvoBwqlANeZ6efbioFD5cB+mVyWx7Klfz84oW17m4YDp6q1fU93tI4GHsiSP37Gx45VKi8VEmiBM9nn7PVb8/VUjx8/jvnz52PJkiXYtWsXAOCGG27QejdEmlBTVE/uopYeobz4o56VXLOtB+JpDVVvRGk/SiX05da3stY4XJpaXVajXIxQ6wVNfSGQAeqn4huPn3EI03isMqOk/8sFMx3jGMiQezQJZn799VcsWLAA8+bNw9atWyGEQGpqKsaOHYtRo0ahQ4cOWuyGSHPuTie2V1PlzGWpBog/2V4qfQENU/ujoVbddnc/9tYKklu5GgBSwyxziMzXYDp3Rb4XR2+sc1yUjq9cNeBOcUB+RsO1lfyLqmBmzpw5mDdvHr7//nvU1NQgLCwMgwcPxqhRo3DnnXciODjY8ZsQeZG704ntBUEdE/wvmDFn3XOldQ9KQ6267Yn92EvsvXBVyukamGZ5zPqnSt/rNZjpEi8tlBkfKvVGGdeWcnR8nenhInKWqmBm9OjRAIBOnTph1KhRuO+++5CUlKRFu4gahLvrxfhLTRVH2sbIX2SNPVdyazw9nqNunw1VfE9Nr5zSBdjRtO61RcDRSsuhp45xUsKrHhmTnpcXWiZGd4wDWikslGl+fLkaNmlFVTDz9NNPY/To0WjXrp3s80IIfPPNN5gxYwa+/fZbNbsi8hh37hDlgqDWMcrP6VXrWPlgJiVMeY2nVw4Bk1q7v8+GChTd2c/805azdKyHpZxpo/VMJ1+t2uvI0HRplXC582BXGVCpMOfD3wJ+8g2qgpm3335b9vFz585h5syZmDlzJk6fPq1mF0QNwp07RGMQZFwi4FCF9GW8wKWEKU/j1YPcKOlidfGqfM/VzhL511XVSYsrupv/0FCrK7u6H+tABqhf2sB8gc70cOCcjyTjelKIQfpXqTfqSJX8FG32xJAnaDqbadWqVZgxYwaWLVuG2tpaCCHQuHFjPPDAA1ruhsinWC8RYMwLkAsE9ORwlXQBbxVjuaI2IAUy9laQ3lkGxBa6n7TbUPkUzu6noEq5B8U8YA0BECiZgsZzwV5PS6sYoEcS82LI81QHM0VFRfj888/xySef4NixYwAAg8GAO+64A2PGjMGgQYOYCEx+y1HeRbtY/QYzgHQBN17EeyUD56stf57YIKC8Tv61apNpGyKfwjz/BVCefu7sEgc1v335O/MeFqUVxgHL6dhEnuR2MLNx40bMmDEDixcvxtWrVyGEQMuWLXH06FGMGTMGH330kZbtJPJJjvIu1Kzz42vkgrLyOiDcAFQr9NIcrvDdC5nSFGpACtzMe2yY52HZO2f9Ox2RAeA0h5TIe1wKZsrKyvDFF1/g448/xsGDByGEQEJCAkaNGoVRo0ahe/fuCAoKgsFg8FR7iXyKo7yLQLgI3poMHK0ATtgp4e9prk4Pd7Q20voi2/oo/pLU7Y7eydKwqT0jMoAeDVTokMiaS8FMkyZNcPnyZYSHh2Pw4MG49957cddddyE8PNxT7SPyefbyLvxpZpOS1RelYQa5YCZXYXqultwpfOdqj9n6IqnMfhDcq/AcFwxU1yn3YPmqpBDg3gznawpxSIm8xaVgpqqqCjExMXjqqacwdOhQtG/f3lPtItIVex/i5sHOrlLgSKX8dnrQNEJ+EcVdZY5nrnhieQJ3C9+502N2uAI44WYxxLJa917X0JJDgZwooKpWmpZv3hvTUFWZidwR5MrGr7zyClJTU/Haa6+hY8eOaNq0KSZMmIB9+/Z5qn1EfiEzCuiUADyYJV309creatCtYqTei/wm0r/mpfuXF0oLKy44K/27vFCb9thLwLbH2GPmip8rgOOXXXuN3jSLAoZdB4zMtAxklILGAj+udE364lIw89JLL+Ho0aNYs2YN/vjHP6K4uBhvvfUWbrzxRnTs2FGx7gwR1RuRIV3s4zVf5tW7dimsguzJC6GaAnt5aa4Flicd5AR1igP0niLVTSEvxt2gkaihuPVx2qdPH/Tp0wfl5eWYN28ePv/8c/z444/Yu3cvDAYD1q5di3nz5mHIkCGIiIjQus1EupcZBdyfIfVS+IsjlZZDaK2jpYU3Pbk8gZoCe/Zqx1hrHAacd3DhrqoF9Hxtbx1d/3/rIUGlmkKBkOBO+mAQQmiSknbw4EF89tln+PLLL1FYWAiDwYCYmBgMHz4cI0eOxK233qrFbtxSVlaG+Ph4lJaWIi5Ox3385Hfkqsr6G6UaJI9la5s7Yy8fR+75hWeAHxV6k6wlhwJF17Rpq69LDZMWxTRSypMyrstE5EnOXr81C2aMamtrsWzZMnz++edYuXIlampqEBQUhJoa75WSYjBDviwQA5qGvBDKJa4eq7Sf/+OqrEjgpJ/n01jTMhglUuLs9VvzUfvg4GAMHjwYgwcPxoULFzB79mx88cUXWu+GyG8Y63N8c95xXoZeeausvVK+jtZaRgdeMKP1KuZEariUAOyq1NRUjB8/Hvv379fk/U6dOoWEhASsW7dOk/cjaigFVVKpfKWk18wo4NEcIMtPU8yKfhu26JSgPAxk7/i4q6ESVPU6q6dLvPuvZb4M+RLdzKc4efIkBgwYgNJSJwe5iXyEK/U5BjX2r6Rgo9UXpS+5n13u+Gi1yGRDXXCP6DSY6ZooJfe6OszZMY69MuRbPNozo4W6ujrMmjULnTp1wq+//urt5hC5xNVpycZF+/zBTTJ3/euLgG3F9d8rHR+tatLI1ZPpnQwk6uY2znOyIqXjMyLD9pzrGFdfL8j6+HWK+20tJiIf4vN/0nv37sUjjzyCRx99FP369cOdd97p7SYROc2dacmtYvSfENw7GUgLB7bLdKQuOicFNI/nSFV1HXFl9e2VhVLuSlYkMPC3HiC55SYu1wJbS1z6kRQlhQCXdLhU9qC0+llePZKUc5qMq79zzSXyZT4fzGRmZuLo0aPIyMhwOlemuroa1dXVpu/LynR+ZSDdcqeomz/kIggA/7mg/PypK8ALBwBnq/w7k2w6+TBQ/tsbHqsCtpcAE3Ol743LTRhzc6KCndyxE4J0uK5u72Tgp3Lnhz+55hL5Op8fZkpKSkJGhmt9mlOmTEF8fLzpq2nTph5qHZF9SsMc9i4M7pTa9zXri4BiB70VrixX5CjAW1lYH8gYlddKjxuZL6mwtggItwpCotz8NLyoo/ozWZHS0FHbWC5PQP7F53tm3PH888/j6aefNn1fVlbGgIa8xt6q2krayVxsAkGbaCA1wrmKvhMPANcABEMa0pJjnC4tl5tjvYJ1VZ1ygTh/cfIysPmSNJQph9OtSa/8MpgJDw9HeLjCpxuRF7jaTR+oa94crJSCmcey64M/QBoaMg8EJxyof00tgLPVkJUVKf3r7PE8dQVoFaXf2UnW5PJ5dpUpr/7tD0OcFJj8Mpgh0rtAvqgYE347JchP297sZI9VbHB9ErArx9NfAplWUUDHBGlYzZrcECCnW5Oe+XzODFEg8oe8GTUOVwCrLsjnddhLUcmKABqFSdOHjcm/QOAdz05xwIPZwO4S51+jNPREpAfsmSHyUXlpUo/ConPK20QFSbke/mb1ReXngqGcPGxcDuLXq0BsoeXsHGPukj8vGwFIeUf5GdL0d1eWWAjk3kDSP/bMEPmwk3aGPEIBTGot5UUEkoezndtObnZOZhRwU6LmTfIpfRsB7x+TguArTi4j7GiGHZGv09XHYO/evaHxIt9EPu2ynfnL1yBdrO/N8M8lEOT0/m2oqF+K/d4bozUXgdtS6pOJrWur+JveycD5audnZPVLAXJjGMiQ/ukqmCEKNK1jgf12quRevColynaM03/VYGeUXnMtcDtUIX0FCgHgtAtDS8ms6Et+gsNMRD6sa6JU+0RJShgw/3RgBDJA4Pyc7lpf5Fp1Y+bJkL9gMEPk4x7PAYamA+lWpZN6J0sF0OQu8KyyFLiCDc7lUTFPhvwJh5mIdKBrovRlXBjQeEetNOQyuAmw8KxrSwaQfzDPJUoPlxaQbBwunTc1AggxcMFI8j8MZoh0xLyS8M4S5e1SwoC/Xw8sOA3sLgP8cPY2OeFctRTIcKFI8nccZiLSKaV8h05mlVzzM4Ap10u1Wci/dYmXfzxQl8agwMJghkin5KradoyTAhhz24o53BQIahSqVjDJlwIBh5mIdMyZFbldmapL+rWrzHaKPpN8KVAwmCHSOUf5EBmRwNaSBmsOeVGrGCnh115wS+SPOMxE5Occ1aoh/2EMYDolMJChwMJghigAGGvVkH/onWybL8UhJQpkHGYiChBdE4FVhUAZ52n7vNQw4ILCLKRgAHf8thq4o3wpokDBnhmiAPJia2+3gBxpGq4cyADSzLQFp6X/c0iJSMJghijATL0eiAsCDAAiDN5uDVk7Ve3ENk6uik0UKDjMRBSAjD00BVWurUJNvoEJ3USW2DNDFMDkCu/FsVywTwuFbWFEokDHnhmiAGdeeK9GAIvOebtFJCcyCGgTw0CGSA6DGSIyFd5TWryydQxQeAUormnQZhGAbgnATQlM8iWyh8NMRGSitI7PbSlAe4WFDMmzGMgQOcZghohM5HJoev/2/fqihm9PoGMhPCLncJiJiCzILV656oK3WxU4IgzA75KB3BgGMkTOYjBDRDYcLV5JnvNgFo89kas4zEREDuXGeLsFgYHDSkTuYc8METlkzKVh3ox7giEtQyCnTzKQGs71lYjUYDBDRE4x5tIcrgBWX/R2a/SlFlLQcq4aOFRR/3jvZGBgmteaReQ3GMwQkdOMuTTXBHtpXFVVCzyQKS0hwZWuibTFYIaIXGY+4+lIBbCrzNst8n0ZkdK/TK4m0h6DGSJyi/Gi3CkB6PFbb8PqX4Gia95ume8JMwBdE73dCiL/xdlMRKSaMajpneLtlvimW5K83QIi/8Zghog00zURaBrh7Vb4lthgJvkSeRqHmYhIU4/nANuKgdOXgeKrwJEqb7fIO64LB1rFMJAhaggMZohIc10T63NEjLN3fioD9lfYf52/6J0M3MEghqjBMJghIo8yJgrXCP8PZlpHA7c14mwloobGYIaIGkTXRGn46dQVb7dEe/1SuDAkkTcxmCGiBmOeT3OkAiiu8XaL1OudDPRP9XYriAIbgxkialDm+TTbioHNl6Qy/3oSCqBFNNCXQ0pEPoHBDBF5jTGwMSYJ1whg0Tlvt0pZ2xigdSwL4BH5GgYzROR15iX+L171zXWfOEOJyHcxmCEin2K+7pMv9NTcFA90S+RwEpEvYzBDRD7HWz01HeMsF81kbwyRPjCYISKfZuyp+eY8cFLDad1ZEZbvZwxcjItmpoSxN4ZILxjMEJHPy4wCHs3RNlF4UGPpX+vAxbxXiIj0gcEMEemGVsNPvZMtgxci0jcGM0SkS+aJwilhwE/llsFNaihw4Zrt6zrFMQ+GyN8wmCEi3TLvqcmMsgxuMqOAyYeB8tr67WODgfwM77SViDyHwQwR+Q3rfJeJucDKQuDkZSArEhjIHhkiv8Rghoj8GgMYIv8X5O0GEBEREanBYIaIiIh0jcEMERER6RqDGSIiItI1BjNERESkawxmiIiISNcYzBAREZGuMZghIiIiXWMwQ0RERLrGYIaIiIh0jcEMERER6VpArM0khAAAlJWVebklRERE5Czjddt4HVcSEMFMeXk5AKBp06ZebgkRERG5qry8HPHx8YrPG4SjcMcP1NXV4ezZs4iNjYXBYND0vcvKytC0aVOcOnUKcXFxmr63v+Oxcx+Pnft47NzD4+Y+Hjv3CSFQXl6OJk2aIChIOTMmIHpmgoKCkJGR4dF9xMXF8SR1E4+d+3js3Mdj5x4eN/fx2LnHXo+MEROAiYiISNcYzBAREZGuMZhRKTw8HJMmTUJ4eLi3m6I7PHbu47FzH4+de3jc3Mdj53kBkQBMRERE/os9M0RERKRrDGaIiIhI1xjMEBERka4xmHHT0qVLnS7AN2PGDBgMBpuvhx9+2MOt9E2uHLuamhq88MILaNq0KSIjI9G9e3ds2rTJwy30Pe+++y6aN2+OiIgI3Hjjjfj3v//t8DWBet6tXLkSN910E6KiopCVlYUpU6Y4LIU+d+5ctG3bFpGRkcjNzcXMmTMbqLW+xdVjd+jQIdlzrHXr1g3Yat9y6tQpJCQkYN26dQ635XmnIUEuW716tYiOjhbOHr6HHnpIXH/99WLLli0WX8eOHfNwS32Pq8fu0UcfFVFRUWL69Oli6dKlonfv3iI6OlocPnzYwy31HW+++aYIDg4Wr776qli+fLkYOnSoCA4OFuvXr7f7ukA87zZt2iRCQ0PF/fffL1asWCFefPFFYTAYxOTJkxVf869//UsYDAYxduxYsXLlSvHwww8LAGLu3LkN2HLvc+fYffXVVwKAWLt2rcU5tnv37gZsue84ceKEyM3NNR0Te3jeaYvBjAvKysrEc889J4KDg0VSUpLTF+Ru3bqJ0aNHe7h1vs2dY1dQUCBCQkLEBx98YHrsypUrIjMzUzz44IOebK7PqKqqEgkJCWLcuHGmx+rq6sTNN98sbrvtNruvDcTz7vbbbxddunSxeGz8+PEiJiZGVFVVyb6mVatW4g9/+IPFY8OHDxfNmzf3WDt9kTvHbsKECSI7O7shmufTamtrxeeffy6SkpJMn2+Oghmed9riMJMLPvvsM3z22Wf44IMP8MQTTzj1mrq6Ouzbtw833nijZxvn49w5dmvWrEFNTQ2GDBlieiw8PByDBg3C8uXLPdVUn7J161aUlJRYHAODwYAhQ4Zg3bp1uHz5suzrAvG8q66uxrp16yyOFQAMGzYMFRUV2Lhxo81rTpw4gSNHjsi+5pdffsGRI0c82mZf4c6xA4Ddu3cH1DmmZO/evXjkkUcwatQo/POf/3S4Pc877TGYccFdd92FEydO4KGHHnL6NUeOHEFVVRV++OEHtGrVCqGhocjNzcWcOXM82FLf486xO3jwIGJiYtC4cWOLx1u0aIFz586hoqJC62b6nIMHDwIAWrVqZfF4ixYtUFtbi19++UX2dYF43h07dgxXr16VPVYAZC8Q9o6v0mv8kTvHDpCCmdLSUnTv3h0RERFo3LgxnnvuOVy7ds3jbfYlmZmZOHr0KN59911ERUU53J7nnfYCYqFJRyorK7FkyRLF59PS0tC/f380b97c5ffevXs3AODkyZN49913ERoaijlz5mDUqFGorq7GmDFj3G22T/DksSspKZFdYCw2NhaAtBJtTEyMy+/rK5w5diUlJQBgszid+TGQ4+/nnRx3jpW7x9ffuHMcCgsLUVhYiKCgIEydOhWZmZlYs2YNpk6dilOnTuHLL7/0eLt9RVJSEpKSkpzenued9hjMAPj111/xpz/9SfH5Xr16oX///m69d58+ffDtt9+iT58+iIyMBAAMGDAAFy5cwN/+9jf85S9/cXpmjy/y5LGrq6uTPTbit9kV9paD1wM1x87RMfD3805OXV0dACj+XHLHSuk1/nKOOcudYxcXF4dVq1YhNzcXTZs2BSCds+Hh4Zg4cSImTpyINm3aeK7ROsbzTns8YgCys7MhpGRo2S9nptgpSUtLQ15enumCYnTnnXfi/PnzKCwsVNl67/LksUtISJC9QzEOLzmzLLwvc+bYJSQkAADKy8stXuvoGPj7eSfHeKyszxnjsZM7Vkqv8ZdzzFnuHLvIyEj069fPFMgY3XnnnQCAPXv2eKCl/oHnnfYYzHjY+vXrZfMULl++jODgYCQmJnqhVfqQm5uLsrIy/PrrrxaPHz16FNnZ2TYXan+Um5sLQPqZzR09ehTh4eHIycmRfV0gnnfNmzdHcHCw7LECgOuvv97mNfaOr9Jr/JE7x+7w4cOYMWOGzQXZmJSekpLiodbqH8877TGY8bA1a9Zg9OjRFidtXV0dFi5ciJtvvpmrqNphHGJZuHCh6bHq6mp88803uP32273VrAbVo0cPREdHWxwDIQQWL15s6tKXE4jnXUREBHr27InFixdbFHpbuHAhEhIS0LVrV5vXtGjRAjk5ORbH1/iaVq1aISsry+Pt9gXuHLszZ87gkUcesTl2CxYsQGxsLDp37uzxdusVzzsPaJgZ4P5n0qRJsrVSTp06JbZs2SKuXLkihBDi7NmzIjU1VbRu3VosWLBALFu2TAwcOFCEhYWJTZs2NXSzfYKzx04IIUaNGiXCw8PFO++8I5YtWyb69Okj4uLixM8//9yQTfaqSZMmCYPBICZOnCiWL18uhg0bJkJDQ8V///tf0zY87yRr1qwRBoNBDBs2TCxfvlxMnDhRGAwG8eabbwohhCgtLRVbtmwRFy5cML1m1qxZAoB45JFHxIoVK8QjjzwiAIgFCxZ468fwClePXU1Njejdu7eIj48X7733nvjPf/4j/vrXvwqDwSDefvttb/4oXrV27VqbOjM87zyPwYyblC7IxsePHz9ueuzIkSNi6NChIjU1VURGRoqePXuKDRs2NGBrfYsrx+7KlSti7NixIjU1VURFRYlbb71VbN26tQFb6311dXXitddeE02bNhURERGiU6dOYsWKFRbb8Lyrt3jxYnHDDTeIsLAw0axZM4sLq/FCM2vWLIvXzJgxQ7Ro0UKEh4eLNm3aiDlz5jRwq32Dq8eupKREjB07VmRnZ4vw8HBx/fXXi08++cQLLfcdcsEMzzvPMwjhYNESIiIiIh/GnBkiIiLSNQYzREREpGsMZoiIiEjXGMwQERGRrjGYISIiIl1jMENERES6xmCGiIiIdI3BDBEREekagxkiD3rttddgMBgQFRWFkpISbzdHV2bPno2WLVsiPDwcaWlpOHjwoMuvNxgMmDhxolPb9+7dGwaDwWbxP7VGjx4Ng8GA1atXa/q+RFSPwQyRhwghMHv2bERHR+Py5cv44osvvN0k3Thw4AD+/Oc/49y5c3jooYdw//33o1mzZt5uFhH5KAYzRB6ybt06HDt2DE899RQiIiLw8ccfe7tJurFnzx4IITB69Gi89957eOeddxAREeHtZhGRj2IwQ+Qhn3/+OQBg6NChuOOOO3Dw4EGsX7/ey63Sh+rqagBASkqKl1tCRHrAYIbIA8rKyrB48WI0adIEHTp0wL333gsAmDFjhmmboqIihIeHKw6ffP755zAYDHj99ddNj126dAnjxo1D8+bNTbkk9957Lw4dOmTx2nXr1sFgMOCNN97AY489hpiYGCQlJeH9998HAFy5cgXvvvsuunfvjoSEBISFhSE9PR35+fnYt2+fTVtOnTqFBx98ENdddx2ioqJw8803Y8WKFfjLX/4Cg8GAEydOWGz/ww8/4Pe//z1SUlIQERGBNm3a4LXXXsOVK1ccHjuDwYAHHngAAPDKK6/AYDDg5ZdfNj2/f/9+3HfffWjcuDHCwsKQmZmJhx56CKdOnXL43gBQWFiIRx99FBkZGYiMjET37t2xZs0ap15rbceOHcjPz0d6ejqio6PRtm1bvPHGG7h8+bLNtpcvX8ZLL72EnJwchIeHIysrC+PHj0dVVZXNtosXL8bAgQORmpqK0NBQJCYmom/fvli6dKnFdsa8oK+//hqffvop2rdvj4iICKSlpWHMmDEoLCy0ee8tW7bgjjvuQHJyMuLi4vD73/8ehw8fRosWLZCdnW2z/ZdffokePXogNjYWMTEx6N69O7788ku3jheRx3h30W4i/zRjxgwBQDzzzDNCCCEuX74sEhISRFhYmLhw4YJpuyFDhggAYtOmTTbv0adPH2EwGMTJkyeFEEKcPXtW5OTkCACiT58+Yty4ceL+++8X4eHhIiYmRvz3v/81vXbt2rUCgEhLSxONGzcWzzzzjLjnnnvE9u3bRW1trejTp48AIG655Rbx9NNPi7/+9a/ipptuEgBEbGysOHPmjOm9jh8/Lpo0aSIAiNtvv12MGzdO3HLLLSIoKEg0a9ZMABDHjx83bf/ll1+KkJAQERMTI/70pz+JCRMmiO7duwsAokePHuLy5ct2j92kSZPE73//ewFA9OrVS0yaNEmsXbtWCCHEd999J8LDw0VQUJC46667xNNPPy369u0rAIiUlBSxZ88e0/vMmjVLABAvvvii6bHCwkJTm3v16iWeeuopccstt4iQkBDRqFEjAUD8/PPPTvyGhVi8eLEICwsToaGhYtiwYeLZZ58VnTt3FgDEoEGDRE1NjRBCiFGjRpl+F8nJyeKhhx4STz75pMjIyBAAxJAhQyze929/+5sAIJo3by4ef/xxMX78eHHnnXcKg8EgAIilS5fa/IxdunQRoaGhYsSIEWL8+PGiXbt2AoDo1q2bxXt/8803IiwsTISHh4s//vGP4plnnhE5OTkiKSlJJCQkiKysLIvtH3nkEQFAZGVliYcffliMHTvWdA4+9dRTTh0noobAYIbIA7p27SoAiN27d5se+5//+R8BQLzxxhumx5YuXSoAiMcee8zi9adPnxZBQUGib9++pscGDx4sAIhPPvnEYttdu3aJiIgIkZWVJa5duyaEqA9mgoKCxIEDByy2X7hwoQAgHnjgAZt25+fnCwDi/ffft9nvtGnTLLZ9/PHHBQCLYObcuXMiMjJSpKenixMnTlhs/9xzzwkA4oUXXlA6bCbGi/SkSZNMj5WXl4tGjRqJsLAwsWrVKovtP/nkEwFAtG3bVtTV1Vm8h3kw85e//EUAEC+//LLF659//nnTz+JMMFNWViaSk5NFdHS02LZtm+nxuro6MWjQIAFALFu2TAhRH8w0a9ZMnD9/3rTthQsXRHx8vDAYDKYA9/z58yIkJES0bdtWVFZWWuzzo48+EgDEsGHDbI5TWFiY2L59u+nxK1euiNatWwsApvZVVlaKJk2aiLCwMLF161bTtpWVlabz1TyY+frrrwUA0a9fP4u2XL58WfTq1UsAEP/5z38cHiuihsBghkhj+/fvFwDEDTfcYPH4pk2bBACRk5NjuuBeu3ZNpKamikaNGpkCESGEmDp1qgAgvvjiCyGEdJEzGAyiS5cusvscM2aMACCWL18uhKgPZjp06GCz7ZEjR8Tnn38uCgoKbJ77+OOPLYKIixcviuDgYJGbmytqa2stti0tLRUJCQkWwcybb74pAIgPPvjA5r2vXLkiYmNjRWpqquzPYE4umPnyyy8FAPHwww/LvqZ3794CgNiwYYPFexiDmatXr5r2b+w1Mbp27ZpIS0tzOpiZP3++ACDGjh1r89y+ffvExIkTxQ8//CCEqA9m3n77bZtt8/LyBADTtkVFReKrr74Smzdvttn28OHDph4lI+PPeNddd9ls/+STTwoAYt68eUIIIZYsWSIAiDFjxthsu379eptgxti2/fv322xvPJeHDx9u8xyRN4SoGKEiIhnGxN/777/f4vEePXqgZcuW+Pnnn/Gf//wHAwYMQEhICO677z5MmzYNq1evxsCBAwEAc+fORUxMDIYOHQpAys0QQqC6utoif8To9OnTAICdO3fijjvuMD2ek5Njs23Lli3RsmVLXLt2Dbt27cKRI0dw/Phx/PTTT/j+++8BALW1tab91tbWolu3bggKskyxi4uLQ4cOHSySmn/88UcAwNatW3HhwgWbfcfExODcuXM4c+YMrrvuOjtH0dbOnTsBAL169ZJ9vmfPnli3bh127dqFW2+91eb5n3/+GeXl5fjd736H4OBgi+dCQkLQvXt3fP311061ZdeuXQCA7t272zzXrl07tGvXzubxVq1a2TzWqFEjAEBFRQUAICkpCSNGjDC19+DBgzh+/DgOHjyIjRs3Aqj/3Th674SEBADA1atXAQDbtm1TbHOPHj1sjonxdzl//nyb373xPY2/EyJvYzBDpKGamhrMnTsXADBhwgRMmDBBdrsZM2ZgwIABAKSiatOmTcO8efMwcOBA7Nu3D/v27cPo0aMRHR0NACguLgYA7N27F3v37lXc/6VLlyy+j4qKstlGCIF3330Xb731lilBNDo6Gp06dcKNN96Ic+fOQQgBALh48SIAID09XXZ/1gGJsZ1z5sxRbKOxna4GM6WlpQCA+Ph4u22prKyUfd5YtFDp9cnJyRbfz5492yaxOSEhAWPHjkVRUZHd95ITGRmp+JzxeAPAt99+ixdeeMH0ew4JCUHbtm3RpUsXHDhwwGJbI7lp6waDweK97f0uQ0JCkJaWZvGY8Xf52muvKbbb+nwj8hYGM0Qa+uabb1BYWIhWrVqhT58+Ns8LITBz5kwsW7bM1DvRvn173Hjjjfj6669x5coVUzA0atQo0+tiY2MBAI888gg+/PBDVW38xz/+gWeffRadOnXCjBkzcOONNyIrKwsGgwEzZszAihUrbPZrDCSslZWVWXxv3H7r1q3o2rWrqnZai4uLAwCcOXNG9nnjxdc6KDEyPq5UidnYO2I0e/Zsm6n0WVlZGDt2rMPjUllZaQpEXbF9+3b8/ve/R2JiIj799FN0794dLVu2RFhYGA4dOqSq8KKjNpeXlyMpKcli++rqalRUVJgCIyJfxanZRBoyDjFNnDgRM2bMsPn6+OOPMXDgQNTW1mLmzJmm140ePRrl5eVYtWoV5s+fj+zsbIvhlBtvvBFA/VCBtfnz5+Oll16y22tjZLwgLly4EIMHD0Z2drbpYrV//34A9XfznTt3hsFgwJYtW2zep7a21jQUYdSxY0cAUjBjra6uDuPHj8fUqVNx7do1h+201qlTJwDAhg0bZJ9fu3YtAOCGG26Qfb558+ZISkrCtm3bTMMkRkIIm2O7bt06CCmv0PRl7Knp0KEDAPmfc/fu3YiJicHDDz/s/A/3my+//BK1tbV488038Ze//AVt27ZFWFgYANvfjau6dOkCALK/y59++gnl5eUWj3Xs2BFVVVX46aefbLYvKCjAU089ZQq8ibyNwQyRRgoLC7FixQqLXBc5Y8aMAQDMnDnTlP9w3333ITQ0FC+//DIKCgowcuRIi7vhzMxM9O/fHzt27MA//vEPi/c7fPgwHn30UUyZMsXUe2GPcbjDugbJ+vXrTQGWMdho0qQJ8vLysGfPHovgCwBeffVVm/f405/+hNDQULz22mv4+eefLZ57++238dZbb2HVqlUIDQ112E5rv//975GcnIx58+Zh1apVFs/NmTMH3333HVq3bo2bb75Z9vUhISEYPXo0Ll26hOeee84iKHjnnXdw/Phxp9syePBgxMXFYebMmdizZ4/p8bq6OkyePBkATPlPrlD63Zw6dQrPP/88ALgVCALA3XffjUaNGuGzzz4z5fwAUv2bcePG2Wz/4IMPAgAef/xxix642tpaPP744/jf//1fm2E4Im/hMBORRr744gvU1NTgD3/4g2yuitGgQYPQuHFjnD59Gt98842puFxeXh7+/e9/AwBGjhxp87pPP/0Ut956K8aOHYuFCxeiW7duKCoqwsKFC1FRUYF//OMfskXPrD3wwAOmwmnDhw9HYmIi9uzZg1WrViElJQVXrlwx5YQA0rDU1q1bMWbMGCxcuBBt27bFtm3b8MMPPyAhIQElJSWm5NHs7Gx8+OGHeOihh9ChQwcMHjwYTZs2xfbt2/H999+jcePGbg+TxcTE4J///CfuueceDBw4EIMGDULLli2xe/durFmzBikpKfjqq6/sDom88sorWLNmDaZNm4bNmzfjlltuwZ49e/D999+jefPm+OWXX5xqS3x8PGbOnIk//vGPuPnmm3HPPfegSZMmWLNmDXbv3o377rsPgwcPdvlnvPfee/Huu+9i4sSJ2LlzJ5o3b46TJ09i2bJlCA0NRVhYmMXvxhVRUVH4+OOPMWzYMPTo0QNDhgxBcnIyVq5caRp6M08C/uMf/4jvvvsOc+bMwfXXX4+8vDzExsZixYoVOHjwIG699VY8/fTTbrWFSHNemEFF5JfatGkjAIh169Y53NZY12TgwIGmx4xTZ3/3u98pvu7ChQviqaeeEjk5OSIsLEykpaWJ22+/3abeh3Fq9n333Sf7Pp999pno0KGDiI6OFsnJyaJz587itddeE8XFxSI6Olqkp6dbTF8+evSoyM/PF0lJSSI8PFx0795drF27VnTq1EkAEEVFRRbvv2HDBnHXXXeZtm/RooV47LHHxKlTpxweGyHkp2Yb7dmzR+Tn55tqzmRnZ4snnnjCotCf+XuY15kRQppSPm7cOJGVlSXCw8NF+/btxeLFi01TqJ0tmieEEFu2bBF33XWXSExMFKGhoSI3N1dMnTrVYpq98X2ta+MoPbdx40bRp08fkZSUJGJiYkSbNm3Eww8/LE6dOiVuu+02AcBUO0jpZxRCKj4IQMyaNcvi8dWrV4tevXqJ6OhoERsbK4YMGSL27NkjW06grq5OzJo1S3Tv3l3ExMSImJgY0b59ezF16lSbOjhE3mQQws0BWCLye0IIHD16FFlZWabcDXMZGRkoKSlBeXk5k0R9XHl5OUpKSnDdddfZTLX++eef0apVK+Tl5eHbb7/1UguJ3MecGSJSZDAY0LVrVzRr1sxmts/cuXNx5swZ3HbbbQxkdODYsWPIzMzEPffcY/Pcm2++CQDo169fQzeLSBPsmSEiu1566SVMnjwZmZmZuOuuuxATE4N9+/Zh5cqVSExMxA8//IAWLVp4u5nkgBACvXr1wsaNG9GlSxf07NkTdXV12LBhA3bs2IGuXbtiw4YNCA8P93ZTiVzGYIaIHPrqq68wY8YMHDx4EGVlZUhPT8fAgQPx4osvIiMjw9vNIydVVlbi/fffx1dffYXjx4+jrq4OzZo1w/Dhw/Hss8/KFt8j0gMGM0RERKRrzJkhIiIiXWMwQ0RERLrGYIaIiIh0jcEMERER6RqDGSIiItI1BjNERESkawxmiIiISNcYzBAREZGu/T8wA4e6TEHPQwAAAABJRU5ErkJggg==",
      "text/plain": [
       "<Figure size 640x480 with 1 Axes>"
      ]
     },
     "metadata": {},
     "output_type": "display_data"
    }
   ],
   "source": [
    "import matplotlib.pyplot as plt\n",
    "plt.rcParams[\"font.family\"] = \"Arial\"\n",
    "\n",
    "plt.scatter(culled['Average LFC'], culled['Average -log(p-values)'], s=10, color=c1)\n",
    "\n",
    "plt.xlabel('Average fold-change', size=15)\n",
    "plt.ylabel('Average –log$_1$$_0$(p-value)', size=15)\n",
    "plt.xticks(size=12)\n",
    "plt.yticks(size=12)\n",
    "\n",
    "plt.savefig('volcano.svg', dpi=800)"
   ]
  },
  {
   "attachments": {},
   "cell_type": "markdown",
   "metadata": {},
   "source": [
    "### Waterfall plots\n",
    "Make a waterfall plot showing Average LFC by gene."
   ]
  },
  {
   "cell_type": "code",
   "execution_count": 8,
   "metadata": {},
   "outputs": [
    {
     "data": {
      "image/png": "iVBORw0KGgoAAAANSUhEUgAAAkgAAAG2CAYAAACEbnlbAAAAOXRFWHRTb2Z0d2FyZQBNYXRwbG90bGliIHZlcnNpb24zLjcuMiwgaHR0cHM6Ly9tYXRwbG90bGliLm9yZy8pXeV/AAAACXBIWXMAAA9hAAAPYQGoP6dpAABI+UlEQVR4nO3dd3xUVf7/8fckhJBACgQILbQgkSZFQcAFROmIssgXbBRRVCxrW0UWWIiwIuKyui6KCqis4tIRpUlVpK5ABKUZihB6CSQQCJCc3x/5ZdZMMiEZZubOJK/n45GHzLllPpebcd6ce+49NmOMEQAAAOwCrC4AAADA1xCQAAAAHBCQAAAAHBCQAAAAHBCQAAAAHBCQAAAAHBCQAAAAHJSwugB/k5mZqaNHjyosLEw2m83qcgAAQAEYY5SamqoqVaooIOD6/UMEpEI6evSoYmJirC4DAAC44PDhw6pWrdp11yMgFVJYWJikrL/g8PBwi6sBAAAFkZKSopiYGPv3+PUQkAop+7JaeHg4AQkAAD9T0OExDNIGAABwQEACAABwQEACAABwQEACAABwQEACAABwQEACAABwQEACAABwQEACAABwQEACAABwQEACAABwQEACAABwwFxsAADAZxxKk05fkcqXlKqHWlcHAQkAAPiExSek787873W7KKlbtDW1cIkNAABY7lBaznAkZb0+lGZNPQQkAABgudNXCtfuaQQkAABgufIlC9fuaQQkAABgueqhWWOOfu/OKOsGajNIGwAA+IRu0VLDMO5iAwAAyKF6qLXBKBsBCQAA+ISZSdIvqVl/bhAm9a1mXS2MQQIAAJYbsVPamiKlm6yfrSlZbVYhIAEAAEvNTJKu5tF+9f8vswIBCQAAWOrwZdeWeRIBCQAAWCqmlGvLPImABAAALNW3mmTLoz1I1g3UJiABAABLHUqTTB7tT9T0diX/Q0ACAACW2nOhcO3eQEACAABwQEACAACWiitTuHZvICABAABL+dpEtRJTjQAAAB/QLTprgtqkS1K1EKlFWWvrISABAADLLT4hfXcm68+bzkmnr2SFJqtwiQ0AAFjqUNr/wlG2785ktVuFgAQAACzFbf4AAAB+gIAEAAAslZHXY7TzafcGAhIAALBUWkbh2r2BgAQAACxVLaRw7d5AQAIAAJZqUVaKKZWzLaaUtc9CIiABAADL1S6d/2tvIyABAABL8RwkAAAABzwHCQAAwA8QkAAAgKUiggrX7g0EJAAAYKkStsK1ewMBCQAAWKp8ycK1ewMBCQAAWKp6qBQWmLMtLDCr3SoEJAAAYKnNyVKqw7QiqRlZ7VYhIAEAAEslXSpcuzcQkAAAgKWYi81DDh8+rMjISK1Zs+a6637++edq0KCBQkJCFBcXpylTpni+QAAA4JQvzsVWwrq3do/ffvtNnTt31vnz56+77uzZs9W/f389//zz6tKlixYsWKDBgwcrJCREDz/8sBeqBQAAeXm2dtaYo6RLWT1HVoYjSbIZY4y1JbgmMzNTn332mf785z9Lks6ePavVq1frzjvvdLpNXFycGjdurFmzZtnb+vbtqy1btigxMbFA75uSkqKIiAidP39e4eHhN3QMAADAOwr7/e23l9i2b9+uIUOGaMCAAfr3v/993fUPHjyovXv3qlevXjnae/furX379mnv3r2eKhUAABTAzCTp7cSs/1rNby+xVa9eXYmJiapWrVqBxh7t2rVLklS3bt0c7XXq1JEk7d27N9cySUpPT1d6err9dUpKyg1UDQAA8jJip3T1///51BVpx05pbH3r6vHbHqRy5cqpWrVqBV7/3LlzkpSrWy0sLEyS8+Azbtw4RURE2H9iYmJcKxgAAORpZtL/wlG2q7K2J8lvA1JhZWZmSpJstpwTu2QPwQoIyPuvYtiwYTp//rz95/Dhw54tFACAYmbvxcK1e4PfXmIrrMjISEm5e4ouXLggSYqIiMhzu+DgYAUHB3u0NgAAijNnvTVW9uIUmx6kuLg4Scp1t1r26/r1LbzQCQBAMRZXpnDt3lBsAlKdOnVUu3ZtzZkzJ0f7nDlzVLduXdWoUcOiygAAKN6cPfOIB0V6QEpKinbu3KnY2FhVqFBBkjRy5Eg9+uijioqK0r333quFCxdq1qxZmjlzpsXVAgBQfO1Mdd5ePdS7tWQrsj1IW7duVatWrbRo0SJ728CBAzV58mQtX75cPXv21Jo1azR9+nT16dPHwkoBACjefnMyKa2zdm/w2ydpW4UnaQMA4F5LT0irz+Rubx8ldYl2z3sUmydpAwCAoqFLtBTk0BYk94UjVxCQAACApQ6l5f2gyENpVlSThYAEAAAstedC4dq9gYAEAAAsleRkMLazdm8gIAEAAEulZxau3RsISAAAwFKZTu6nd9buDQQkAABgqYsZhWv3BgISAACw1CUnQchZuzcQkAAAgKUuOhlrFGjzbh2/R0ACAACWmfir82Xp9CABAIDi6LTjEyJ/x8J8REACAADWye9GtSrBXisjFwISAADwSc/EWvfeBCQAAGAZZz1IFo7PlkRAAgAAFipXonDt3kJAAgAAlqldunDt3kJAAgAAljl1pXDt3kJAAgAAljntJAg5a/cWAhIAALDMNSdP0XbW7i0EJAAAYJnSTgZjO2v3FgISAACwTJnAwrV7CwEJAABYJtnJVCPO2r2FgAQAACyT4mTCtQtWTsQmAhIAALDIzCTny/Kbo80bCEgAAMASuy84XxZs8VwjBCQAAGCJtHxu5W9Vznt15OWGAtLKlSv14IMPKi4uThUrVpQkffHFF3rjjTd0+fJltxQIAACKny7R1r6/y08Z+POf/6x//OMfMibrKqHNltUXtmXLFr3zzjtavny5lixZolKlSrmnUgAAAC9xqQdpxowZmjhxotq2bat169bptddesy978cUXdc899+j777/XpEmT3FYoAACAt7gUkP71r38pNjZWy5YtU6tWrRQcHGxfFhMTowULFujmm2/W559/7rZCAQAAvMWlgLRjxw7de++9KlmyZN47DQhQ165dtX///hsqDgAAFE2bk62uIH8uBSSbzXbdQdipqakuFQQAAIq+r485XxbkvTKccikgNWrUSEuWLFF6enqey1NTU7V48WI1atTohooDAABF05V8ljUK91oZTrkUkJ5++mkdPHhQ9913n3bv3q3MzP89yOCXX37Rvffeq6NHj+qJJ55wW6EAAKB46FvN6gpcvM3/4Ycf1rp16zR58mQ1aNDA3h4WFqa0tDQZY9S/f3/179/fbYUCAAB4i8sPinz//fc1f/58denSReXLl1dgYKBKliyp9u3b64svvtCnn37qxjIBAEBRMWmf1RVcn8sPipSk++67T/fdd5+7agEAAMXAobyHMPsU5mIDAAA+o1yg1RVkcakHqXbt2tddJzAwUKVLl1ZMTIw6duyoIUOGKCjIF27cAwAAvmponNUVZHEpIAUEBOjs2bM6d+6cpKwwFB0drdTU1FzPP9q+fbsWL16s//znP1qzZo3Th0sCAICizx/GH0kuXmJbvHixAgIC1KJFC3333Xe6fPmykpKSdP78eW3fvl2dO3dWxYoVtX37du3du1eDBg3Sxo0b9fe//93d9QMAAD/iD+OPJMlmjDGF3ahnz5765ZdftGPHDpUqVSrX8suXL6tx48Zq3LixZs2aJUlq3ry5rl69qoSEhBsu2kopKSmKiIjQ+fPnFR7uA0+yAgDAjwzd6XxZs3DPPQOpsN/fLvUgrV69Wn/84x/zDEeSVKpUKXXp0kXffvutva1t27Y6cOCAK28HAACKgGkH81/uCw+IzOZSQAoKCtLx48fzXefMmTM5nrAdEBCggABumgMAoLjak2Z1BQXnUmJp3ry55syZoy1btuS5PCEhQfPmzdNtt91mb/v+++9Vq1Yt16oEAABFms3qAhy4dBfbX//6V7Vv315/+MMfNHDgQLVs2VKVK1fW+fPntWHDBk2dOlVXr17VyJEjZYxRr1699OOPP+rNN990d/0AAMAPTPw1/+Vv1vdOHQXlUg9Sq1atNHfuXJUrV04ffvihBg0apK5du+qBBx7QO++8o1KlSmn27Nlq3769jhw5oq+++kpt2rTRs88+69bily5dqttuu02hoaGqUaOGxo0bp/zGnO/evVs2my3Xz8033+zWugAAQE4nrlpdQeG4PNVI9+7dlZiYqGXLlum///2vTp8+rbCwMDVv3lz33nuvQkJCJEmRkZFKSEjQLbfc4raiJWn9+vW699571bdvX40dO1Y//PCDhg8frszMTA0fPjzPbbLvoFu9enWOAebZtQIAAPfbnJz/8nAfHKLs0m3+vqBz585KTk7W5s2b7W1Dhw7V+++/r5MnT+YZel577TXNnDnzhu6m4zZ/AAAKJ79b+yVpvBcurxX2+/uGJqvdsmWLEhMTdeXKFaeXtvr3738jb5Gn9PR0rVmzRvHx8Tnae/furbfeektr165Vp06dcm2XkJCgJk2auL0eAACQt+v1HvkqlwLSyZMn1bNnT23atMnpOsYY2Ww2jwSk/fv368qVK6pbt26O9jp16kiS9u7d6zQg1a9fX61atdK2bdsUGRmpgQMHasyYMU7niUtPT1d6+v8e+5mSkuLGIwEAoGibeyz/5d7oPXKFSwFpxIgR2rhxo26++WZ16tRJkZGRstm8d4Ne9hxwjl1kYWFhkvIOMSdOnNCJEycUEBCg8ePHq3r16lq5cqXGjx+vw4cP64svvsjzvcaNG5erpwoAAFyfv8y7lheXAtLChQvVqFEj/fjjj057Xjwp+wGUzkJZXg+kDA8P1/LlyxUXF6eYmBhJUrt27RQcHKwRI0ZoxIgRqlevXq7thg0bppdeesn+OiUlxb49AABw7nrzrvlq75Hk4m3+58+fV7du3SwJR1LWnXFS7p6i1NRUSVJERESubUJCQtShQ4dc4aZ79+6SpJ9++inP9woODlZ4eHiOHwAAkL/rDcz2dS4FpLp16+rQoUPurqXAYmNjFRgYqMTExBzt2a/r188dSffs2aPJkyfnClWXLl2SJJUvX95D1QIAULwUJBz5cu+R5GJAevbZZzV37lz7c4W8rVSpUmrbtq3mzZuX4+65OXPmKDIyUi1atMi1zZEjRzRkyBDNmTMnR/vMmTMVFhamW2+91eN1AwBQ1BVk3FGor80rkgeXxiBFR0ercePGatWqlTp37qy6devmePBiNpvN5rEBziNGjFCHDh3Up08fDRo0SOvXr9eECRM0fvx4hYSEKCUlRTt37lRsbKwqVKigdu3a6c4779RLL72kixcv6uabb9aiRYv0z3/+UxMmTFDZsmU9UicAAMXJ9cYdSdKo3EN+fY5LD4rMaxB0nju32ZSRkVHoogpq/vz5GjVqlPbs2aOqVavqmWee0csvvyxJWrNmjdq3b69PPvlEAwcOlJQ1dmr06NFasGCBjh07ptjYWL3wwgsaPHhwgd+TB0UCAJA3X760Vtjvb5cC0meffVbgdQcMGFDY3fs0AhIAALn5cjiSvPQk7aIWegAAgOsKEo7iQj1fhzt5dHq4PXv2eHL3AADAYgW9nX9QTY+W4XYuz8W2aNEiTZ8+XadOnVJGRob9bjJjjK5evaozZ85o//79Hh2DBAAArDEzSdpawNm3fP2W/ry4FJC+/vpr9ezZ0+kEtZJUsmRJ3XXXXS4XBgAAfFNhHgLpj+FIcvES2zvvvCNJmjx5snbv3q369etr4MCB2rVrl2bPnq06deqoTJkyhRrMDQAAfF9xCEeSiwFp27Zt6t69u5544gnVrVtXbdq0UUJCguLi4nT//fdr5cqVunLlit544w131wsAACxSXMKR5GJAunDhgho0aGB/Xa9ePf3yyy+6du2aJCkmJkY9evTQmjVr3FIkAACwztCdxSscSS4GpLJlyyotLc3+ulatWrp27Zp+/fVXe1uNGjV0+PDhG68QAABYYmZS4SedLQrhSHIxIDVr1kxLlixRenrW88Tr1asnY4w2btxoX2ffvn0qWbKke6oEAABeszk5KxgV9C41SQpS0QlHkot3sQ0ePFi9e/dWixYt9NFHH+n2229Xo0aN9NprrykwMFDHjx/XvHnz1K5dO3fXCwAAPGTSvoLNpeaoKAWjbC71IPXq1UsjR47Url279Ntvv0mS3njjDZ09e1aPPvqoXnvtNZUoUUKvv/66W4sFAACeMXQn4ej3XJqLLdvJkycVFBSksmXLSpK2bNmiL774QiEhIXrwwQfVsGFDtxXqK5iLDQBQVBTmYY958adw5JXJaoszAhIAwN8N2yll3sD2zcKlvtXcVo5XeGWy2mzZ04lcuHDB6VO1eZo2AAC+obB3pOXFn3qNboRLAenSpUvq37+/5s+fn+90I5KYiw0AAAu5OvDaUXEJRtlcCkijR4/W3LlzFRERoTvuuEMVKlRwd10AAOAGuKO3SCp+wSibSwFp5syZiomJ0ZYtW1S+fHl31wQAAFzw2k7JXQOLi2swyuZSQDp+/LiGDBlCOAIAwGLu6inKVi5QGhrn3n36I5cCUtWqVe1P0QYAAN7l7lAk0WPkyKWA9NBDD+nDDz/U66+/Ti8SAABe4IlQJBGMnClQQFq1alWO17fffrumTJmili1b6tlnn9VNN92kkJCQPLflNn8AAFzjqVAUapNG1fPMvouKAj0oMiAgQDabLUdb9maO7Y6K2m3+PCgSAOBJngpFUvHuLfLIgyL79+9/3SAEAABc48lQJBXvYOSqAgWkTz/91MNlAABQvBCKfJvLU40YY7RkyRJVqFBBzZs3t7c//fTT6tq1q3r06OGWAgEAKArc9UTr/BCK3MelyWovX76sPn36aNGiRRoxYoTi4+MlSWlpaSpTpoxsNpseeeQRffLJJwoICHB70VZiDBIAoKA83UskEYoKyiuT1b777rv65ptvdM8996hv37729tDQUG3dulVjx47V559/rltuuUUvv/yyK28BAIDf8UYgkghF3uBSD1LDhg0VGhqqzZs357ncGKNbb71Vly9f1s6dXvpt8RJ6kAAA2bwViCRC0Y3ySg/SwYMH9cwzzzhdbrPZdPfdd+u9995zZfcAAPgkbwaiIEljCUWWcSkghYeH6+DBg/muc/ToUZUpU8aV3QMA4BO8GYgkeol8iUsBqU2bNvrqq6+0detWNWvWLNfy7du3a/78+erUqdMNFwgAgDd4Owxlqx4sPRNrzXvDOZfGIG3dulWtW7dWyZIl9cQTT6hly5b263qbNm3SlClTlJaWprVr16pFixaeqNsyjEECAP+3OVmae8y696enyPu8MgapWbNm+vLLLzV48GBNnDgxx1O2jTEKDw/XF198UeTCEQDAP1nVO5QtQNI4QpFfcakHKduFCxe0ePFibdu2TWfOnFFYWJgaN26snj17FtneFXqQAMC3WR2GstFL5FsK+/19QwGpOCIgAYBvIRChILxyiS0v7777rv75z39q37597tolAAB28bukNB/5J314gDT8ZqurgCe5LSCdO3fuurf+AwBQEL7SK5TtmZpS9VCrq4A3uS0gAQBQWL4WhCQGVCMLAQkA4HG+GISyMXYIeSEgAQDcathOKdPqIpwItUmj6lldBfyB2wJSzZo11bZtW3ftDgDg43y5VygbvUNwFbf5FxK3+QMobvwhCEmEIeTPI7f579+/3+WCateu7fK2AADv8ZcgJBGG4HkFCkh16tTJMZ1IYWRkZLi0HQDAMybtkw6lW11FwRCEYJUCBaS2bdvmCkg7d+7UqVOnFB0drVatWikqKkoXLlzQ5s2bdeDAAdWpU0d33HGHR4oGABQMvUKAawoUkNasWZPj9apVq9SlSxf95S9/UXx8vAIDA3Msf/vtt/Xaa69pwoQJbisUAOAcQQhwL5cGabdu3VolSpTQ999/73Sdjh076syZM9q6desNFZifpUuXasSIEdq5c6cqVKigp556Sq+99lq+lwM///xzjRs3Tvv371f16tX1yiuv6PHHHy/wezJIG4CV/CkISYQh+A6vzMWWkJCgp59+Ot91GjdurPfff9+V3RfI+vXrde+996pv374aO3asfvjhBw0fPlyZmZkaPnx4ntvMnj1b/fv31/PPP68uXbpowYIFGjx4sEJCQvTwww97rFYAKCyCEGAtl3qQYmJidNNNN2nVqlVO12nVqpVOnDhxQ3fA5adz585KTk7W5s2b7W1Dhw7V+++/r5MnTyokJCTXNnFxcWrcuLFmzZplb+vbt6+2bNmixMTEAr0vPUgA3GXaQWlPmtVVFFz7KKlLtNVVAK4p7Pd3gCtv0qNHD3333XcaO3asHPPVtWvX9Oc//1mbN29Wnz59XNn9daWnp2vNmjXq1atXjvbevXvrwoULWrt2ba5tDh48qL179+a5zb59+7R3716P1AoAUlaPkOOPr4ajIGX1CDn+EI5QnLh0iW306NFaunSpRo0apUmTJunWW29VRESEzp07p82bN+vMmTNq3LixRowY4e56JWU9l+nKlSuqW7dujvY6depIkvbu3atOnTrlWLZr1y5Jyncbx2VSVhhLT//f/bApKSk3fgAAiqT4XVKanz16l0tjQN5cCkgVK1bUpk2b9Je//EWzZs3S4sWL7cvKlSunl156SfHx8SpdurTbCv29c+fOSVKuLrKwsDBJeYcYV7aRpHHjxik+Pv5GygVQxPjb+CBJKhcoDY2zugrAf7g8F1uFChX08ccf64MPPtCvv/6qc+fOKSoqSrGxsblu+3e3zMysaRCd3a0WEJD7yqGzbbIvEea1jSQNGzZML730kv11SkqKYmJiCl80AL/y2k7JzzqD7OgVAm7cDU9WW6JECdWr592pkSMjIyXl7vVJTU2VJEVERBR4mwsXLjjdRpKCg4MVHBx8I+UC8GH+2BskSeEB0vCbra4CKLoKFJD++te/urRzm83mkctT2b1UjneeZb+uXz/3P5/i4uLs6zRt2rRA2wAoGvxxbNDv0SMEeF+BbvMPCAiQzWbLdcfadXdus3lsLra77rpLly5d0vr16+2XzYYOHaqPPvpIR48ezfM2/9jYWN12222aOXOmva1v375KSEjQnj17CvS+3OYP+C5/7Q2SCEGAp3nkQZGffPLJDRfmbiNGjFCHDh3Up08fDRo0SOvXr9eECRM0fvx4hYSEKCUlRTt37lRsbKwqVKggSRo5cqQeffRRRUVF6d5779XChQs1a9asHIEJgG/z5xAkSfdXllqUtboKANfj0oMifcX8+fM1atQo7dmzR1WrVtUzzzyjl19+WVLW/HHt27fXJ598ooEDB9q3+fDDD/X222/r8OHDql27toYNG6Z+/foV+D3pQQK8w9+DED1CgG8p7Pf3DQekdevWadu2bbp48aKioqLUqFEj3X777TeyS59GQALcx99DEAOlAf/hlbnYJOnnn3/WQw89pF9++UVS1u3y2WOB6tWrpy+//FKNGjVydfcAiojNydLcY1ZXcWPoDQKKH5cCUlJSku666y6dPn1ad955p9q2bauqVasqOTlZq1at0rfffquOHTsqISFBlSpVcnfNAHzQsJ1SptVF3AB6gwD8nksBaezYsTp9+rQ+/vhjPfbYYzmWvfrqq5o+fboGDhyo8ePH6x//+IdbCgXgG/z9shi9QQAKwqUxSDVq1FDdunW1fPlyp+t07NhR+/fv1759+26oQF/DGCQUF3/ZKXnmIR3eQRAC8HteGYN0/Phx9enTJ991mjRpoh9++MGV3QPwMn/tFSIEAfAUlwJSuXLl9Ouvv+a7zq+//up0+g4A1vDHIMTYIABWcCkg3XXXXZo1a5ZWr16t9u3b51q+YsUKffPNN9ftZQLgGf4WhOgJAuBrXBqDtHPnTt16662SpMcee0xt27ZVRESEjhw5ou+//14zZsxQiRIltHnzZjVs2NDtRVuJMUjwNf4UhghCAKzitQdFfvvtt3rkkUd0+vRp+/OPpKznIUVFRenf//63unTp4squfRoBCVbylzBEEALgazwySHvPnj2qVauWSpYsaW/r1KmTDhw4oIULF2rr1q32N2zWrJnuu+8+lS5d2vWjAIq58Xuksz5+C1moTRpVz+oqAMAzCtSDVLlyZT3yyCOaMGGCJOn111+3PyCyuKEHCe7mD71C9AgB8Hce6UFKTk7W1atX7a9Hjx6t0aNHF8uABNwIXw9D1YOlZ2KtrgIArFeggFS9enVNmzbNPr5IktasWXPd7Ww2m0aOHHlDBQL+ypfDUJCksfQKAYBTBbrE9umnn+qxxx5T9qo2m00FGdtts9mUkeHjAykKiUtsyIsvhyEujwGAhy6xDRw4ULfffrt++uknXb58WYMGDVLPnj1133333XDBgL+J3yWluXTvp2fdX1lqUdbqKgCgaCjwgyLr1aunevWyblkZNGiQmjRpogEDBnisMMBX/G23lOJj09QThgDAs1x6knZmpo99WwBu5GuXy7hEBgDe51JAAooSX+khKhcoDY2zugoAgERAQjHkCz1EgZLeoGcIAHwWAQlF2tIT0uoz1tbQPkrqEm1tDQCAwiEgoUixuncoQNI4eoYAwO8RkODXrB4/xABqACia3BKQjh07prNnz6pBgwbKyMhQYGCgO3YL5DJpn3Qo3br3JxABQPHgckC6cuWKxowZoylTpujkyZOy2Wy6du2a/v73v2vFihX64IMPFBvLpE64cVZeNiMQAUDx5FJASk9PV4cOHbRu3TqFhYWpUqVKOn78uCTp9OnTWrFihdq1a6fNmzerSpUqbi0YxYNVl84IRAAAKWtMaaFNmDBB69at07Bhw3Tq1CkNHjzYvmz8+PF68803dfToUY0fP95thaJ4GLoz68cb4ej+ylmB6Pc/AABILvYgzZgxQ61bt9bf/vY3SVmT0maz2Wx69dVX9e2332rp0qXuqRJFmrcuoRGAAAAF5VJAOnDggHr27JnvOrfddpvWr1/vyu5RDHgjFBGIAACucikglSlTRkePHs13ncOHD6t06dIuFYWiydOhiEAEAHAXlwJS69atNX/+fI0dO1bVqlXLtTwxMVELFixQx44db7hA+DdPhiICEQDAU1wKSMOGDdOSJUvUqlUrDR8+XAcOHJAkbdmyRRs3btSYMWN05coVvfLKK24tFv6BUAQA8Hc2Y4xxZcMZM2Zo8ODBunz5siTJGCObzSZjjIKCgvT+++/rsccec2uxviAlJUURERE6f/68wsPDrS7Hp3gqGBGKAAA3qrDf3y4HJEk6ceKEpk+frh9//FHJyckKCwtT06ZN1a9fP9WoUcPV3fo0AlJOnnqydblAaWic+/cLACievBqQiiMCUhZP9BaFB0jDb3b/fgEAKOz3t0tjkA4dOnTddQIDA1W6dGlFRka68hbwUZ4IRlxCAwD4GpcCUs2aNXM8HDI/pUuXVocOHfT222+rdu3arrwdfIA7gxE9RQAAX+dSQBo0aJBWr16tAwcOKDIyUo0bN1bVqlWVkpKi//73vzpx4oTKli2rWrVq6cSJE1qwYIHWrVunbdu2MTebH3Hn+KJgSa/TUwQA8BMuzcXWu3dv/fbbb3ruuef022+/afXq1fr888+1cOFCHTlyRCNHjtSFCxc0ceJEHT58WNOnT9eZM2f0xhtvuLt+eMCkfVk9Ru4IR9lznBGOAAD+xKVB2q1atVJQUJC+//57p+u0bdtWxhitXbtWknTPPfdo165d2rdvn+vV+oCiPEh76Qlp9Rn37ItxRQAAX1LY72+XepC2b9+u1q1b57tOixYttGXLFvvrRo0a6dixY668Hbxg6M4bD0fZvUWEIwCAv3NpDFLZsmW1ffv2fNf55ZdfcszFduHChSLX41IUuKPXiEAEAChqXOpB6ty5s5YtW6b33nsvz+VTp07VsmXL7HOxXbx4UV9//bXq1avneqVwuxvpNaK3CABQlLk0BikpKUm33367jh8/rri4ON1+++2qXLmyzp8/rw0bNuinn35SVFSUNm3apGrVqqlWrVo6duyYZsyYob59+3riOLymKIxBupFeI27RBwD4I688KLJatWpav369XnjhBX3zzTfavXu3fZnNZlO3bt307rvvqlatWkpMTFRaWppGjBjh9+GoKHD1eUb0FAEAipMbnmrk7Nmz2rJli06fPq2wsDDdeuutqly5srvq8zn+3IPkSjgiGAEAigKv9CD9Xrly5exjjRwZYwr8xG14zsRfpRNXC7cNwQgAUJy5HJCOHz+u+fPn69SpU8rIyFB2R5QxRlevXtWZM2e0dOlSHT582G3F/t7EiRM1adIkHTlyRDfffLPi4+N133335bvN5MmTNWTIkFztTz75pCZPnuyROq1W2F6jcoHS0DjP1AIAgL9wKSD9/PPP+sMf/qDU1NQcvUSOf/79bf7uNGHCBA0bNkyjRo3SbbfdpqlTp+r+++/XqlWr1LZtW6fbJSQkqH79+po6dWqO9ujoaI/UabXChiN6jQAAyOLSGKQHHnhAs2bNUt++fXXXXXdp9OjRatq0qXr06KGff/5ZU6dOVWRkpHbv3u32cTqXLl1SlSpVNHjwYL311luSssJY69atVbp0aa1YscLpti1btlS9evX0ySefuPz+/jIGiXAEAMD/eGUM0vfff6/mzZvryy+/tL8+fPiwnnzySUlZc7V16NBBkyZN0rBhw1x5C6c2bdqkc+fOqVevXvY2m82mXr16adiwYbp06ZJCQkJybZeZmakdO3bowQcfdGs9vmbYTimzEOsTjAAAyM2lB0WeOXNGd9xxh/11w4YNtXXrVvvrdu3aqWPHjpo/f/6NV+hg165dkqS6devmaK9Tp44yMjKczvW2d+9epaWlaePGjapbt66CgoIUFxen6dOn5/t+6enpSklJyfHjq4YSjgAAcAuXepBCQ0MVGBhof12rVi1dvHhRhw4dUvXq1SVJjRs3zjXW53ouXryYb6iKjo7WuXPnJClX91hYWJgkOQ0wCQkJkqTffvtNEydOVFBQkKZPn64BAwYoPT1dgwcPznO7cePGKT4+vlDHYYXCXFKrHiw9E+u5WgAA8HcuBaR69epp06ZN9td169aVMUY//fSTPSAlJyfr8uXLhdrvqVOn1K9fP6fLs3um8pI9lCogIO9Osfbt22vRokVq3769/RJc586ddfLkSf31r3/V448/nucjCYYNG6aXXnrJ/jolJUUxMTEFPiZvKEw4otcIAIDrc+kSW+/evfXDDz9o8ODBOnLkiBo2bKjo6GiNGTNGhw4d0ubNmzVr1izVqVOnUPutWbOmjDFOf9asWaPIyEhJUmpqao5tL1y4IEmKiIjIc9/R0dHq1q1brvFJ3bt31/Hjx3XixIk8twsODlZ4eHiOH1/yt93XXycb4QgAgIJxKSA988wzuvPOOzVt2jStWLFCJUqU0J///Gf9+OOPqlWrllq1aqVz587pT3/6k7vrVVxc1kN6EhMTc7QnJiYqODhYtWvXznO77777Ls/xRpcuXVJgYKDKli3r9lq9IaWAg44IRwAAFJxLl9iCg4O1cuVKzZ8/X7fccosk6eWXX1ZgYKCmT5+ukJAQPfrooxo4cKA7a5Uk++38c+bMUfPmzSVlXV6bN2+e2rVrp+Dg4Dy3W7lypcaOHavWrVvbe7YyMzM1Z84ctWzZ0ul2vqwgl9YYbwQAQOG59Byk999/X61atVLTpk09UdN1jR49Wq+//rqGDx+u1q1ba9q0afrqq6+0evVq+911SUlJSkpKUtOmTRUcHKxjx46pSZMmKleunOLj4xUaGqpJkyZp1apVWr16tVq3bl2g9/aV5yAVJBzRawQAQJbCfn+7dIlt5MiR+tvf/ubKpm4xatQovf766/rss8/Uq1cv7d+/XwsXLszx6IEpU6aoVatWOnbsmCSpcuXK+uGHH9SgQQM999xz6tOnj9LS0rRixYoChyNfQTgCAMCzXOpBCgsL05AhQ+xPsi5OrO5B2pwszT2W/zrMpwYAQE5e6UHq37+/vvjiC+3du9eVzXEDrheOJMIRAAA3yqVB2tWrV1dmZqYaNGigRo0aqXbt2goNDc21ns1m02effXbDRSILl9YAAPAOly6xOXsYY66d22zKyMgodFG+zKpLbEtPSKvP5L8O4QgAgLx5ZbLa1atXu7IZbsD1wlFo7oeAAwAAF7kUkNq1a+fuOpCPib9ef51R9TxfBwAAxYVLASlbZmamli9frq1btyo5OVlvvfWWfv75Z4WHh9vnZMONO3E1/+VcWgMAwL1cuotNkjZs2KA6deqoW7duGj58uP7+979Lkn0OtkmTJrmtyOJsZlL+y7myBgCA+7kUkPbs2aPOnTvr+PHjevzxx9W1a1f7svr166tMmTL605/+pFWrVrmt0OJqa0r+y9+k9wgAALdzKSDFx8fr2rVr2rhxoz788EO1aNHCvuyBBx7Qhg0bVLp0ab399ttuK7Q4+ttuqysAAKB4cikgrVq1Sv/3f/9nn6jWUVxcnHr37q2EhIQbqa3YS8nMfzljjwAA8AyXAtK5c+dUuXLlfNeJiopScnKyS0UBAABYyaWAVK1aNf3444/5rrNp0yZVq1bNpaIgTTuY/3J6jwAA8ByXAtIf//hHrV69WtOmTctz+T//+U+tW7dO99133w0VV5ztSbO6AgAAii+XphpJTk7WbbfdpoMHD6p58+ZKT0/X9u3bNWTIEG3evFlbtmxRTEyMtmzZoqioKE/UbRlvTTWS37xr4QHS8Js99tYAABQ5hf3+dikgSdLx48c1ZMgQLVy4UI676Nixoz7++OMi+bBIbwSkaQfz70Hi8hoAAIXjlbnYJKlSpUqaP3++Tp48qS1btig5OVlhYWFq0qSJYmJiXN0txOU1AACs5lJAGjdunPr166dq1aqpYsWKOR4UCc96pqbVFQAAUPS5NEh7+PDhqlmzpjp16qQvvvhCly5dcnddcKJ6qNUVAABQ9LkUkKZMmaK2bdtq1apV6t+/vypVqqTHH39ca9eudXd9xc6kfVZXAAAAXApIgwYN0qpVq3To0CGNGzdONWrU0LRp03TnnXcqNjZWr7/+ug4cOODuWouFQ+nOlzExLQAA3uHyXWyOduzYoc8//1wzZ87U4cOHJUlt2rTRmjVr3LF7n+Hpu9jyu72/fZTUJdrtbwkAQJFX2O9vl3qQ8tKoUSONGTNG//rXv9S0aVMZY7jk5maEIwAAvMPl2/yzZWZmasWKFZoxY4YWLFig1NRUlShRQvfdd58GDhzohhKLj81MXQcAgE9wOSBt3LhRM2bM0KxZs3Tq1CkZY9SkSRMNHDhQDz/8cJF7grY3LDhmdQUAAEByMSDFxsbq4MGDMsaoYsWKeuGFFzRw4EA1atTI3fUVKxn5LAv2WhUAAMClMUhJSUn64x//qIULF+rIkSP6+9//niMcGWP09ddfq3v37m4rtLh7nelFAADwGpd6kI4dO6Zy5crl2T5lyhRNmTJFSUlJN1wcAACAFVwKSI7haPny5Zo8ebK+/vprZWRkyBijSpUq6dFHH3VLkcXBTPIkAAA+w+VB2mfOnNG0adP00Ucfaf/+/ZIkm82mrl27avDgwbrnnnsUGBjotkKLuu0pVlcAAACyFTogrV27VpMnT9a8efN05coVGWN00003KTExUYMHD9YHH3zgiTqLvGv5LIsO8loZAABABQxIKSkp+uyzz/Thhx9q165dMsYoMjJSAwYM0IABA9SqVSsFBATIZmMyDE946SarKwAAoHgpUECqUqWKLl26pODgYPXs2VMPPvigevTooeBgbj4HAABFT4ECUlpamsqUKaMXX3xR999/v2655RZP1wUAAGCZAj0HKT4+XhUrVtSYMWPUtGlTxcTEaOjQodqxY4en6ys2ShayHQAAeE6BAtLIkSOVmJiolStX6qGHHlJycrImTJigJk2aqGnTpnr77bc9XWeRZwrZDgAAPKdQT9Ju3769/v3vf+vYsWP64IMPdNttt+mnn37S0KFDZbPZtHr1as2YMUOXL1/2VL1F1tVCtgMAAM9xaaqRsLAwPfnkk9q0aZN++eUXvfjii6pYsaL27Nmjfv36KTo6WoMHD9batWvdXW+RtDnZ6goAAMDv2YwxbrmKk5GRoa+//lrTpk3T0qVLde3aNQUEBOjatfye8ON/UlJSFBERofPnzys8PNwt+3xjj3TeyUy1USWkV+u65W0AACi2Cvv97VIPUl4CAwPVs2dPLVy4UElJSXrzzTcVFxfnrt0XaRechCNJeqCa9+oAAABZ3BaQfq9ixYp69dVX9csvv3hi90VOsJOzUEJS9VCvlgIAAOShgITCiXAylUgFnsMJAIAlCEg+4JyTW9WctQMAAM8iIPmATCfD5J21AwAAzyIg+YDKTi6lOWsHAACeRUDyAbeWLVw7AADwLL8PSAsXLpTNZivQuteuXdNf/vIXxcTEKCQkRK1atdK6des8XOH1nXcy1shZOwAA8Cy/DkjZc8MV1PPPP693331XQ4cO1axZs1SqVCl17txZe/fu9WCV15d0qXDtAADAs/wyIKWmpmrYsGHq3LmzgoMLNlDn8OHD+uijjzRhwgQ9++yz6tGjh5YuXaqoqCi99dZbHq44f4FOOsCctQMAAM/yy4A0depUTZ06VZMmTdJzzz1XoG1Wrlypa9euqVevXva24OBg3XPPPVq8eLGnSi2Qm8MK1w4AADzLLwNSjx49dPDgQT355JMF3mbXrl0qU6aMKlWqlKO9Tp06OnbsmC5cuJDndunp6UpJScnx424tykphgTnbwgKz2gEAgPeVsLqA37t48aLmz5/vdHl0dLQ6duyo2NjYQu/73LlzioiIyNUeFpbVTZOSkqIyZcrkWj5u3DjFx8cX+v0K41CalOowH1tqRlY7U40AAOB9PhWQTp06pX79+jld3q5dO3Xs2NGlfWdmZuZ5t5sxWU9jDAjIuzNt2LBheumll+yvU1JSFBMT41INzmxKdt5OQAIAwPt8KiDVrFnTHljcLTIyMs/LY9mX1vLqXZKyxikVdCC4q/bmfXXPaTsAAPAsvxyD5Iq4uDilpKTo1KlTOdoTExNVs2ZNhYSEWFSZlFnIdgAA4FnFJiBlX5qbM2eOvS09PV3ffPONOnXqZFVZkqSqTjqonLUDAADP8qlLbO6UlJSkpKQkNW3aVMHBwapRo4YGDBigF198UZcuXVLdunU1ceJEnTt3Tq+88oqltTaJlPak5d0OAAC8r8gGpClTpig+Pl4HDhxQzZo1JUkffvihypYtq/Hjx+vChQu69dZbtXz5ctWpU8fSWq85GXblrB0AAHiWzXhqVHQRlZKSooiICJ0/f17h4eFu2efWc9LMo7nb+1aRmkW65S0AACjWCvv9XWzGIPkyepAAAPAtBCQfcP5q4doBAIBnEZB8AAEJAADfQkDyARFBhWsHAACeRUDyAQQkAAB8CwHJB5TIPUVcvu0AAMCzCEg+oHzJwrUDAADPIiD5gOqhUruonG13RmW1AwAA7yuyT9L2N92ipYZh0ukrWT1HhCMAAKxDQPIh1UMJRgAA+AIusQEAADggIAEAADggIAEAADggIAEAADggIAEAADggIAEAADggIAEAADggIAEAADggIAEAADggIAEAADggIAEAADggIAEAADggIAEAADggIAEAADggIAEAADggIAEAADggIAEAADggIAEAADggIAEAADggIAEAADggIAEAADggIAEAADggIAEAADggIAEAADggIAEAADggIAEAADggIAEAADggIAEAADggIAEAADggIAEAADggIAEAADggIAEAADggIAEAADggIAEAADggIAEAADggIAEAADjw+4C0cOFC2Wy2Aq07efJk2Wy2XD9PPfWUh6sEAAD+pITVBdyIlStX6qGHHirw+gkJCapfv76mTp2aoz06OtrdpQEAAD/mlwEpNTVVb7zxhiZMmKCIiAhdvHixQNslJCSoRYsWatmypYcrBAAA/swvL7FNnTpVU6dO1aRJk/Tcc88VaJvMzEzt2LFDTZo08WxxN+BQmrT1XNZ/AQCAdfwyIPXo0UMHDx7Uk08+WeBt9u7dq7S0NG3cuFF169ZVUFCQ4uLiNH369Hy3S09PV0pKSo4fT1h8Qpp0UJp5NOu/i0945G0AAEAB+NQltosXL2r+/PlOl0dHR6tjx46KjY0t9L4TEhIkSb/99psmTpyooKAgTZ8+XQMGDFB6eroGDx6c53bjxo1TfHx8od+vMA6lSd+dydn23RmpYZhUPdSjbw0AAPJgM8YYq4vIdvDgQdWqVcvp8nbt2mnNmjU52kaPHq34+Hhd7zBOnDihLVu2qH379goJCbG3d+zYUT///LOOHj2a591w6enpSk9Pt79OSUlRTEyMzp8/r/Dw8AIeWf62nsvqOXLUt4rULNItbwEAQLGWkpKiiIiIAn9/+1QPUs2aNa8bdFwVHR2tbt265Wrv3r27VqxYoRMnTqhSpUq5lgcHBys4ONgjNWUrX7Jw7QAAwLP8cgySK7777rs8xxtdunRJgYGBKlu2rAVVZakeKrWLytl2ZxSX1wAAsIpP9SB50sqVKzV27Fi1bt1aderUkZR1Z9ucOXPUsmVLj/cSXU+36KwxR6evZPUcEY4AALBOke1BSkpK0saNG+3jh4YMGaIKFSqoR48emjVrlr755ht1795dP//8s9566y2Lq81SPTRrzBHhCAAAaxXZgDRlyhS1atVKx44dkyRVrlxZP/zwgxo0aKDnnntOffr0UVpamlasWKHWrVtbXC0AAPAlPnUXmz8o7Ch4AABgvcJ+fxfZHiQAAABXEZAAAAAcEJAAAAAcEJAAAAAcEJAAAAAcEJAAAAAcEJAAAAAcEJAAAAAcEJAAAAAcFJvJat0l+8HjKSkpFlcCAAAKKvt7u6ATiBCQCik1NVWSFBMTY3ElAACgsFJTUxUREXHd9ZiLrZAyMzN19OhRhYWFyWazuXXfKSkpiomJ0eHDh4vkPG9F/fikon+MRf34pKJ/jEX9+KSif4xF/fgkzxyjMUapqamqUqWKAgKuP8KIHqRCCggIULVq1Tz6HuHh4UX2l14q+scnFf1jLOrHJxX9YyzqxycV/WMs6scnuf8YC9JzlI1B2gAAAA4ISAAAAA4ISD4kODhYo0aNUnBwsNWleERRPz6p6B9jUT8+qegfY1E/PqnoH2NRPz7JN46RQdoAAAAO6EECAABwQEACAABwQEACAABwQEDyEUuXLtVtt92m0NBQ1ahRQ+PGjSvw49C9xRijjz76SLfccovKlCmj2rVr64UXXsgx7UrLli1ls9ly/WzcuNG+Tmpqqp566ilVqlRJpUuXVseOHbVz585c7zdx4kTFxsaqVKlSatKkib766iuPH2NaWpoCAwNz1V+qVCn7Onv27FH37t0VERGhqKgoPfbYYzp37lyO/fjiMa5ZsybPc5P9Ex8fL8l/z+Hhw4cVGRmpNWvW5Gj39vny5GfZ2TGuWbNG7dq1U9myZVWpUiX16tVLiYmJOdZ57bXX8jyvb775ps8co7Pj8/bvpLfPYX6fy/bt29vX89VzWJDvBr/8HBpYbt26dSYoKMg88sgjZsmSJWb48OHGZrOZsWPHWl1aDuPHjzeBgYHmtddeM8uXLzcffPCBKV++vLn77rtNZmamycjIMKGhoeaVV14xGzZsyPGTmppq30/37t1NhQoVzCeffGLmzp1rbrnlFhMdHW3OnDljX+ett94ygYGB5vXXXzeLFy82999/vwkMDDTfffedR49xw4YNRpL58ssvc9S/adMmY4wxycnJpmrVqqZ58+bmq6++Mh999JGJjIw0HTt2zLEfXzzG8+fP5zovGzZsMHfffbcJDw83e/bs8dtzePDgQRMXF2ckmdWrV9vbvX2+PPlZdnaM69evNyVKlDC9evUyixYtMrNnzzaNGzc20dHR5tSpU/b1OnfubO6+++5c5/XIkSM+cYzOjs/bv5NWnMO8PpevvPKK/f9F2Xz1HF7vu8FfP4cEJB/QqVMn07x58xxtr776qilTpoxJS0uzqKqcMjIyTGRkpHn66adztM+aNctIMv/973/Nrl27jCSzZs0ap/tZv369kWQWLVpkbzt58qQpXbq0GTNmjDHGmLS0NBMZGWleeeUV+zqZmZmmZcuW5u6773bzkeX0wQcfmJIlS5orV67kufyNN94woaGh5uTJk/a2xYsXG0lm7dq1xhjfP8bfW7BggZFkZs+ebYwxfncOMzIyzLRp00y5cuVMuXLlcn3xePt8eeKzfL1j7NGjh2nUqJHJyMiwtx09etQEBgaaCRMm2Nuio6PN6NGjnb6PVcd4vePz9u+kFefQ0W+//WYiIiLMM888k6PdF89hQb4b/PVzSECy2OXLl03JkiXNuHHjcrRv3rzZSDLLli2zqLKckpOTzbPPPmt++OGHHO0JCQlGkvnPf/5jvvzySyPJJCcnO93PqFGjTOnSpc3Vq1dztHfr1s20atXKGGPM6tWrjSSzYcOGHOtk/8vBk6HxySefNE2aNHG6vF27dqZz58452jIyMkxYWJgZNmyYMcb3jzFbWlqaiYmJMd27d7e3+ds53LZtmwkODjYvvviiWbRoUa4vHm+eL099lq93jGPGjDFTp07NtV3ZsmXNU089ZYwx5vjx40aSWbBggdP3seoYr3d83vydtOocOrr//vtN5cqVzfnz5+1tvnoOC/Ld4K+fQ8YgWWz//v26cuWK6tatm6O9Tp06kqS9e/daUVYukZGReu+993THHXfkaJ83b54kqWHDhkpISFBERIReeOEFRUVFqVSpUurWrZv27NljX3/Xrl2qXbu2SpTIOQ1gnTp17Me6a9cuScrz7yQjI0P79u1z+/FlS0hIUEBAgDp27KjSpUurXLlyevLJJ5WammqvzbGugIAA1apVK0f9vnyM2f7xj3/o6NGjeuedd+xt/nYOq1evrsTERE2cOFGhoaG5lnvzfHnqs3y9YxwxYoQGDRqUo2316tVKTk5Ww4YNJUnbtm2TJH311VeqUaOGgoKC1LRpUy1ZssS+jVXHeL3j8+bvpFXn8PfWr1+vuXPn6o033sgxB5mvnsOCfDf46+eQgGSx7EFqjpPxhYWFSVKOQW6+Zv369Ro/frx69uypBg0aKCEhQefPn1eFChW0YMECTZkyRb/++qvatGmjo0ePSso63rwmHgwLC7Mfq1V/J5mZmdqxY4d+/fVX9erVS0uWLNHw4cP15Zdfqlu3bsrMzCxw/b56jNmuXLmif/7zn3rggQfs/+OQ5HfnsFy5cvlOHu3N8+WpY77eMTo6deqUBg8erGrVqmnAgAGSss6rJJ08eVJTpkzR/PnzVbFiRd1zzz1atmyZJOuO8XrH583fSV84hxMmTFDNmjX1yCOP5Gj35XPoyPG7wV8/hyWuvwo8KTMzU1LWXQx5CQjwzQy7du1a9ejRQ7GxsZo6daok6c0339TIkSPt/5Jo06aNWrdurXr16undd9/V+PHjlZmZmeexGmPsx5r9d5LXOpLn/k6MMVq0aJEqVaqkm2++WZLUtm1bVapUSY888oiWLVsmY0yB6vfVY8w2e/ZsnThxQq+88kqOdn8/h3m9n7fOV0ZGhiRrP8tHjx5V586ddfLkSa1cuVJlypSRJD344INq3LixOnfubK+jc+fOaty4sf7617+qc+fOPnuM3vydtPocHj58WAsXLtTEiRNz9aT4yznM67vBXz+HvvntW4xERkZKyp1qsy/pREREeLuk6/rPf/6jjh07qkaNGlq5cqXKlSsnSWrSpEmubtbatWurXr16+umnnyRlHW9eCf7ChQv2Y83+O8n+O/j9OpLn/k4CAwN155132sNRtu7du0uSfvrpJ0VERBSofl89xmxz5sxRgwYN1Lhx4xzt/n4OHXnzfFn9Wd6xY4datmypI0eOaOnSpWrevLl9WY0aNdS1a9ccXw5BQUHq1KmTtm/fLsl3j9Gbv5NWn8N58+bJZrPpgQceyLXMH86hs+8Gf/0cEpAsFhsbq8DAwFzPLMl+Xb9+fSvKcmrChAl66KGH1LJlS33//feqVKmSJOnq1av69NNPczyXJNulS5dUvnx5SVJcXJwOHDiQ618CiYmJ9mONi4uztzmuExwcrNq1a7v9uCTpyJEj+vjjj5WUlJSrfkkqX7684uLictWVmZmpAwcO5KjfV49RyjpX3377rfr06ZOr3d/PoSNvni8rP8urVq3SHXfcIWOMvv/+e7Vu3TrH8kWLFtnHhPzepUuXFBUVJck3j9Hbv5NW///4m2++Udu2bRUdHZ1rma+fQ2ffDdl1+eXnsMDDueEx7du3Ny1btjSZmZn2tldffdVERkb6zG3+xhgzefJkI8n06dPHpKen51pevXp106ZNmxxtW7ZsMQEBAebjjz82xhjz3XffGUlm8eLF9nWyb+V84403jDHGXLx40ZQuXdq8+uqr9nWyb+Xs1KmTJw7NGGPMvn37jCQzcuTIHO3/+Mc/TEBAgNm9e7eJj483pUuXzvN21fXr1/v8MRqTdU4kmRUrVuRa5s/nMPsOl9/fHeTt8+Xpz3Jex7h161YTGhpqGjRoYJKSkvLcrl+/fiY8PNycPXvW3nbhwgVTtWpV8/DDD/vMMeZ1fN7+nbTiHGbXEhERYUaMGJHndr58Dq/33eCvn0MCkg9YuXKlsdlspnfv3mbx4sVmxIgRxmazmbfeesvq0uyOHTtmQkJCTI0aNczatWtzPajs5MmTZurUqUaSGTBggPn222/NRx99ZCpVqmSaNGmS49bNO++805QtW9Z8/PHHZt68eeaWW24xVatWzfHBHzVqlLHZbGbEiBFm8eLFpnfv3iYoKCjXraTu1q9fP1OyZEkzduxYs2LFCjN69GhTsmRJ8+yzzxpjjDl16pQpX768ady4sZk3b575+OOPTdmyZU3Xrl1z7MeXj/HTTz81kszRo0dzLfPnc5jXF4+3z5enP8t5HWPTpk1NUFCQmT17dq7PZWJiojHGmB07dpiQkBDTsmVL89VXX5m5c+eaFi1amIiICPs6vnCMeR2ft38nrTiHxmQ9RFKSmTFjRp7b+eo5LMh3g79+DglIPmLevHmmUaNGpmTJkqZWrVrm7bfftrqkHLL/J+Xs55NPPjHGZD2zpFmzZiY0NNRUqFDBPPHEEzmegmqMMWfPnjUDBw40kZGRJjw83HTt2tXs3r07xzqZmZlmzJgxJiYmxpQqVco0a9bMLFmyxOPHeenSJfP666+bm266yQQHB5vatWubcePGmWvXrtnX2bFjh7n77rtNSEiIqVixonniiSdMSkqK3xzj+PHjjSRz6dKlPJf76zl09sXj7fPlyc+y4zFm93o6+xkwYIB92//+97+mU6dOply5cqZMmTKmW7duZseOHT51jM7Oobd/J715DrNt2rTJSMr3M+KL57Cg3w3++Dm0GeNjE34BAABYjEHaAAAADghIAAAADghIAAAADghIAAAADghIAAAADghIAAAADghIAAAADghIAAAADghIAPzW2bNnNWnSJLVv317Vq1dXcHCwypcvrz/84Q966623cs36DQAFxZO0Afil5cuXq1+/fjpx4oTq1q2rdu3aqUKFCjpz5oyWL1+u/fv3q0qVKlq2bJkaNmxodbkA/AwBCYDf2bRpk+644w6VLl1aU6dOVe/evXMsz8zM1HvvvacXX3xRsbGx2rFjh0qVKmVRtQD8EZfYAPiVa9euqV+/fsrIyNDcuXNzhSNJCggI0PPPP6/HH39ciYmJ+vLLLy2oFIA/IyAB8CvLly/Xr7/+qi5duqhDhw75rvunP/1J/fr1U+3ate1tGRkZeu+999SsWTOFhoYqIiJCd999t5YuXZpre5vNpp49e2rHjh3q0aOHIiMjVbp0abVr104rV67MtX5h9g3At3GJDYBfeeyxxzRt2jR99NFHGjx4cKG2zcjI0B//+Ed9/fXXql+/vjp06KBr165p3rx5On78uN555x09//zz9vVtNpvq1aunw4cPq379+mrTpo1+++03zZ07V4GBgdq2bZt9fFNh9w3AxxkA8CNt2rQxkszGjRsLve0777xjJJn+/fubq1ev2tvPnj1r6tWrZwIDA82uXbvs7ZKMJPPyyy/n2E98fLyRZJ5++mmX9w3At9GDBMCvxMXFae/evdq7d69uuummHMt+/PFHffPNN7m2CQ8P10svvaQGDRpoz549Onv2rMLDw3OsM2PGDD388MN69dVXNX78eElZPUiSdPr0aUVFRdnX3bZtm5o1a6ZOnTpp2bJlklTofQPwbSWsLgAACiM7qJw9ezbXsh9//FHx8fG52qtWraonn3xSO3fuVHh4uCZOnJhrnZMnT0qStm7dmuv9fh+OJCkyMlKSdOXKFUnSxYsXXdo3AN9FQALgV2rXrq0NGzZo7969uv3223Mse+qpp/TUU0/laMvuBTp37pwkKSUlJc8Qlc0xeOX1eIDsfWZ3wLu6bwC+i7vYAPiV+++/X5I0e/bsQm0XFhYmSapXr56MMU5/tmzZUuiaPLlvANYgIAHwK927d1ft2rX1zTffaMmSJfmum5mZaf9zeHi4ateurcTERJ05cybXulu3btUrr7yS5xim6/HkvgFYg4AEwK+ULFlSM2fOVFBQkPr06aNp06blCELZtm3bprvvvltS1oMjpaxHBFy9elVPP/20ffyQlDWG6KmnntLbb79tv1xWWJ7cNwDv4y42AH5pw4YNevjhh3XgwAFVqVJFHTp0UJUqVXT+/HmtX79eP/30kySpTZs2mjRpkho1aqSrV6+qa9euWrlypW666SZ16tRJAQEBWrBggQ4fPqz/+7//05dffqnAwEBJWWONqlatqqSkpBzvffDgQdWqVUvt2rXTmjVrJKnQ+wbg2whIAPzWxYsXNWfOHM2cOVO7du3SsWPHVKpUKdWoUUNt2rTRww8/rFatWuXY5urVq/rXv/6lf//739q9e7dKliypm266SYMHD9agQYNUosT/7l0pTEAq7L4B+DYCEgAAgAPGIAEAADggIAEAADggIAEAADggIAEAADggIAEAADggIAEAADggIAEAADggIAEAADggIAEAADggIAEAADggIAEAADggIAEAADj4f0fS6go6hZonAAAAAElFTkSuQmCC",
      "text/plain": [
       "<Figure size 640x480 with 1 Axes>"
      ]
     },
     "metadata": {},
     "output_type": "display_data"
    }
   ],
   "source": [
    "import numpy as np\n",
    "\n",
    "df = culled.sort_values(by='Average LFC')\n",
    "df = df.reset_index()\n",
    "\n",
    "plt.scatter(df.index, df['Average LFC'], s=10, color=c1)\n",
    "\n",
    "\n",
    "plt.ylabel('Average fold-change', size=15)\n",
    "plt.xlabel('Gene', size=15)\n",
    "plt.xticks(size=12)\n",
    "plt.yticks(size=12)\n",
    "plt.savefig('lfc_waterfall.svg', dpi=800)"
   ]
  },
  {
   "cell_type": "markdown",
   "metadata": {},
   "source": [
    "Same plot but with callouts"
   ]
  },
  {
   "cell_type": "code",
   "execution_count": 9,
   "metadata": {},
   "outputs": [
    {
     "data": {
      "image/png": "iVBORw0KGgoAAAANSUhEUgAAAkgAAAG2CAYAAACEbnlbAAAAOXRFWHRTb2Z0d2FyZQBNYXRwbG90bGliIHZlcnNpb24zLjcuMiwgaHR0cHM6Ly9tYXRwbG90bGliLm9yZy8pXeV/AAAACXBIWXMAAA9hAAAPYQGoP6dpAABWjElEQVR4nO3dd1zU9R8H8NeB7HEMFRw4gETcmAvLQak4Ms3MUamkmZntciWmqD/NNJuWmqJZae6Re+JWcqDmIpzgwIUcS2R8fn9cXN4C7ry77x28no/HPfA+3/X+8uW6V5/v5/v9yoQQAkRERESkYid1AURERETWhgGJiIiISAMDEhEREZEGBiQiIiIiDQxIRERERBoYkIiIiIg0MCARERERaaggdQG2prCwEDdu3ICHhwdkMpnU5RAREVEpCCGQkZGBqlWrws6u5P4hBiQD3bhxAwEBAVKXQUREREZITk5G9erVS5yPAclAHh4eAJS/YE9PT4mrISIiotJQKBQICAhQfY+XhAHJQEWn1Tw9PRmQiIiIbExph8dwkDYRERGRBgYkIiIiIg0MSEREREQaGJCIiIiINHCQtpnl5eWhoKBA6jLICA4ODrC3t5e6DCIikgADkpkoFArcvXsXubm5UpdCRpLJZJDL5fD39+dNQYmIyhkGJDNQKBS4fv063N3dUbFiRTg4OPAL1sYIIZCVlYU7d+7AxcUFXl5eUpdEREQWxIBkBnfv3oW7uzuqV6/OYGTDXFxckJubi9u3b0Mul/NYEhGVIxykbWJ5eXnIzc3lF2oZ4enpiYKCAo4jIyIqZxiQTKzoi9TBwUHiSsgUKlRQdrLm5+dLXAkREVkSA5KZsPeobOBxJCIqnzgGiYiIiKzGtWzg7iOgoiNQw1W6OhiQiIiIyCpsSgX23PvvfTtfoKufNLXwFBsZpH379pDJZGovOzs7yOVytGzZEn/88YfO5QYOHAiZTIbp06frnB4VFaW1Tjc3NzRo0ACTJ0/Gw4cPtZYpuj+R5uvWrVs6t9GrVy9ERUUZve9ERGQ+17LVwxGgfH8tW5p62INEBgsLC8OPP/6oel9QUIDk5GR8/fXX6N+/P7y8vNC5c2fV9IyMDKxatQoNGzbEvHnzMGrUKJ1je/z9/bFmzRoAQGFhIdLT07Fnzx5MmTIF27Ztw/bt2+Hs7AwASE1NRWpqKmbNmoXw8HC19fj6+qq9LygowIcffog1a9Zg0KBBJvs9EBGR6dx9pL9dilNtDEg25H4akHAayMwE3N2BJg0BH2/L1+Hp6YlWrVpptXft2hWVK1dGbGysWkBaunQpCgoK8N133yEiIgLbtm1DZGSk1vJOTk5a6+3SpQtatmyJXr164auvvsK4ceMAACdOnACg7BWqWbOm3lpPnTqFd999F0ePHoWLi4tR+0tEROZX0dGwdnPjKTYbUFAArP4TmPkdsDMOiD+m/DnzO2W7tdyix9nZGY6O2n/JsbGxiIiIQPv27RESEoI5c+YYtN6XXnoJLVq0UFsuISEBXl5exYYjQHlqr7CwEIcPH0blypUN2i4REVlODVflmKPHtfeVbqA2A5INWLcJOHZc+W8hgMJC5U9A2b5uk2XrEUIgPz9f9Xr48CGSkpLw5ptvIiMjAwMGDFDNe+7cORw5ckR1aisqKgp//vknrl+/btA2IyMjkZKSgqtXrwJQBiRvb2/06tULcrkc7u7u6NevH27evKm23OLFi7F//340atToCfeaiIjMrasfMKIW0Leq8mcXiQZoAwxIVu9+GnD0OCD0TBdQTr+fZrma9u7dCwcHB9XLxcUFderUwcmTJ7FixQp0795dNe+CBQvg5eWFnj17AoAqKM2fP9+gbfr7+wOAagB2QkICUlJS0Lx5c2zYsAGzZs1CXFwc2rVrh6ysLNVyDEZERLalhivQ1EvaS/wBjkGyegmnAZnsvx4jXWQy5XzPtbVMTU2bNsXcuXMBACkpKRg/fjzy8vLwxx9/IDQ0VDVffn4+fvvtN/Ts2RMPHz7Ew4cP4eLigoiICMyfPx/R0dGwt7c3aNtFg7sXLlwIZ2dnhIWFAQDatGmD+vXr49lnn8XixYsxfPhwE+0tERFZyrIU4EyG8t/1PYC+1aWrhQHJymVmli4gZWZariYPDw80a9YMANCsWTO0bt0ajRs3RqdOnXD8+HFUqlQJALBhwwakpqZi0aJFWLRokdZ6NmzYgB49epRqm0Wn5KpXV35aNK9cA4BnnnkGcrkcJ0+eNGa3iIhIQtFngbzH3h9XAKfPAlPqSVMPT7FZOXf34sMRoJzu7m6ZenSpXLkyZs+ejZSUFHzwwQeq9tjYWNSsWRO7d+/Wevn4+Bg0WHvHjh0IDg5G1apV8eDBA8TGxuLs2bNq8wgh8OjRI1SsWNFk+0ZEROa3LEU9HBXJ+3eaFBiQrFyThqULSE0aWqYefXr16oXOnTtj6dKliIuLQ2pqKjZv3oz+/fujffv2Wq9+/fph27ZtuHz5conr3rhxI+Lj41WnzRwdHfHOO+/giy++UJtv3bp1yMnJQfv27c2xi0REZCbJ2vcCLtU0c2JAsnI+3kCzpoC+R6bKoJwuxf2QNH3zzTdwcHDAe++9h19++QX5+fno37+/znkHDRqEwsJCzJs3T9WWm5uLw4cP4/Dhwzh06BA2b96MsWPH4pVXXkFERATee+89AICrqytGjRqFX3/9FSNHjsTOnTvx9ddfY9CgQejWrRs6dOhgkf0lIiLTCHA2bpo5cQySDejRVfnz6HHleKOiMUlCAE83/W+61EJCQvDBBx9g5syZmDhxIurXr6/3KrIWLVqgbt26iI2NRUxMDADlFWpFY4tkMhkqVqyIwMBAzJw5E0OGDIGDg4Nq+YkTJ8LPzw8//fQTfvjhB/j6+mLYsGGqdRERke3oWx04cVb7im0HSDdQWyZESSdw6HEKhQJyuRzp6enw9PTUmv7w4UNcvnwZtWvXVj0Ww1Qev5O2hzvQWKI7aZcn5jyeRESkdC0bmH1Fu31ELdNd7l/S97cm9iDZEB9vy13KT0REZCkX9FyJfSGTd9ImIiIishoMSERERCSpED23qtHXbgkMSERERCQpa3tQLcAxSERERGQFuvoBFR2BlBygugvQQuKLkBiQiIiISHKbUoE995T/PvIAuPtIGZqkwlNsREREJKlr2f+FoyJ77inbpcKARERERJIq7jJ/qTAgEREREWlgQCIiIiJJFeh5poe+dktgQCKDtG/fHjKZTO3l5eWF5557Dnv27FHNFxUVpTWfnZ0dPDw80KRJE3z33Xc615+YmIh33nkHQUFBcHFxQY0aNdCvXz+cPHlSb02xsbGQyWTo0qVLqfahV69eiIqKMmi/iYjIfLILDGu3BAYkMlhYWBgOHTqEQ4cOYf/+/Vi0aBEcHR0RGRmJM2fOqObz9/dXzXfo0CEcOHAAixcvhr+/Pz744APMnTtXbb1r1qxBWFgYjh07hujoaGzevBlTp07FpUuX0LJlS2zZskVnPbGxsWjYsCG2bduGy5cv6627oKAA7733HtasWWOaXwQREZlEdRfD2i2Bl/nbkEdpgOJvID8LqOAGeDYAHCW4T4SnpydatWql1taxY0dUqlQJixYtwowZMwAATk5OWvMBwAsvvICgoCAsWLAAw4YNAwBcvHgRAwYMQOfOnbF8+XLY29ur5n/55Zfx7LPPYtCgQbhy5QpcXP77xCQmJuLAgQPYuHEjXn/9dcybNw/Tpk3T2uapU6fw7rvv4ujRo2rLExGR9Fp4A/FpQPLD/9oCnKW9FxJ7kGyAKABubgAu/QDc3QM8OKb8eekHZbuQsAuyiKurK5ydnSGTyUqc18HBAa6u6rdH/f7775Gbm4vvv/9eLRwBgIuLC7766isMGTIEDx48UJsWGxsLuVyODh064JVXXkFsbCwePXqktc2BAweisLAQhw8fRuXKlQ3fQSIiMqtAt+LfWxoDkg24tRlIP/HvGwGg8N+fULbf2mzZeoQQyM/PR35+PvLy8nDr1i189tlnyM3NxeDBg9XmLZovPz8fubm5uHbtGkaNGoULFy5g4MCBqvm2bNmCpk2bomrVqjq32b59e0ydOhVVqlRRtRUUFODXX39Fv3794OjoiDfeeAO3b9/WeQpt8eLF2L9/Pxo1amSi3wIREZmKNd4HiafYrNyjtMfCkR7pJwDfZyx3um3v3r1wcHDQap86dSrq1q2ren/16lWd8z311FP48ccf8fbbb6vaUlJS0KRJE4Pq2Lx5M27cuIE33ngDANCqVSvUq1cPc+bMQd++fdXmZTAiIrJexd0HSarnsTEgWTnF3wBkUPUY6SRTzlexjWVqatq0qWqAtRACaWlp2Lx5M8aNG4esrCxMmTIFAFClShWsX78eAHD37l1MnToVFy9exMKFC/HMM8+ordPOzg4FBYadK4yNjUVwcDBCQkJUp9769OmDiRMn4vz582phjYiIyBAMSFYuPwulCkj5WRYqCICHhweaNWum1tapUydkZmZi+vTpeP/99wEAjo6OavO1bdsWLVu2RNeuXREfH4+QkBDVtFq1auHq1at6t5mfn487d+6oTrHduXMHGzZsQF5eHry9tbvO5s6di6+//vqJ9pOIiCxDrn2yodh2S+AYJCtXwQ3FhyMop1eQeDAbADRp0gT5+fl6L7V3dXXFwoULkZmZicGDB0OI/3YsMjISx48fx61bt3Quu2XLFlStWhV//PEHAODXX39FXl4eVq9ejd27d6u9IiIi8MsvvyAnJ8f0O0lERCZXQc/1PfraLYEBycp5NkCpApJnA0tUU7xDhw7B3t4egYGBeudp1qwZ3nrrLRw8eBC//PKLqn3EiBFwdHTE+++/r3WqLTs7G59//jm8vb3RvXt3AMDChQvRqlUrvPTSS2jfvr3aa/jw4UhLS8Py5cvNs6NERGRSFR0Na7cEBiQr5+gNyMOKn0ceZtn7ISkUChw+fFj12rt3Lz755BP8/vvvGDJkCCpVqlTs8lOmTIG3tzfGjBmD9PR0AMpTbD/99BNWr16NNm3aYPHixYiLi8P8+fPRvHlznDlzBitXroSbmxvi4+Px999/o3///jrX/+KLL8Lb2xtz5swx+b4TEZHp1XAFPNTv8AIPe+kGaAMMSDbBv8tjIUkG5VH7t9tRHqacbkknTpxAeHi46hUZGYmtW7fif//7H3744YcSl/f19cXkyZORmpqKCRMmqNoHDRqEvXv3onr16oiOjkbnzp0xZcoUNG7cGCdOnMBzzz0HQNl7ZG9vr3WlWhEnJyf07dsXhw8fRkJCgkn2mYiIzCc+DcjQuE4no0DZLhWZeHwgCJVIoVBALpcjPT0dnp6eWtMfPnyIy5cvo3bt2nB2djbptq3lTtrliTmPJxERKa2+ARx5oN3e0gvopfv2eAYr6ftbE69isyGO3pa7lJ+IiMhSqrvoDkhSPoutTJxiS05OhpeXF+Li4kqc97fffkP9+vXh4uKCkJAQzJ8/3/wFEhERkV4tvJXPXnuc1M9is/kepKtXryIyMlI12Lc4K1aswMCBA/HBBx+gc+fOWLt2LYYOHQoXFxe89tprFqiWiIiIdHk3UDnmKCVH2XMkZTgCbDggFRYW4pdffsGnn35a6mWio6PRu3dv1Q0EIyMjcf/+fUyYMIEBiYiISGItvKUPRkVs9hTbqVOnMHz4cAwaNAi//vprifNfuXIFiYmJ6NWrl1p77969cfHiRSQmJpqrVCIiIiqFZSnAzCTlT6nZbA9SjRo1kJSUhOrVq5dq7NG5c+cAAHXq1FFrDw4OBgAkJiZqTQOA3Nxc5Obmqt4rFIpS1ceLA8sGHkciIsuIPgvk/fvvO4+A02eBKfWkq8dme5B8fHxQvXr1Us9f9DBTzUv7PDw8AOgPPtOmTYNcLle9AgICit2Og4MDZDIZsrIs+HA0Mpvs7GwAyuNKRETmsSzlv3BUJA/S9iTZbA+SoQoLCwEAMpn6g12Kegjs7HRnxbFjx+Ljjz9WvVcoFMWGJHt7e8jlcty5cwe5ubnw9PREhQoVtLZL1k0IgezsbNy+fRteXl6wt7cveSEiIjJKop4+BX3tllBuApKXlxcA7Z6izMxMAIBcLte5nJOTE5ycnAzalr+/P1xcXHD79u1Sn5Ij6+Tl5QV/f3+pyyAiKtP0nc6S8jRXuQlIISEhAICkpCSEhf33cLOkpCQAQL16pjvRKZPJ4OXlBblcjoKCAuTn55ts3WQ5Dg4O7DkiIrKAEHfgLx136wlxt3wtRcpNQAoODkZgYCBWrlyJV155RdW+cuVK1KlTBzVr1jT5NmUyGSpUqIAKFcrNr5mIiMhgLbx1ByTeKNIMFAoFzp49i6CgINXT5cePH4833ngDvr6+ePHFF7F+/XosX74cy5Ytk7haIiKi8utshv72Gq6WraWIzV7FVpLjx48jPDwcGzduVLVFRUVhzpw52L59O3r27Im4uDgsXrwYffr0kbBSIiKi8u1qjmHtliATvNGLQQx9GjAREREVb0sqsPuednuEL9DZzzTbMPT7u8z2IBEREZFt6OwHaN5tzgGmC0fGYEAiIiIiSV3L1n2jyGvZUlSjxIBEREREkrqQaVi7JTAgERERkaRS9AzG1tduCQxIREREJKncQsPaLYEBiYiIiCRVqOd6en3tlsCARERERJLKKjCs3RIYkIiIiEhSOXqCkL52S2BAIiIiIkll6RlrZC+zbB2PY0AiIiIiycz6R/+0XPYgERERUXl0V/MOkY+RMB8xIBEREZF0irtQraqTxcrQwoBEREREVmlEkHTbZkAiIiIiyejrQZJwfDYABiQiIiKSkE8Fw9othQGJiIiIJBPoZli7pTAgERERkWTuPDKs3VIYkIiIiEgyd/UEIX3tlsKARERERJLJ13MXbX3tlsKARERERJJx0zMYW1+7pTAgERERkWTc7Q1rtxQGJCIiIpJMmp5HjehrtxQGJCIiIpKMQs8D1zKlfBAbGJCIiIhIIstS9E8r7hltlsCARERERJI4n6l/mpPEzxphQCIiIiJJZBdzKX+4j+Xq0OWJAtLOnTvRv39/hISEoHLlygCA33//HVOnTsXDhw9NUiARERGVP539pN2+0XcZ+PTTT/H1119DCOVZQplM2Rd27NgxfPPNN9i+fTs2b94MZ2dn01RKREREZCFG9SAtWbIEs2bNQtu2bXHgwAGMGTNGNe2jjz7CCy+8gL1792L27NkmK5SIiIjIUowKSD/88AOCgoKwdetWhIeHw8nJSTUtICAAa9euRd26dfHbb7+ZrFAiIiIqW9yzgMbngJYJyp/uWVJX9B+jTrGdPn0ab731FhwdHXVOt7OzQ5cuXfDzzz8/UXFERERU9ogC4PRaoPdZQMiUl/TLAISdBRJrAYfCpK0PMDIgyWSyEgdhZ2RkGFUQERERlW23NgMOZ5WhSKZxw6M6V/49vdXA8nU9zqhTbA0bNsTmzZuRm5urc3pGRgY2bdqEhg0bPlFxREREVLY8SgPSTyjDkS4yAMFXlPNJyaiA9M477+DKlSvo0aMHzp8/j8LC/25kcObMGbz44ou4ceMG3nrrLZMVSkRERLZP8Tf0p6N/yWT/zicho06xvfbaazhw4ADmzJmD+vXrq9o9PDyQnZ0NIQQGDhyIgQMHmqxQIiIisn35WVAGpOKeJSL7dz4JGX2jyB9//BFr1qxB586dUbFiRdjb28PR0RERERH4/fffsWjRIhOWSURERGVBBTdAlPSgNaGcT0pG3ygSAHr06IEePXqYqhYiIiIq4zwbAHfiSphJKOeTEp/FRkRERBbj6K28lF9fJ5IAIA9Tziclo3qQAgMDS5zH3t4ebm5uCAgIQMeOHTF8+HA4ODgYszkiIiIqQ4ruc1Tnivp9kGQC8AoD/LtIWNy/ZEKUeCZQS3BwMO7fv48HDx4AUIYhPz8/ZGRk6Lz/kUwmQ8uWLREXF6f35pK2QqFQQC6XIz09HZ6enlKXQ0REZFNmXwSu/XuXIPcsIOga4JwL5DgDlwKA8c3Ns11Dv7+NOsW2adMm2NnZoUWLFtizZw8ePnyIlJQUpKen49SpU4iMjETlypVx6tQpJCYmYvDgwTh8+DC++uorYzZHREREZcS1x26hmOkGnAwFjjQBTtVVvrcWRvUg9ezZE2fOnMHp06fh7OysNf3hw4do3LgxGjdujOXLlwMAmjdvjry8PCQkJDxx0VJiDxIREZHxRv8FyK4CyAXgBIiaAP4NRk09gb7VzbNdi/Qg7d69Gy+99JLOcAQAzs7O6Ny5M7Zt26Zqa9u2LS5fvmzM5oiIiMjGFRQAXywB7DYBsrOA7KLyp90mQHYUQKH5wpExjBqk7eDggFu3bhU7z71799TusG1nZwc7O140R0REVB6t2wSk//PvTbQ1z10V9Z9IfGn/44xKLM2bN8fKlStx7NgxndMTEhKwevVqNGvWTNW2d+9e1K5d27gqiYiIyGbdTwOOHi/++Wuyy8r5rIVRPUiff/45IiIi8OyzzyIqKgqtWrVClSpVkJ6ejkOHDmHBggXIy8vD+PHjIYRAr169cPToUXzxxRemrp+IiIisXMJplPh4ETuZcr7n2lqqquIZ1YMUHh6OVatWwcfHB3PnzsXgwYPRpUsX9OvXD9988w2cnZ2xYsUKRERE4Pr161i3bh3atGmDd99916TFb9myBc2aNYOrqytq1qyJadOmobgx5+fPn4dMJtN61a1b16R1ERER0X8yM4t/9BqgfEBtZqZFyikVox810q1bNyQlJWHr1q3466+/cPfuXXh4eKB58+Z48cUX4eLiAgDw8vJCQkICGjVqZLKiAeDgwYN48cUX0bdvX0yZMgX79+/HuHHjUFhYiHHjxulcpugKut27d6sNMC+qlYiIiEwv3b7keYQA3N3NX0tpGXWZvzWIjIxEWloa4uPjVW2jR4/Gjz/+iNu3b+sMPWPGjMGyZcue6Go6XuZPRERkmNHxgN1m/WOQinz6PuBjpkeMGPr9/UQPqz127BiSkpLw6NEjvae2Bg4c+CSb0Ck3NxdxcXGIiYlRa+/duze+/PJL7Nu3D506ddJaLiEhAU2aNDF5PURERKRbfBoAd0DUBnBZd0iSAXi6qfnCkTGMCki3b99Gz549ceTIEb3zCCEgk8nMEpAuXbqER48eoU6dOmrtwcHBAIDExES9AalevXoIDw/HiRMn4OXlhaioKEyePFnvc+Jyc3ORm/vfbT8VCoUJ94SIiKhsW3VT+VM0/bfhMtRSkkwow1GPrpaurHhGBaTo6GgcPnwYdevWRadOneDl5QWZrKSOM9MpegacZheZh4cHAN0hJjU1FampqbCzs8P06dNRo0YN7Ny5E9OnT0dycjJ+//13nduaNm2aVk8VERERlWz2xcfe2AGiGSBCH7uTtjMw8jnr6jkqYlRAWr9+PRo2bIijR4/q7Xkxp6IbUOoLZbpuSOnp6Ynt27cjJCQEAQEBAIB27drByckJ0dHRiI6ORmhoqNZyY8eOxccff6x6r1AoVMsTERGRfo8/d03FDRD1lP+cXs+i5RjEqMv809PT0bVrV0nCEaC8Mg7Q7inKyMgAAMjlcq1lXFxc0KFDB61w061bNwDAyZMndW7LyckJnp6eai8iIiIq3uizUlfwZIwKSHXq1MG1a9dMXUupBQUFwd7eHklJSWrtRe/r1dOOpBcuXMCcOXO0QlVOTg4AoGLFimaqloiIqHwpTTiy5t4jwMiA9O6772LVqlWq+wpZmrOzM9q2bYvVq1erXT23cuVKeHl5oUWLFlrLXL9+HcOHD8fKlSvV2pctWwYPDw88/fTTZq+biIiorFMbd6SHq+WGLRvNqDFIfn5+aNy4McLDwxEZGYk6deqo3XixiEwmM9sA5+joaHTo0AF9+vTB4MGDcfDgQcyYMQPTp0+Hi4sLFAoFzp49i6CgIFSqVAnt2rVD+/bt8fHHHyMrKwt169bFxo0b8d1332HGjBnw9rbCEWJEREQ2Rue4Iw0TtIf8Wh2jbhSpaxC0zpXLZCgoKDC4qNJas2YNJkyYgAsXLqBatWoYMWIEPvnkEwBAXFwcIiIisHDhQkRFRQFQjp2aOHEi1q5di5s3byIoKAgffvghhg4dWupt8kaRREREulnzqTVDv7+NCki//PJLqecdNGiQoau3agxIRERE2qw5HAEWupN2WQs9REREZLzShKMQV/PXYUpGDdIurQsXLphz9URERCSx0l7OP7iWWcswOaOfxbZx40YsXrwYd+7cQUFBgepqMiEE8vLycO/ePVy6dMmsY5CIiIhIGstSgOOlfPqWtV/Sr4tRAenPP/9Ez5499T6gFgAcHR3x3HPPGV0YERERWSdDbgJpi+EIMPIU2zfffAMAmDNnDs6fP4969eohKioK586dw4oVKxAcHAx3d3eDBnMTERGR9SsP4QgwMiCdOHEC3bp1w1tvvYU6deqgTZs2SEhIQEhICF5++WXs3LkTjx49wtSpU01dLxEREUmkvIQjwMiAlJmZifr166veh4aG4syZM8jPzwcABAQEoHv37oiLizNJkURERCSd0WfLVzgCjAxI3t7eyM7OVr2vXbs28vPz8c8//6jaatasieTk5CevkIiIiCSxLMXwh86WhXAEGBmQmjZtis2bNyM3V3k/8dDQUAghcPjwYdU8Fy9ehKOjo2mqJCIiIouJT1MGo9JepQYADig74Qgw8iq2oUOHonfv3mjRogXmzZuHli1bomHDhhgzZgzs7e1x69YtrF69Gu3atTN1vURERGQmsy+W7llqmspSMCpiVA9Sr169MH78eJw7dw5Xr14FAEydOhX379/HG2+8gTFjxqBChQqYNGmSSYslIiIi8xh9luHocUY9i63I7du34eDgAG9vbwDAsWPH8Pvvv8PFxQX9+/dHgwYNTFaoteCz2IiIqKww5GaPuthSOLLIw2rLMwYkIiKydWPPAoVPsHxTT6BvdZOVYxEWeVhtkaLHiWRmZuq9qzbvpk1ERGQdDL0iTRdb6jV6EkYFpJycHAwcOBBr1qwp9nEjAPgsNiIiIgkZO/BaU3kJRkWMCkgTJ07EqlWrIJfL8cwzz6BSpUqmrouIiIiegCl6i4DyF4yKGBWQli1bhoCAABw7dgwVK1Y0dU1ERERkhDFnAVMNLC6vwaiIUQHp1q1bGD58OMMRERGRxEzVU1TExx4YHWLaddoiowJStWrVVHfRJiIiIssydSgC2GOkyaiA9Oqrr2Lu3LmYNGkSe5GIiIgswByhCGAw0qdUAWnXrl1q71u2bIn58+ejVatWePfdd/HUU0/BxcVF57K8zJ+IiMg45gpFrjJgQqh51l1WlOpGkXZ2dpDJZGptRYtptmsqa5f580aRRERkTuYKRUD57i0yy40iBw4cWGIQIiIiIuOYMxQB5TsYGatUAWnRokVmLoOIiKh8YSiybkY/akQIgc2bN6NSpUpo3ry5qv2dd95Bly5d0L17d5MUSEREVBaY6o7WxWEoMh2jHlb78OFD9OnTBxs3bkR0dDRiYmIAANnZ2XB3d4dMJsPrr7+OhQsXws7OzuRFS4ljkIiIqLTM3UsEMBSVlkUeVvvtt99iw4YNeOGFF9C3b19Vu6urK44fP44pU6bgt99+Q6NGjfDJJ58YswkiIiKbY4lABDAUWYJRPUgNGjSAq6sr4uPjdU4XQuDpp5/Gw4cPcfashf5aLIQ9SEREVMRSgQhgKHpSFulBunLlCkaMGKF3ukwmw/PPP4/vv//emNUTERFZJUsGIgcAUxiKJGNUQPL09MSVK1eKnefGjRtwd3c3ZvVERERWwZKBCGAvkTUxKiC1adMG69atw/Hjx9G0aVOt6adOncKaNWvQqVOnJy6QiIjIEiwdhorUcAJGBEmzbdLPqDFIx48fR+vWreHo6Ii33noLrVq1Up3XO3LkCObPn4/s7Gzs27cPLVq0MEfdkuEYJCIi2xefBqy6Kd322VNkeRYZg9S0aVMsXboUQ4cOxaxZs9Tusi2EgKenJ37//fcyF46IiMg2SdU7VMQOwDSGIptiVA9SkczMTGzatAknTpzAvXv34OHhgcaNG6Nnz55ltneFPUhERNZN6jBUhL1E1sXQ7+8nCkjlEQMSEZF1YSCi0rDIKTZdvv32W3z33Xe4ePGiqVZJRESkEnMOyLaS/6X3tAPG1ZW6CjInkwWkBw8elHjpPxERUWlYS69QkRG1gBquUldBlmSygERERGQoawtCAAdUkxIDEhERmZ01BqEiHDtEujAgERGRSY09CxRKXYQerjJgQqjUVZAtMFlAqlWrFtq2bWuq1RERkZWz5l6hIuwdImPxMn8D8TJ/IipvbCEIAQxDVDyzXOZ/6dIlowsKDAw0elkiIrIcWwlCAMMQmV+pAlJwcLDa40QMUVBQYNRyRERkHrMvAtdypa6idBiESCqlCkht27bVCkhnz57FnTt34Ofnh/DwcPj6+iIzMxPx8fG4fPkygoOD8cwzz5ilaCIiKh32ChEZp1QBKS4uTu39rl270LlzZ3z22WeIiYmBvb292vSZM2dizJgxmDFjhskKJSIi/RiEiEzLqEHarVu3RoUKFbB3716983Ts2BH37t3D8ePHn6jA4mzZsgXR0dE4e/YsKlWqhLfffhtjxowp9nTgb7/9hmnTpuHSpUuoUaMGRo4ciTfffLPU2+QgbSKSki0FIYBhiKyHRZ7FlpCQgHfeeafYeRo3bowff/zRmNWXysGDB/Hiiy+ib9++mDJlCvbv349x48ahsLAQ48aN07nMihUrMHDgQHzwwQfo3Lkz1q5di6FDh8LFxQWvvfaa2WolIjIUgxCRtIzqQQoICMBTTz2FXbt26Z0nPDwcqampT3QFXHEiIyORlpaG+Ph4Vdvo0aPx448/4vbt23BxcdFaJiQkBI0bN8by5ctVbX379sWxY8eQlJRUqu2yB4mITCX2CnAhW+oqSi/CF+jsJ3UVRMYx9PvbzpiNdO/eHXv27MGUKVOgma/y8/Px6aefIj4+Hn369DFm9SXKzc1FXFwcevXqpdbeu3dvZGZmYt++fVrLXLlyBYmJiTqXuXjxIhITE81SKxERoOwR0nxZazhygLJHSPPFcETliVGn2CZOnIgtW7ZgwoQJmD17Np5++mnI5XI8ePAA8fHxuHfvHho3bozo6GhT1wtAeV+mR48eoU6dOmrtwcHBAIDExER06tRJbdq5c+cAoNhlNKcByjCWm/vf9bAKheLJd4CIyqSYc0C2jd16l6fGiHQzKiBVrlwZR44cwWeffYbly5dj06ZNqmk+Pj74+OOPERMTAzc3N5MV+rgHDx4AgFYXmYeHBwDdIcaYZQBg2rRpiImJeZJyiaiMsbXxQQDgYw+MDpG6CiLbYfSz2CpVqoSff/4ZP/30E/755x88ePAAvr6+CAoK0rrs39QKC5WPQdR3tZqdnfaZQ33LFJ0i1LUMAIwdOxYff/yx6r1CoUBAQIDhRRORTRlzFrCxziAV9goRPbknflhthQoVEBpq2Ucje3l5AdDu9cnIyAAAyOXyUi+TmZmpdxkAcHJygpOT05OUS0RWzBZ7gwDA0w4YV1fqKojKrlIFpM8//9yolctkMrOcnirqpdK88qzofb162v/7FBISoponLCysVMsQUdlgi2ODHsceISLLK9Vl/nZ2dpDJZFpXrJW4cpnMbM9ie+6555CTk4ODBw+qTpuNHj0a8+bNw40bN3Re5h8UFIRmzZph2bJlqra+ffsiISEBFy5cKNV2eZk/kfWy1d4ggCGIyNzMcqPIhQsXPnFhphYdHY0OHTqgT58+GDx4MA4ePIgZM2Zg+vTpcHFxgUKhwNmzZxEUFIRKlSoBAMaPH4833ngDvr6+ePHFF7F+/XosX75cLTARkXWz5RAEAC9XAVp4S10FEZXEqBtFWos1a9ZgwoQJuHDhAqpVq4YRI0bgk08+AaB8flxERAQWLlyIqKgo1TJz587FzJkzkZycjMDAQIwdOxYDBgwo9TbZg0RkGbYehNgjRGRdDP3+fuKAdODAAZw4cQJZWVnw9fVFw4YN0bJlyydZpVVjQCIyHVsPQRwoTWQ7LPIsNgD4+++/8eqrr+LMmTMAlJfLF40FCg0NxdKlS9GwYUNjV09EZUR8GrDqptRVPBn2BhGVP0YFpJSUFDz33HO4e/cu2rdvj7Zt26JatWpIS0vDrl27sG3bNnTs2BEJCQnw9/c3dc1EZIXGngUKpS7iCbA3iIgeZ1RAmjJlCu7evYuff/4ZQ4YMUZs2atQoLF68GFFRUZg+fTq+/vprkxRKRNbB1k+LsTeIiErDqDFINWvWRJ06dbB9+3a983Ts2BGXLl3CxYsXn6hAa8MxSFRefHYWMM9NOiyDQYiIHmeRMUi3bt1Cnz59ip2nSZMm2L9/vzGrJyILs9VeIYYgIjIXowKSj48P/vnnn2Ln+eeff/Q+voOIpGGLQYhjg4hICkYFpOeeew7Lly/H7t27ERERoTV9x44d2LBhQ4m9TERkHrYWhNgTRETWxqgxSGfPnsXTTz8NABgyZAjatm0LuVyO69evY+/evViyZAkqVKiA+Ph4NGjQwORFS4ljkMja2FIYYhAiIqlY7EaR27Ztw+uvv467d++q7n8EKO+H5Ovri19//RWdO3c2ZtVWjQGJpGQrYYhBiIisjVkGaV+4cAG1a9eGo6Ojqq1Tp064fPky1q9fj+PHj6s22LRpU/To0QNubm7G7wVROTf9AnDfyi8hc5UBE0KlroKIyDxK1YNUpUoVvP7665gxYwYAYNKkSaobRJY37EEiU7OFXiH2CBGRrTNLD1JaWhry8vJU7ydOnIiJEyeWy4BE9CSsPQzVcAJGBEldBRGR9EoVkGrUqIHY2FjV+CIAiIuLK3E5mUyG8ePHP1GBRLbKmsOQA4Ap7BUiItKrVKfYFi1ahCFDhqBoVplMhtKM7ZbJZCgosPKBFAbiKTbSxZrDEE+PERGZ6RRbVFQUWrZsiZMnT+Lhw4cYPHgwevbsiR49ejxxwUS2JuYckG3UtZ/m9XIVoIW31FUQEZUNpb5RZGhoKEJDlZesDB48GE2aNMGgQYPMVhiRtfjfeUBhZY+pZxgiIjIvo+6kXVhoZd8WRCZkbafLeIqMiMjyjApIRGWJtfQQ+dgDo0OkroKIiAAGJCqHrKGHyB7AVPYMERFZLQYkKtO2pAK770lbQ4Qv0NlP2hqIiMgwDEhUpkjdO2QHYBp7hoiIbB4DEtk0qccPcQA1EVHZZJKAdPPmTdy/fx/169dHQUEB7O3tTbFaIi2zLwLXcqXbPgMREVH5YHRAevToESZPnoz58+fj9u3bkMlkyM/Px1dffYUdO3bgp59+QlAQH+pET07K02YMRERE5ZNRASk3NxcdOnTAgQMH4OHhAX9/f9y6dQsAcPfuXezYsQPt2rVDfHw8qlatatKCqXyQ6tQZAxEREQHKMaUGmzFjBg4cOICxY8fizp07GDp0qGra9OnT8cUXX+DGjRuYPn26yQql8mH0WeXLEuHo5SrKQPT4i4iICDCyB2nJkiVo3bo1/ve//wFQPpS2iEwmw6hRo7Bt2zZs2bLFNFVSmWapU2gMQEREVFpGBaTLly+jZ8+exc7TrFkzHDx40JjVUzlgiVDEQERERMYyKiC5u7vjxo0bxc6TnJwMNzc3o4qissncoYiBiIiITMWogNS6dWusWbMGU6ZMQfXq1bWmJyUlYe3atejYseMTF0i2zZyhiIGIiIjMxaiANHbsWGzevBnh4eEYN24cLl++DAA4duwYDh8+jMmTJ+PRo0cYOXKkSYsl28BQREREtk4mhBDGLLhkyRIMHToUDx8+BAAIISCTySCEgIODA3788UcMGTLEpMVaA4VCAblcjvT0dHh6ekpdjlUxVzBiKCIioidl6Pe30QEJAFJTU7F48WIcPXoUaWlp8PDwQFhYGAYMGICaNWsau1qrxoCkzlx3tvaxB0aHmH69RERUPlk0IJVHDEhK5ugt8rQDxtU1/XqJiIgM/f42agzStWvXSpzH3t4ebm5u8PLyMmYTZKXMEYx4Co2IiKyNUQGpVq1aajeHLI6bmxs6dOiAmTNnIjAw0JjNkRUwZTBiTxEREVk7owLS4MGDsXv3bly+fBleXl5o3LgxqlWrBoVCgb/++gupqanw9vZG7dq1kZqairVr1+LAgQM4ceIEn81mQ0w5vsgJwCT2FBERkY0w6llsvXv3xtWrV/Hee+/h6tWr2L17N3777TesX78e169fx/jx45GZmYlZs2YhOTkZixcvxr179zB16lRT109mMPuissfIFOGo6BlnDEdERGRLjBqkHR4eDgcHB+zdu1fvPG3btoUQAvv27QMAvPDCCzh37hwuXrxofLVWoCwP0t6SCuy+Z5p1cVwRERFZE0O/v43qQTp16hRat25d7DwtWrTAsWPHVO8bNmyImzdvGrM5soDRZ588HBX1FjEcERGRrTNqDJK3tzdOnTpV7DxnzpxRexZbZmZmmetxKQtM0WvEQERERGWNUT1IkZGR2Lp1K77//nud0xcsWICtW7eqnsWWlZWFP//8E6GhocZXSib3JL1G7C0iIqKyzKgxSCkpKWjZsiVu3bqFkJAQtGzZElWqVEF6ejoOHTqEkydPwtfXF0eOHEH16tVRu3Zt3Lx5E0uWLEHfvn3NsR8WUxbGID1JrxEv0SciIltkkRtFVq9eHQcPHsSHH36IDRs24Pz586ppMpkMXbt2xbfffovatWsjKSkJ2dnZiI6OtvlwVBYYez8j9hQREVF58sSPGrl//z6OHTuGu3fvwsPDA08//TSqVKliqvqsji33IBkTjhiMiIioLLBID9LjfHx8VGONNAkhSn3HbTKfWf8AqXmGLcNgRERE5ZnRAenWrVtYs2YN7ty5g4KCAhR1RAkhkJeXh3v37mHLli1ITk42WbGPmzVrFmbPno3r16+jbt26iImJQY8ePYpdZs6cORg+fLhW+7BhwzBnzhyz1Ck1Q3uNfOyB0SHmqYWIiMhWGBWQ/v77bzz77LPIyMhQ6yXS/Pfjl/mb0owZMzB27FhMmDABzZo1w4IFC/Dyyy9j165daNu2rd7lEhISUK9ePSxYsECt3c/Pzyx1Ss3QcMReIyIiIiWjxiD169cPy5cvR9++ffHcc89h4sSJCAsLQ/fu3fH3339jwYIF8PLywvnz500+TicnJwdVq1bF0KFD8eWXXwJQhrHWrVvDzc0NO3bs0Ltsq1atEBoaioULFxq9fVsZg8RwRERE9B+LjEHau3cvmjdvjqVLl6reJycnY9iwYQCUz2rr0KEDZs+ejbFjxxqzCb2OHDmCBw8eoFevXqo2mUyGXr16YezYscjJyYGLi4vWcoWFhTh9+jT69+9v0nqszdizQKEB8zMYERERaTPqRpH37t3DM888o3rfoEEDHD9+XPW+Xbt26NixI9asWfPkFWo4d+4cAKBOnTpq7cHBwSgoKND7rLfExERkZ2fj8OHDqFOnDhwcHBASEoLFixcXu73c3FwoFAq1l7UazXBERERkEkb1ILm6usLe3l71vnbt2sjKysK1a9dQo0YNAEDjxo21xvqUJCsrq9hQ5efnhwcPHgCAVveYh4cHAOgNMAkJCQCAq1evYtasWXBwcMDixYsxaNAg5ObmYujQoTqXmzZtGmJiYgzaDykYckqthhMwIsh8tRAREdk6owJSaGgojhw5onpfp04dCCFw8uRJVUBKS0vDw4cPDVrvnTt3MGDAAL3Ti3qmdCkaSmVnp7tTLCIiAhs3bkRERITqFFxkZCRu376Nzz//HG+++abOWxKMHTsWH3/8seq9QqFAQEBAqffJEgwJR+w1IiIiKplRp9h69+6N/fv3Y+jQobh+/ToaNGgAPz8/TJ48GdeuXUN8fDyWL1+O4OBgg9Zbq1YtCCH0vuLi4uDl5QUAyMjIUFs2MzMTACCXy3Wu28/PD127dtUan9StWzfcunULqampOpdzcnKCp6en2sua/O98yfMUYTgiIiIqHaMC0ogRI9C+fXvExsZix44dqFChAj799FMcPXoUtWvXRnh4OB48eID333/f1PUiJER5k56kpCS19qSkJDg5OSEwMFDncnv27NE53ignJwf29vbw9vY2ea2WoCjloCOGIyIiotIz6hSbk5MTdu7ciTVr1qBRo0YAgE8++QT29vZYvHgxXFxc8MYbbyAqKsqUtQKA6nL+lStXonnz5gCUp9dWr16Ndu3awcnJSedyO3fuxJQpU9C6dWtVz1ZhYSFWrlyJVq1a6V3OmpXm1BrHGxERERnOqPsg/fjjjwgPD0dYWJg5airRxIkTMWnSJIwbNw6tW7dGbGws1q1bh927d6uurktJSUFKSgrCwsLg5OSEmzdvokmTJvDx8UFMTAxcXV0xe/Zs7Nq1C7t370br1q1LtW1ruQ9SacIRe42IiIiUDP3+NuoU2/jx4/G///3PmEVNYsKECZg0aRJ++eUX9OrVC5cuXcL69evVbj0wf/58hIeH4+bNmwCAKlWqYP/+/ahfvz7ee+899OnTB9nZ2dixY0epw5G1YDgiIiIyL6N6kDw8PDB8+HDVnazLE6l7kOLTgFU3i5+Hz1MjIiJSZ5EepIEDB+L3339HYmKiMYvTEygpHAEMR0RERE/KqEHaNWrUQGFhIerXr4+GDRsiMDAQrq6uWvPJZDL88ssvT1wkKfHUGhERkWUYdYpN380YtVYuk6GgoMDgoqyZVKfYtqQCu+8VPw/DERERkW4WeVjt7t27jVmMnkBJ4chV+ybgREREZCSjAlK7du1MXQcVY9Y/Jc8zIdT8dRAREZUXRgWkIoWFhdi+fTuOHz+OtLQ0fPnll/j777/h6empeiYbPbnUvOKn89QaERGRaRl1FRsAHDp0CMHBwejatSvGjRuHr776CgBUz2CbPXu2yYosz5alFD+dZ9aIiIhMz6iAdOHCBURGRuLWrVt488030aVLF9W0evXqwd3dHe+//z527dplskLLq+OK4qd/wd4jIiIikzMqIMXExCA/Px+HDx/G3Llz0aJFC9W0fv364dChQ3Bzc8PMmTNNVmh59L/zUldARERUPhkVkHbt2oVXXnlF9aBaTSEhIejduzcSEhKepLZyT1FY/HSOPSIiIjIPowLSgwcPUKVKlWLn8fX1RVpamlFFEREREUnJqIBUvXp1HD16tNh5jhw5gurVqxtVFAGxV4qfzt4jIiIi8zEqIL300kvYvXs3YmNjdU7/7rvvcODAAfTo0eOJiivPLmRLXQEREVH5ZdSjRtLS0tCsWTNcuXIFzZs3R25uLk6dOoXhw4cjPj4ex44dQ0BAAI4dOwZfX19z1C0ZSz1qpLjnrnnaAePqmm3TREREZY6h399GBSQAuHXrFoYPH47169dDcxUdO3bEzz//XCZvFmmJgBR7pfgeJJ5eIyIiMoxFnsUGAP7+/lizZg1u376NY8eOIS0tDR4eHmjSpAkCAgKMXS2Bp9eIiIikZlRAmjZtGgYMGIDq1aujcuXKajeKJPMaUUvqCoiIiMo+owZpjxs3DrVq1UKnTp3w+++/Iycnx9R1kR41XKWugIiIqOwzKiDNnz8fbdu2xa5duzBw4ED4+/vjzTffxL59+0xdX7kz+6LUFRAREZFRAWnw4MHYtWsXrl27hmnTpqFmzZqIjY1F+/btERQUhEmTJuHy5cumrrVcuJarfxofTEtERGQZRl/Fpun06dP47bffsGzZMiQnJwMA2rRpg7i4OFOs3mqY+yq24i7vj/AFOvuZfJNERERlnqHf30b1IOnSsGFDTJ48GT/88APCwsIghOApNxNjOCIiIrIMoy/zL1JYWIgdO3ZgyZIlWLt2LTIyMlChQgX06NEDUVFRJiix/Ijno+uIiIisgtEB6fDhw1iyZAmWL1+OO3fuQAiBJk2aICoqCq+99lqZu4O2Jay9KXUFREREBBgZkIKCgnDlyhUIIVC5cmV8+OGHiIqKQsOGDU1dX7lSUMw0J4tVQUREREaNQUpJScFLL72E9evX4/r16/jqq6/UwpEQAn/++Se6detmskLLu0l8vAgREZHFGNWDdPPmTfj4+Ohsnz9/PubPn4+UlJQnLo6IiIhICkYFJM1wtH37dsyZMwd//vknCgoKIISAv78/3njjDZMUWR4sY54kIiKyGkYP0r537x5iY2Mxb948XLp0CQAgk8nQpUsXDB06FC+88ALs7e1NVmhZd0ohdQVERERUxOCAtG/fPsyZMwerV6/Go0ePIITAU089haSkJAwdOhQ//fSTOeos8/KLmebnYLEyiIiICKUMSAqFAr/88gvmzp2Lc+fOQQgBLy8vDBo0CIMGDUJ4eDjs7Owgk/FhGObw8VNSV0BERFS+lCogVa1aFTk5OXByckLPnj3Rv39/dO/eHU5OvPiciIiIyp5SBaTs7Gy4u7vjo48+wssvv4xGjRqZuy4iIiIiyZTqPkgxMTGoXLkyJk+ejLCwMAQEBGD06NE4ffq0uesrNxwNbCciIiLzKVVAGj9+PJKSkrBz5068+uqrSEtLw4wZM9CkSROEhYVh5syZ5q6zzBMGthMREZH5GHQn7YiICPz666+4efMmfvrpJzRr1gwnT57E6NGjIZPJsHv3bixZsgQPHz40V71lVp6B7URERGQ+Rj1qxMPDA8OGDcORI0dw5swZfPTRR6hcuTIuXLiAAQMGwM/PD0OHDsW+fftMXW+ZFJ8mdQVERET0OJkQwiRncQoKCvDnn38iNjYWW7ZsQX5+Puzs7JCfX9wdfmyPQqGAXC5Heno6PD09TbLOqReAdD1PqvWtAIyqY5LNEBERlVuGfn8b1YOki729PXr27In169cjJSUFX3zxBUJCQky1+jItU084AoB+1S1XBxERESmZLCA9rnLlyhg1ahTOnDljjtWXOU56jkIFADVcLVoKERERwUwBiQwj1/MokUq8DycREZEkGJCswAM9l6rpayciIiLzYkCyAoV6hsnrayciIiLzYkCyAlX0nErT105ERETmxYBkBZ72NqydiIiIzMvmA9L69eshk8lKNW9+fj4+++wzBAQEwMXFBeHh4Thw4ICZKyxZup6xRvraiYiIyLxsOiAVPRuutD744AN8++23GD16NJYvXw5nZ2dERkYiMTHRjFWWLCXHsHYiIiIyL5sMSBkZGRg7diwiIyPh5FS6gTrJycmYN28eZsyYgXfffRfdu3fHli1b4Ovriy+//NLMFRfPXk8HmL52IiIiMi+bDEgLFizAggULMHv2bLz33nulWmbnzp3Iz89Hr169VG1OTk544YUXsGnTJnOVWip1PQxrJyIiIvOyyYDUvXt3XLlyBcOGDSv1MufOnYO7uzv8/f3V2oODg3Hz5k1kZmbqXC43NxcKhULtZWotvAEPe/U2D3tlOxEREVleBakLeFxWVhbWrFmjd7qfnx86duyIoKAgg9f94MEDyOVyrXYPD2U3jUKhgLu7u9b0adOmISYmxuDtGeJaNpCh8Ty2jAJlOx81QkREZHlWFZDu3LmDAQMG6J3erl07dOzY0ah1FxYW6rzaTQjl3Rjt7HR3po0dOxYff/yx6r1CoUBAQIBRNehzJE1/OwMSERGR5VlVQKpVq5YqsJial5eXztNjRafWdPUuAcpxSqUdCG6sRN1n9/S2ExERkXnZ5BgkY4SEhEChUODOnTtq7UlJSahVqxZcXFwkqgwoNLCdiIiIzKvcBKSiU3MrV65UteXm5mLDhg3o1KmTVGUBAKrp6aDS105ERETmZVWn2EwpJSUFKSkpCAsLg5OTE2rWrIlBgwbho48+Qk5ODurUqYNZs2bhwYMHGDlypKS1NvECLmTrbiciIiLLK7MBaf78+YiJicHly5dRq1YtAMDcuXPh7e2N6dOnIzMzE08//TS2b9+O4OBgSWvN1zPsSl87ERERmZdMmGtUdBmlUCggl8uRnp4OT09Pk6zz+ANg2Q3t9r5VgaZeJtkEERFRuWbo93e5GYNkzdiDREREZF0YkKxAep5h7URERGReDEhWgAGJiIjIujAgWQG5g2HtREREZF4MSFaAAYmIiMi6MCBZgQraj4grtp2IiIjMiwHJClR0NKydiIiIzIsByQrUcAXa+aq3tfdVthMREZHlldk7aduarn5AAw/g7iNlzxHDERERkXQYkKxIDVcGIyIiImvAU2xEREREGhiQiIiIiDQwIBERERFpYEAiIiIi0sCARERERKSBAYmIiIhIAwMSERERkQYGJCIiIiINDEhEREREGhiQiIiIiDQwIBERERFpYEAiIiIi0sCARERERKSBAYmIiIhIAwMSERERkQYGJCIiIiINDEhEREREGhiQiIiIiDQwIBERERFpYEAiIiIi0sCARERERKSBAYmIiIhIAwMSERERkQYGJCIiIiINDEhEREREGhiQiIiIiDQwIBERERFpYEAiIiIi0sCARERERKSBAYmIiIhIAwMSERERkQYGJCIiIiINDEhEREREGhiQiIiIiDQwIBERERFpYEAiIiIi0mDzAWn9+vWQyWSlmnfOnDmQyWRar7ffftvMVRIREZEtqSB1AU9i586dePXVV0s9f0JCAurVq4cFCxaotfv5+Zm6NCIiIrJhNhmQMjIyMHXqVMyYMQNyuRxZWVmlWi4hIQEtWrRAq1atzFwhERER2TKbPMW2YMECLFiwALNnz8Z7771XqmUKCwtx+vRpNGnSxLzFPYFr2cDxB8qfREREJB2bDEjdu3fHlStXMGzYsFIvk5iYiOzsbBw+fBh16tSBg4MDQkJCsHjx4mKXy83NhUKhUHuZw6ZUYPYVYNkN5c9NqWbZDBEREZWCVZ1iy8rKwpo1a/RO9/PzQ8eOHREUFGTwuhMSEgAAV69exaxZs+Dg4IDFixdj0KBByM3NxdChQ3UuN23aNMTExBi8PUNcywb23FNv23MPaOAB1HA166aJiIhIB5kQQkhdRJErV66gdu3aeqe3a9cOcXFxam0TJ05ETEwMStqN1NRUHDt2DBEREXBxcVG1d+zYEX///Tdu3Lih82q43Nxc5Obmqt4rFAoEBAQgPT0dnp6epdyz4h1/oOw50tS3KtDUyySbICIiKtcUCgXkcnmpv7+tqgepVq1aJQYdY/n5+aFr165a7d26dcOOHTuQmpoKf39/relOTk5wcnIyS01FKjoa1k5ERETmZZNjkIyxZ88eneONcnJyYG9vD29vbwmqUqrhCrTzVW9r78vTa0RERFKxqh4kc9q5cyemTJmC1q1bIzg4GIDyyraVK1eiVatWZu8lKklXP+WYo7uPlD1HDEdERETSKbM9SCkpKTh8+LBq/NDw4cNRqVIldO/eHcuXL8eGDRvQrVs3/P333/jyyy8lrlaphqtyzBHDERERkbTKbECaP38+wsPDcfPmTQBAlSpVsH//ftSvXx/vvfce+vTpg+zsbOzYsQOtW7eWuFoiIiKyJlZ1FZstMHQUPBEREUnP0O/vMtuDRERERGQsBiQiIiIiDQxIRERERBoYkIiIiIg0MCARERERaWBAIiIiItLAgERERESkgQGJiIiISAMDEhEREZGGcvOwWlMpuvG4QqGQuBIiIiIqraLv7dI+QIQByUAZGRkAgICAAIkrISIiIkNlZGRALpeXOB+fxWagwsJC3LhxAx4eHpDJZCZdt0KhQEBAAJKTk8vkc97K+v4BZX8fy/r+AWV/H8v6/gFlfx/L+v4B5tlHIQQyMjJQtWpV2NmVPMKIPUgGsrOzQ/Xq1c26DU9PzzL7Rw+U/f0Dyv4+lvX9A8r+Ppb1/QPK/j6W9f0DTL+Ppek5KsJB2kREREQaGJCIiIiINDAgWREnJydMmDABTk5OUpdiFmV9/4Cyv49lff+Asr+PZX3/gLK/j2V9/wDr2EcO0iYiIiLSwB4kIiIiIg0MSEREREQaGJCIiIiINDAgWYktW7agWbNmcHV1Rc2aNTFt2rRS3w7dUoQQmDdvHho1agR3d3cEBgbiww8/VHvsSqtWrSCTybRehw8fVs2TkZGBt99+G/7+/nBzc0PHjh1x9uxZre3NmjULQUFBcHZ2RpMmTbBu3Tqz72N2djbs7e216nd2dlbNc+HCBXTr1g1yuRy+vr4YMmQIHjx4oLYea9zHuLg4ncem6BUTEwPAdo9hcnIyvLy8EBcXp9Zu6eNlzs+yvn2Mi4tDu3bt4O3tDX9/f/Tq1QtJSUlq84wZM0bncf3iiy+sZh/17Z+l/yYtfQyL+1xGRESo5rPWY1ia7wab/BwKktyBAweEg4ODeP3118XmzZvFuHHjhEwmE1OmTJG6NDXTp08X9vb2YsyYMWL79u3ip59+EhUrVhTPP/+8KCwsFAUFBcLV1VWMHDlSHDp0SO2VkZGhWk+3bt1EpUqVxMKFC8WqVatEo0aNhJ+fn7h3755qni+//FLY29uLSZMmiU2bNomXX35Z2Nvbiz179ph1Hw8dOiQAiKVLl6rVf+TIESGEEGlpaaJatWqiefPmYt26dWLevHnCy8tLdOzYUW091riP6enpWsfl0KFD4vnnnxeenp7iwoULNnsMr1y5IkJCQgQAsXv3blW7pY+XOT/L+vbx4MGDokKFCqJXr15i48aNYsWKFaJx48bCz89P3LlzRzVfZGSkeP7557WO6/Xr161iH/Xtn6X/JqU4hro+lyNHjlT9t6iItR7Dkr4bbPVzyIBkBTp16iSaN2+u1jZq1Cjh7u4usrOzJapKXUFBgfDy8hLvvPOOWvvy5csFAPHXX3+Jc+fOCQAiLi5O73oOHjwoAIiNGzeq2m7fvi3c3NzE5MmThRBCZGdnCy8vLzFy5EjVPIWFhaJVq1bi+eefN/Geqfvpp5+Eo6OjePTokc7pU6dOFa6uruL27duqtk2bNgkAYt++fUII69/Hx61du1YAECtWrBBCCJs7hgUFBSI2Nlb4+PgIHx8frS8eSx8vc3yWS9rH7t27i4YNG4qCggJV240bN4S9vb2YMWOGqs3Pz09MnDhR73ak2seS9s/Sf5NSHENNV69eFXK5XIwYMUKt3RqPYWm+G2z1c8iAJLGHDx8KR0dHMW3aNLX2+Ph4AUBs3bpVosrUpaWliXfffVfs379frT0hIUEAEH/88YdYunSpACDS0tL0rmfChAnCzc1N5OXlqbV37dpVhIeHCyGE2L17twAgDh06pDZP0f85mDM0Dhs2TDRp0kTv9Hbt2onIyEi1toKCAuHh4SHGjh0rhLD+fSySnZ0tAgICRLdu3VRttnYMT5w4IZycnMRHH30kNm7cqPXFY8njZa7Pckn7OHnyZLFgwQKt5by9vcXbb78thBDi1q1bAoBYu3at3u1ItY8l7Z8l/yalOoaaXn75ZVGlShWRnp6uarPWY1ia7wZb/RxyDJLELl26hEePHqFOnTpq7cHBwQCAxMREKcrS4uXlhe+//x7PPPOMWvvq1asBAA0aNEBCQgLkcjk+/PBD+Pr6wtnZGV27dsWFCxdU8587dw6BgYGoUEH9MYDBwcGqfT137hwA6PydFBQU4OLFiybfvyIJCQmws7NDx44d4ebmBh8fHwwbNgwZGRmq2jTrsrOzQ+3atdXqt+Z9LPL111/jxo0b+Oabb1RttnYMa9SogaSkJMyaNQuurq5a0y15vMz1WS5pH6OjozF48GC1tt27dyMtLQ0NGjQAAJw4cQIAsG7dOtSsWRMODg4ICwvD5s2bVctItY8l7Z8l/yalOoaPO3jwIFatWoWpU6eqPYPMWo9hab4bbPVzyIAksaJBapoP4/Pw8AAAtUFu1ubgwYOYPn06evbsifr16yMhIQHp6emoVKkS1q5di/nz5+Off/5BmzZtcOPGDQDK/dX14EEPDw/Vvkr1OyksLMTp06fxzz//oFevXti8eTPGjRuHpUuXomvXrigsLCx1/da6j0UePXqE7777Dv369VP9hwOAzR1DHx+fYh8ebcnjZa59LmkfNd25cwdDhw5F9erVMWjQIADK4woAt2/fxvz587FmzRpUrlwZL7zwArZu3QpAun0saf8s+TdpDcdwxowZqFWrFl5//XW1dms+hpo0vxts9XNYoeRZyJwKCwsBKK9i0MXOzjoz7L59+9C9e3cEBQVhwYIFAIAvvvgC48ePV/2fRJs2bdC6dWuEhobi22+/xfTp01FYWKhzX4UQqn0t+p3omgcw3+9ECIGNGzfC398fdevWBQC0bdsW/v7+eP3117F161YIIUpVv7XuY5EVK1YgNTUVI0eOVGu39WOoa3uWOl4FBQUApP0s37hxA5GRkbh9+zZ27twJd3d3AED//v3RuHFjREZGquqIjIxE48aN8fnnnyMyMtJq99GSf5NSH8Pk5GSsX78es2bN0upJsZVjqOu7wVY/h9b57VuOeHl5AdBOtUWndORyuaVLKtEff/yBjh07ombNmti5cyd8fHwAAE2aNNHqZg0MDERoaChOnjwJQLm/uhJ8Zmamal+LfidFv4PH5wHM9zuxt7dH+/btVeGoSLdu3QAAJ0+ehFwuL1X91rqPRVauXIn69eujcePGau22fgw1WfJ4Sf1ZPn36NFq1aoXr169jy5YtaN68uWpazZo10aVLF7UvBwcHB3Tq1AmnTp0CYL37aMm/SamP4erVqyGTydCvXz+tabZwDPV9N9jq55ABSWJBQUGwt7fXumdJ0ft69epJUZZeM2bMwKuvvopWrVph79698Pf3BwDk5eVh0aJFavclKZKTk4OKFSsCAEJCQnD58mWt/xNISkpS7WtISIiqTXMeJycnBAYGmny/AOD69ev4+eefkZKSolU/AFSsWBEhISFadRUWFuLy5ctq9VvrPgLKY7Vt2zb06dNHq93Wj6EmSx4vKT/Lu3btwjPPPAMhBPbu3YvWrVurTd+4caNqTMjjcnJy4OvrC8A699HSf5NS//d4w4YNaNu2Lfz8/LSmWfsx1PfdUFSXTX4OSz2cm8wmIiJCtGrVShQWFqraRo0aJby8vKzmMn8hhJgzZ44AIPr06SNyc3O1pteoUUO0adNGre3YsWPCzs5O/Pzzz0IIIfbs2SMAiE2bNqnmKbqUc+rUqUIIIbKysoSbm5sYNWqUap6iSzk7depkjl0TQghx8eJFAUCMHz9erf3rr78WdnZ24vz58yImJka4ubnpvFz14MGDVr+PQiiPCQCxY8cOrWm2fAyLrnB5/OogSx8vc3+Wde3j8ePHhaurq6hfv75ISUnRudyAAQOEp6enuH//vqotMzNTVKtWTbz22mtWs4+69s/Sf5NSHMOiWuRyuYiOjta5nDUfw5K+G2z1c8iAZAV27twpZDKZ6N27t9i0aZOIjo4WMplMfPnll1KXpnLz5k3h4uIiatasKfbt26d1o7Lbt2+LBQsWCABi0KBBYtu2bWLevHnC399fNGnSRO3Szfbt2wtvb2/x888/i9WrV4tGjRqJatWqqX3wJ0yYIGQymYiOjhabNm0SvXv3Fg4ODlqXkpragAEDhKOjo5gyZYrYsWOHmDhxonB0dBTvvvuuEEKIO3fuiIoVK4rGjRuL1atXi59//ll4e3uLLl26qK3Hmvdx0aJFAoC4ceOG1jRbPoa6vngsfbzM/VnWtY9hYWHCwcFBrFixQutzmZSUJIQQ4vTp08LFxUW0atVKrFu3TqxatUq0aNFCyOVy1TzWsI+69s/Sf5NSHEMhlDeRBCCWLFmiczlrPYal+W6w1c8hA5KVWL16tWjYsKFwdHQUtWvXFjNnzpS6JDVF/5HS91q4cKEQQnnPkqZNmwpXV1dRqVIl8dZbb6ndBVUIIe7fvy+ioqKEl5eX8PT0FF26dBHnz59Xm6ewsFBMnjxZBAQECGdnZ9G0aVOxefNms+9nTk6OmDRpknjqqaeEk5OTCAwMFNOmTRP5+fmqeU6fPi2ef/554eLiIipXrizeeustoVAobGYfp0+fLgCInJwcndNt9Rjq++Kx9PEy52dZcx+Lej31vQYNGqRa9q+//hKdOnUSPj4+wt3dXXTt2lWcPn3aqvZR3zG09N+kJY9hkSNHjggAxX5GrPEYlva7wRY/hzIhrOyBX0REREQS4yBtIiIiIg0MSEREREQaGJCIiIiINDAgEREREWlgQCIiIiLSwIBEREREpIEBiYiIiEgDAxIRERGRBgYkIrJZ9+/fx+zZsxEREYEaNWrAyckJFStWxLPPPosvv/xS66nfRESlxTtpE5FN2r59OwYMGIDU1FTUqVMH7dq1Q6VKlXDv3j1s374dly5dQtWqVbF161Y0aNBA6nKJyMYwIBGRzTly5AieeeYZuLm5YcGCBejdu7fa9MLCQnz//ff46KOPEBQUhNOnT8PZ2VmiaonIFvEUGxHZlPz8fAwYMAAFBQVYtWqVVjgCADs7O3zwwQd48803kZSUhKVLl0pQKRHZMgYkIrIp27dvxz///IPOnTujQ4cOxc77/vvvY8CAAQgMDFS1FRQU4Pvvv0fTpk3h6uoKuVyO559/Hlu2bNFaXiaToWfPnjh9+jS6d+8OLy8vuLm5oV27dti5c6fW/Iasm4isG0+xEZFNGTJkCGJjYzFv3jwMHTrUoGULCgrw0ksv4c8//0S9evXQoUMH5OfnY/Xq1bh16xa++eYbfPDBB6r5ZTIZQkNDkZycjHr16qFNmza4evUqVq1aBXt7e5w4cUI1vsnQdRORlRNERDakTZs2AoA4fPiwwct+8803AoAYOHCgyMvLU7Xfv39fhIaGCnt7e3Hu3DlVOwABQHzyySdq64mJiREAxDvvvGP0uonIurEHiYhsSkhICBITE5GYmIinnnpKbdrRo0exYcMGrWU8PT3x8ccfo379+rhw4QLu378PT09PtXmWLFmC1157DaNGjcL06dMBKHuQAODu3bvw9fVVzXvixAk0bdoUnTp1wtatWwHA4HUTkXWrIHUBRESGKAoq9+/f15p29OhRxMTEaLVXq1YNw4YNw9mzZ+Hp6YlZs2ZpzXP79m0AwPHjx7W293g4AgAvLy8AwKNHjwAAWVlZRq2biKwXAxIR2ZTAwEAcOnQIiYmJaNmypdq0t99+G2+//bZaW1Ev0IMHDwAACoVCZ4gqohm8dN0eoGidRR3wxq6biKwXr2IjIpvy8ssvAwBWrFhh0HIeHh4AgNDQUAgh9L6OHTtmcE3mXDcRSYMBiYhsSrdu3RAYGIgNGzZg8+bNxc5bWFio+renpycCAwORlJSEe/fuac17/PhxjBw5UucYppKYc91EJA0GJCKyKY6Ojli2bBkcHBzQp08fxMbGqgWhIidOnMDzzz8PQHnjSEB5i4C8vDy88847qvFDgHIM0dtvv42ZM2eqTpcZypzrJiLL41VsRGSTDh06hNdeew2XL19G1apV0aFDB1StWhXp6ek4ePAgTp48CQBo06YNZs+ejYYNGyIvLw9dunTBzp078dRTT6FTp06ws7PD2rVrkZycjFdeeQVLly6Fvb09AOVYo2rVqiElJUVt21euXEHt2rXRrl07xMXFAYDB6yYi68aAREQ2KysrCytXrsSyZctw7tw53Lx5E87OzqhZsybatGmD1157DeHh4WrL5OXl4YcffsCvv/6K8+fPw9HREU899RSGDh2KwYMHo0KF/65dMSQgGbpuIrJuDEhEREREGjgGiYiIiEgDAxIRERGRBgYkIiIiIg0MSEREREQaGJCIiIiINDAgEREREWlgQCIiIiLSwIBEREREpIEBiYiIiEgDAxIRERGRBgYkIiIiIg0MSEREREQa/g8VINA3m7CE4AAAAABJRU5ErkJggg==",
      "text/plain": [
       "<Figure size 640x480 with 1 Axes>"
      ]
     },
     "metadata": {},
     "output_type": "display_data"
    }
   ],
   "source": [
    "import numpy as np\n",
    "\n",
    "df = culled.sort_values(by='Average LFC')\n",
    "df = df.reset_index()\n",
    "\n",
    "plt.scatter(df.index, df['Average LFC'], s=10, color=c1)\n",
    "\n",
    "# Plot callouts in this plot\n",
    "callouts = ['BRCA1', 'RAD51']\n",
    "callouts = df.loc[df['Gene Symbol'].isin(callouts)]\n",
    "\n",
    "highlight_colors = [c2, c3]\n",
    "for i, (index, gene) in enumerate(callouts.iterrows()):\n",
    "    plt.scatter(index, gene['Average LFC'], s=callout_size, color=highlight_colors[i], label=gene['Gene Symbol'])\n",
    "\n",
    "plt.legend(fontsize=12)\n",
    "\n",
    "plt.ylabel('Average fold-change', size=15)\n",
    "plt.xlabel('Gene', size=15)\n",
    "plt.xticks(size=12)\n",
    "plt.yticks(size=12)\n",
    "plt.savefig('lfc_waterfall_callouts.svg', dpi=800)"
   ]
  },
  {
   "attachments": {},
   "cell_type": "markdown",
   "metadata": {},
   "source": [
    "Make a waterfall plot showing -log(p-vals) by gene."
   ]
  },
  {
   "cell_type": "code",
   "execution_count": 10,
   "metadata": {},
   "outputs": [
    {
     "data": {
      "image/png": "iVBORw0KGgoAAAANSUhEUgAAAjUAAAG2CAYAAACH2XdzAAAAOXRFWHRTb2Z0d2FyZQBNYXRwbG90bGliIHZlcnNpb24zLjcuMiwgaHR0cHM6Ly9tYXRwbG90bGliLm9yZy8pXeV/AAAACXBIWXMAAA9hAAAPYQGoP6dpAABBIUlEQVR4nO3deXQVRcL+8ecmZCEhCwn7TgAZBIKgIuAPENkE1MMAAyIKqMPg6zs6jL7o4MCLKIK4oaKjgijDMAijLMo+irIMiQhhfQXRqIRVEAgJIRCy1O8PTq6E5Ca56c7d+H7OyTmmum9XFZ1rP6e6utphjDECAADwc0HebgAAAIAdCDUAACAgEGoAAEBAINQAAICAQKgBAAABgVADAAACAqEGAAAEhCreboAnFBQU6NixY4qKipLD4fB2cwAAQDkYY3Tu3DnVq1dPQUFlj8NcE6Hm2LFjatiwobebAQAAKuDw4cNq0KBBmftdE6EmKipK0uV/lOjoaC+3BgAAlEdmZqYaNmzovI6X5ZoINYW3nKKjowk1AAD4mfJOHWGiMAAACAiEGgAAEBAINQAAICAQagAAQEAg1AAAgIBAqAEAAAGBUAMAAAICoQYAAAQEQg0AAAgIhBoAABAQCDUAACAgXBPvfgIAAJXjULZ06pJUI1RqFOHdthBqAABAhaw+IW08/evv3eOl/rW91x5uPwEAALcdyi4aaKTLvx/K9k57JEINAACogFOX3Cv3BEINAABwW41Q98o9gVADAADc1iji8hyaK90W793JwkwUBgAAFdK/ttQmiqefAABAAGgU4f0wU4jbTwAAICAQagAAQEAg1AAAgIBAqAEAAAGBUAMAAAICoQYAAAQEQg0AAAgIhBoAABAQCDUAACAgEGoAAEBAINQAAICAQKgBAAABgVADAAACAqEGAAAEBEINAAAICIQaAAAQEAg1AAAgIBBqAABAQCDUAACAgECoAQAAAYFQAwAAAgKhBgAABARCDQAACAiEGgAAEBAINQAAICAQagAAQEAg1AAAgIBAqAEAAAGBUAMAAAICoQYAAAQEQg0AAAgIhBoAABAQCDUAACAgEGoAAEBAINQAAICAQKgBAAABgVADAAACAqEGAAAEBEINAAAICIQaAAAQEAg1AAAgIBBqAABAQCDUAACAgFDF2w0AAAD+61C2dOqSVCNUahTh3bYQagAAQIWsPiFtPP3r793jpf61vdcebj8BAAC3HcouGmiky78fyvZOeyQ/DDWDBg1SkyZNvN0MAACuaacuuVfuCX4VahYsWKBly5Z5uxkAAFzzaoS6V+4JfhNqjh07pscee0wNGjTwdlMAAIAP8ptQ8/vf/159+vRRz549vd0UAACueQey3Cv3BL8INe+9955SUlL05ptvlmv/nJwcZWZmFvkBAACBzedDTVpamh5//HH97W9/U40aNcr1menTpysmJsb507Bhw0puJQAA15aYEPfKPcHWUHP+/HkdPnxYp06dsuV4xhg9+OCD6t+/vwYPHlzuz02YMEEZGRnOn8OHD9vSHgAAcFkVh3vlnmBp8b3vv/9eH330kT777DNt27ZNFy5ccG6rWrWqbrjhBt1xxx0aMWKEmjZt6vbx33rrLe3Zs0d79+5VXl6epMtBR5Ly8vIUFBSkoKDiuSwsLExhYWEV7BUAACiLLz795DCFKcENu3fv1qRJk7R69WoVFBRIkurXr6+aNWsqMjJS6enpOnXqlE6ePClJCg4O1rBhwzRp0iS1bNmy3PXcdttt2rhxo8vtkydP1jPPPFPmcTIzMxUTE6OMjAxFR0eXu34AAODa1SsK3xYv9bNxRWF3r99uhZqcnBz95S9/0axZsxQfH6/hw4erf//+6tixo2JjY4vtf+LECW3evFmrV6/WRx99pIsXL2rcuHF6/vnnFRpadpQ7cOCAzp07V6RsypQpSklJ0aeffqp69eqpXr16ZR6HUAMAQOWozHc/VWqoad26tbKysjRlyhSNGDFCISHlnw107tw5zZs3T9OnT1fNmjW1e/fucn/2SqNHj9aGDRt08ODBcn+GUAMAgP9x9/rt1kThoUOH6sCBAxo9erRbgUaSoqKi9Oijj+q7777T3Xff7dZnAQAAylKhOTX+hpEaAAD8j7vXb0tPPwEAgGtbZc6pcZctoebs2bNavHixduzYofT0dP3rX//Sli1b5HA41KVLFzuqAAAAPubqp5+6x0v9bXz6yV2WQ82yZcv0wAMP6Ny5czLGyOG4vOrOqlWrNGPGDD3xxBN68cUXLTcUAAD4jkPZRQONdPn3NlHeG7GxtKLw119/rWHDhik8PFxTp07V8OHDndt69Oihxo0b65VXXtGSJUssNxQAAPiOU5fcK/cES6Fm6tSpqlatmrZv364JEybouuuuc27r3bu3kpOTFR8fr1mzZlluKAAA8B2+uKKwpVCzZcsWDRkyRA0aNChxe+3atTV48GDt27fPSjUAAABlshRqsrOzFRMTU+o+4eHhysrKslINAADwMQF3+6lZs2bavHmzy+3GGG3cuFEJCQlWqgEAAD4m4G4/3XPPPdq2bZsmT56sq9fwy8vL0/jx47V7924NHTrUUiMBAIBvaRRx+RHuK90W7921aiytKHzx4kV169ZNKSkpqlOnjkJDQ3Xo0CH169dPu3bt0rFjx5SYmKikpCRFRHivl6woDABA5fClF1paGqkJDw/Xhg0b9Nhjj+n8+fNKS0uTMUarV69Wenq6xowZo02bNnk10AAAgGuDbe9+Kigo0IEDB5Senq6oqCi1bNlSoaFevLF2BUZqAACwX2WvKOy1dz8FBQWpVatWdh0OAAD4MF9cUdhSqPnxxx/LvS9PQAEAEDhKe6TbL0NN8+bNne96Kkt+fr6VqgAAgA/xxUe6LYWabt26lRhqzp8/rx9++EHp6enq0qWLOnfubKUaAADgYwof6b7yFpS3H+m2FGo2bNjgcpsxRjNnztTEiRM1c+ZMK9UAAAAf1L/25Tk0lfVIt7tse/rJlT59+igoKEhr166tzGpKxdNPAAD4H4+uU1MeN954o5KTkyu7GgAAcI2z7ZFuV3bv3l3uycQAAMC/zDggZeRLMcHSUy292xZLoeaLL74osbygoEDnzp3TihUrtG7dOg0YMMBKNQAAwAc9te/X/z6Tf/n3Gdd7rz2W5tQEBQWVOgpjjFF0dLT+85//qE2bNhWtxjLm1AAAYK8ZBy4HmavF2Thi49EVhUeOHFliqHE4HAoNDVWrVq10//33Ky4uzko1AADAx2S4WH7OVbknWAo18+bNs6kZAADAn8QElzxSExPs+bYUcivUuJpDUx633357hT8LAAB8y1Mti86pubLcW9yaU1PWHJrSePM1CcypAQCgclTm00+VOqfG1RwaAABwbRre8NcVhb3NrVDDHBoAAFBo9Ymi737qHn/51QneUukrCgMAgMBzKLtooJEu/34o2zvtkWxaUfj8+fM6ffq08vPzVThFxxij3NxcnT59WitXrtT06dPtqAoAAPiAU5dcl3vrxZaWQs3Fixc1cuRILVu2TAUFBaXuS6gBACBwuJpD4825NZZuP02bNk0ff/yxIiMj1alTJ4WEhKhJkybq2LGjYmNjZYxRrVq1NH/+fLvaCwAAfECjiMtzaK50W7z3RmkkiyM1S5YsUY0aNbRv3z7VqFFDffv2VVxcnD788EPl5eVp3Lhxevvtt1WjRg272gsAAHxE/9pSm6hfn37yZqCRLI7UHDx4UAMHDnSGlhtvvFFbtmyRJFWpUkVvvPGGWrRooVmzZllvKQAA8DmNIqQOsd4PNJLFUGOMUc2aNZ2/N2/eXEePHlVGRsblgwcFqW/fvvrmm2+stRIAAPikQ9nSjrPefeqpkKXbT/Xr11daWprz92bNmkmS9u3bp86dO0uSwsLCdOLECSvVAAAAHxRQ69TcfvvtWr58ufOWU2JiooKDg7Vo0SJJl1+N8Pnnn6tOnTrWWwoAAHyGL65TYynUPPnkkwoODla3bt20YMECVa9eXYMHD9abb76pHj16qEOHDtq9e7f69+9vV3sBAIAPKG2dGm+xFGqaNWumTZs2acCAAapbt64kaebMmUpMTNTGjRu1d+9edenSRc8++6wtjQUAAL4hz8XrsF2Ve4KlOTU5OTlq166dPv30U2dZnTp1tHPnTu3Zs0dVq1ZVixYtLDcSAAD4liou3m/tqtwTLI3U1K5dW2PHjlVSUlKxbYmJiQQaAAACVMCtKBwbG6s5c+aoa9euatGihZ5//vkiT0MBAIDA5IsrCjtM4RsoK2jz5s36xz/+oSVLlig9PV1BQUHq3r27Ro0apSFDhigiwvur8WRmZiomJkYZGRmKjo72dnMAAAgYh7Irb0Vhd6/flkNNodzcXK1YsUILFizQmjVrlJOTo8jISA0ZMkQjR45Ujx497KimQgg1AAD4H6+FmitlZGRo6dKlevPNN7Vz504FBQUpLy/P7mrKjVADAID/cff6benpp5L89NNPWrRokZYtW6adO3dKktq2bWt3NQAAAEXYEmp++eUXLV68WAsXLtTWrVtljFGtWrU0btw4jRo1Su3atbOjGgAAAJcshZr58+dr4cKF+uKLL5SXl6fQ0FANHDhQo0aN0oABAxQcHGxXOwEAgA+qzInC7rIUakaPHi1J6tChg0aNGqURI0YoLi7OjnYBAAAf52svtLQUah5//HGNHj1abdq0sas9AADAD7h6oWWbKO+N2FhafO/ll18uFmgOHTqkTZs2WWoUAADwbQey3Cv3BEuhpiQffPCBV9ekAQAAlS8j171yT7A91AAAgMAXE+JeuScQagAAgNtaVnOv3BMINQAAwG3/d654mbdfaEmoAQAAbinpySdJah3l+bZcyfbXJAwcOFBNmjSx+7AAAMBHnLrkutybIzW2h5p27drxWgQAAAJYnotXYbsq9xRbQs3Bgwf14YcfaseOHTp79qxq1qypzp07a9iwYapVq5YdVQAAAB9RxeFeuadYDjWvvPKKJk6cqEuXLsmYXyPaokWLNGnSJL399tsaPny41WoAAICPqBHqXrmnWJoovHTpUo0fP17x8fF6/fXXlZKSou+//15ff/21XnnlFVWtWlWjRo3Sli1b7GovAABAiRzmyuEVN3Xp0kXfffedUlJS1Lhx42LbU1NTddNNN6lLly5avXq1pYZakZmZqZiYGGVkZCg6Otpr7QAAIBB8dlL6/FTx8l41pN42zjpx9/ptaaRm7969Gjx4cImBRpKaN2+uQYMG6auvvrJSDQAA8CG++IoEyWKoiYyMVEhI6eshh4WFKTg42Eo1AADAh/jiKxIki6Fm2LBhWrhwoQ4ePFji9pMnT2r58uUaNGhQhevIz8/XCy+8oObNm6tq1apq166dFixYUOHjAQAAa3zxFQmSxaefxo0bp+TkZN10000aP368br/9djVs2FDZ2dnaunWrnnvuOeXk5KhPnz764osvinz29ttvL1cdTz/9tGbOnKnnnntON910k1avXq37779fQUFBuvfee600HwAABBBLE4WDgoLkcDhkjJHDUfzh9MJDl7QtPz+/zONnZWWpVq1aevTRRzVjxgxn+W233aacnBwlJyeXq51MFAYAwD4fHZW2ZxQvvylG+l19++px9/ptaaRm5MiRJQYWu4SHhys5OVl16tQpUh4aGqrMzMxKqxcAALh2wcW4hKtyT7EUaubNm2dTM0pWpUoV5ysXjDE6ceKEPvjgA33++eeaM2eOy8/l5OQoJyfH+TsBCAAA+9QKk77JKrncm9yaKJyXl2dLpRU5zsKFC1W3bl09/fTT6tevn4YNG+Zy3+nTpysmJsb507BhQyvNBQAAV3AVXvwq1LRp08byInpLlixRq1at3P7cLbfcoo0bN2r27NnasWOHunTpoosXL5a474QJE5SRkeH8OXz4sKU2AwCAXwXEaxJGjhypQYMGqXv37vrkk09UUFBQrs9lZ2dr7ty5uvnmmzVixAiNGjXK7YY2b95c3bp105gxY/TPf/5Te/fu1ZIlS0rcNywsTNHR0UV+AACAPRpFSA3Di5Y1DL9c7k1uzal5+umndffdd+uhhx7Sb3/7W8XHx6t37966+eab1aZNG9WsWVMRERE6e/asTp06pT179mjz5s3avHmzsrKy1KlTJyUlJalDhw7lqu/kyZNas2aN+vXrV+Rt3zfffLMkMQIDAIAXHMqWDl91s+Twxcvl3gw2bk8UbtOmjbZu3aq1a9dqxowZWrRokRYtWuTykW6Hw6Fu3brpqaee0h133OFWXVlZWRo9erSef/55Pf30087ytWvXSpJzEjEAAPCcU5dcl/tVqCl0xx136I477tDRo0f1+eefa/v27Tpx4oTS09NVtWpVNWrUSO3bt1fv3r3VqFGjCtWRkJCgkSNH6tlnn1VwcLBuvvlmbd++XVOnTlXfvn3dDkkAAMA6X51TY2nxPU/IycnRyy+/rPnz5ystLU1169bVfffdp4kTJyosrHzTrFl8DwAA+xzKlt46WLz8v5vYO1Lj7vXb50ONHQg1AADYZ8dZafGx4uXD6kkdYu2rx6MrCruSnZ2tlJQUHTt2TA6HQ3Xr1tWNN96oiAgvT4sGAACW+ertJ1tDTUFBgSZOnKg33nhD2dnZRbZFREToT3/6k6ZOnVqpr1YAAADXJrfWqSnL5MmT9fbbb2v69OlKTU1VVlaWzp8/r9TUVE2fPl1vv/22Jk+ebGeVAADAww6U8IqE0so9xdY5NQ0aNNCsWbP029/+tsTtS5cu1WOPPaYjR47YVWW5MKcGAAD7fHZS+vxU8fJeNaTetYqXV5S7129bR2pOnz6t66+/3uX266+/XqdPn7azSgAA4GH5LoZDXJV7iq2hpnXr1qW+Pfu9995T69at7awSAAB4WHa+e+WeYutE4WnTpumuu+7Sxo0b1b9/f9WtW1eSdPz4ca1Zs0Z79uzRihUr7KwSAAB4WESwe+WeYmuo6dOnj7766ivnYnnHjx+XJNWtW1e33nqr3n33XbVv397OKgEAgIfVcrH2ratyT7F9nZr27dvrn//8p92HBQAAPuJ7F085fZ9l7+J77rJ1Tg0AAAh8J3LcK/cUQg0AAHBLiIs1dF2Ve4pHQ83+/fuVkJDgySoBAIDNwl1MCHZV7ikeDTWXLl1SWlqaJ6sEAAA2y8hzr9xTbJ0o/Oyzz5a6/eeff7azOgAAACdbQ80zzzyjunXrKjS05Nd0Xrp0yc7qAACAF8RWkY6XMCk41vZnqt1ja/WNGjXSSy+9pN/97nclbt+1a5duvPFGO6sEAAAedqHAvXJPsXVOzQ033KBdu3a53O5wOGTj+zMBAIAXHL3gXrmn2DpS88QTTygry/V7x5s3b64vv/zSzioBAICHuZoP7OV5wvaGmq5du5a6PTIyUt27d7ezSgAA4GGhDimnhBsvoV5ep8ZSqDl06FCZ+wQHBysyMlKxsbFWqgIAAD4iMVrallFyuTdZCjVNmjSRw1G+WBYZGalevXrp5ZdfZgE+AAD8WL6L6bGuyj3F0kThBx98UE2aNJExRjExMerWrZuGDx+uAQMGqFatWjLGKDY2Vu3bt1dMTIyWL1+uzp0769ixY3a1HwAAeNh350su9+t3Pw0ZMkRpaWl69NFHlZaWpi+//FILFizQp59+qqNHj2rSpEnKysrSq6++qsOHD2v+/Pk6ffq0pk2bZlf7AQCABx3KlrLyS97m7Xc/OYyFZ6w7d+6skJAQbdq0yeU+3bp1kzFGmzdvliTdeeed2r9/v3744YeKVuu2zMxMxcTEKCMjQ9HRXr7hBwCAH9txVlrs4oZLrxpS71r21eXu9dvSSM2ePXvUpUuXUvfp2LGjUlJSnL+3bdtWx48ft1ItAADwkrxShkJaVvNcO0piKdRUr15de/bsKXWfb775RpGRkc7fs7KyGC0BAMBPLS1lXKJRhOfaURJLoaZv375at26dZs2aVeL2uXPnat26derdu7ck6fz581qxYoVatWplpVoAAOAlvvxeAEtzao4cOaJbbrlFP//8s1q2bKlbbrlFdevWVUZGhpKTk7V7927Fx8dr69atatCggZo2barjx49r4cKFGjZsmJ39KBVzagAAsMdT+1xvm3G9vXW5e/22tE5NgwYNlJSUpHHjxmnlypX69ttvndscDof69++v119/XU2bNlVqaqqys7M1ceJEjwYaAABgn5tjSl547+YYz7flapZfk9C4cWMtW7ZMZ86cUUpKik6dOqWoqCjdeOONqlu3rnO/5s2b68yZM1arAwAAXvTLJffKPcm2dz/FxcU5584AAIDAlO4ivLgq9yRbQs22bds0e/Zs7dy5U+fPn1d8fLzatm2rUaNGqVOnTnZUAQAAfICrR7pLe9TbUyyHmhdeeEETJ05UQUFBkfKkpCTNmTNHzz33nCZMmGC1GgAAgFJZeqR77dq1evrpp1WvXj3NmzdPP/74o3JycvTzzz9r4cKFaty4sSZOnKgvvvjCrvYCAAAvCg92r9yTLIWaV155RTExMdq0aZNGjhypJk2aKCQkRLVq1dI999yj9evXKzo6WjNnzrSrvQAAwIsSXCyw56rckyyFmu3bt+vuu+9WkyZNStzepEkT3X333dq6dauVagAAgI+o5mLiiqtyT7IUai5evKjq1auXuk/16tV17tw5K9UAAAAfcTLHvXJPshRqEhIS9OWXXxabJFwoPz9fX3zxhRISEqxUAwAAfESBi6ecXJV7kqVQM2zYMO3du1d//OMfdelS0QfUMzMzNXbsWH3zzTcaOnSopUYCAADfkJ7rXrknWXr308WLF9W5c2ft3r1b1atX1y233KKYmBgdPXpUe/fuVUZGhhITE5WUlKSICO/NIOLdTwAA2GPqAelcfvHyqGBpYkt763L3+m1ppCY8PFwbN27U2LFjdenSJa1du1aLFy/Wf/7zH+Xm5uoPf/iDNm3a5NVAAwAA7BPicK/ckyyN1FwpNzdX3333nTNN/eY3v1GVKj4wFVqM1AAAYJd3fpJ+ulC8vGlV6eGm9tbl0bd0XykkJEStW7e263AAAMAHnXbxjidfmCjsVqixsjLw7bffXuHPAgAA7zuULWWWMJ9G8o11atxqQq9eveRwVOymWX6+i38FAADgF7445Xrbb6I81w5X3Ao1I0eOrHCoAQAA/u3HLNfbOpa+Fq9HuBVq5s2bV0nNAAAAvs7VUjSWHqW2ka3t+OabbzR79mzZ9EAVAABAudkaaj7//HP913/9l3JzfWBZQQAAcE3xlREjAADg44LdLPc0Qg0AACiXYBfPCrkq9zRCDQAAKJdLLqbMuir3NEINAAAolwI3yz2NUAMAAMolxM1yTyPUAACAgGBrqHE4HAoKCmLVYQAAApCrBVsC8vbTY489ptzcXIWE+MpAFAAAsMOhbNfbfOW2j6+0AwAA+LBFR1xva1DVc+0oDaEGAACUKT3P9bYOsR5rRqkINQAAoEylzZvxhTd0S4QaAAAQIAg1AAAgIBBqAABAQLAl1Jw9e1bvvvuuxo4dq6FDh0qStmzZoqSkJMvHNsZo9uzZSkxMVLVq1ZSQkKBx48YpMzPT8rEBAEDgqGL1AMuWLdMDDzygc+fOyRjjXHhv1apVmjFjhp544gm9+OKLFT7+Sy+9pKefflrjx49Xz549lZqaqkmTJun//u//9Nlnn7HQHwAAlWxxKY9z+xJLIzVff/21hg0bpvDwcE2dOlXDhw93buvRo4caN26sV155RUuWLKnQ8QsKCjR9+nSNHTtW06dPV69evfTwww/rb3/7m9avX6+UlBQrzQcAAOWwp5SbI7603K6lUDN16lRVq1ZN27dv14QJE3Tdddc5t/Xu3VvJycmKj4/XrFmzKnT8zMxM3Xfffbr33nuLlBfW88MPP1S88QAAoFxKWaJGd9f1WDPKZOn205YtWzRkyBA1aNCgxO21a9fW4MGDKzxSExsbW2IgWrp0qSSpTZs2JX4uJydHOTk5zt+ZfwMAQOXwlTVqJIsjNdnZ2YqJiSl1n/DwcGVlZVmppoikpCTNmDFDAwcOVOvWrUvcZ/r06YqJiXH+NGzY0Lb6AQCAb7IUapo1a6bNmze73G6M0caNG5WQkGClGqfNmzerf//+atasmebOnetyvwkTJigjI8P5c/jwYVvqBwDgWvOWH830sBRq7rnnHm3btk2TJ0+WMabItry8PI0fP167d+92PuZtxaJFi9S7d281btxY69evV1xcnMt9w8LCFB0dXeQHAAC473CO622+NElYkhzm6jTihosXL6pbt25KSUlRnTp1FBoaqkOHDqlfv37atWuXjh07psTERCUlJSkiIqLCjXzppZf01FNPqVu3bvrkk0/KvOV1tczMTMXExCgjI4OAAwCAG57a53pbywjpwSaVV7e7129LIzXh4eHasGGDHnvsMZ0/f15paWkyxmj16tVKT0/XmDFjtGnTJkuB5t1339WTTz6p3/3ud/r3v//tdqABAACVozIDTUVYGqm5UkFBgQ4cOKD09HRFRUWpZcuWCg0NtXTMn3/+WQkJCapVq5YWLFigKlWKPqzVrFkz1axZs8zjMFIDAEDFlDZSM+P6yq3b3eu35RWFCwUFBalVq1Z2HU6StHr1al24cEFpaWnq2rVrse0ffPCBRo8ebWudAADgsq/Tvd0C91gaqTl06FCZ+wQHBysyMlKxsbEVrcYyRmoAAHDf0/uk/FK2B9RITZMmTcr97qXIyEj16tVLL7/8sm2PeAMAgMpTWqCJ8MFXL1qaKPzggw+qSZMmMsYoJiZG3bp10/DhwzVgwADVqlVLxhjFxsaqffv2iomJ0fLly9W5c2cdO3bMrvYDAAAvmGzvjBNbWAo1Q4YMUVpamh599FGlpaXpyy+/1IIFC/Tpp5/q6NGjmjRpkrKysvTqq6/q8OHDmj9/vk6fPq1p06bZ1X4AAABJFufUdO7cWSEhIdq0aZPLfbp16yZjjHPl4TvvvFP79+/36MsomVMDAIB7SnvqSar8+TSSh9ep2bNnj7p06VLqPh07dlRKSorz97Zt2+r48eNWqgUAAF5kKTxUIkvtql69uvbs2VPqPt98840iIyOdv2dlZTFaAgCAH5vugVGairAUavr27at169Zp1qxZJW6fO3eu1q1bp969e0uSzp8/rxUrVti+ng0AALDPjAPebkHFWJpTc+TIEd1yyy36+eef1bJlS91yyy2qW7euMjIylJycrN27dys+Pl5bt25VgwYN1LRpUx0/flwLFy7UsGHD7OxHqZhTAwBA+fnCfBrJw+vUNGjQQElJSRo3bpxWrlypb7/91rnN4XCof//+ev3119W0aVOlpqYqOztbEydO9GigAQAA9ukR7+0WuGb5NQmNGzfWsmXLdObMGaWkpOjUqVOKiorSjTfeqLp16zr3a968uc6cOWO1OgAAUInWnih9+x21PdOOirDt3U9xcXHOuTMAAMA/fXna2y2oOFtCzfnz53X69Gnl5+ercIqOMUa5ubk6ffq0Vq5cqenTp9tRFQAA8JIwbzegDJZCzcWLFzVy5EgtW7ZMBQUFpe5LqAEAwLe9Vca6uM/66KPchSw90j1t2jR9/PHHioyMVKdOnRQSEqImTZqoY8eOio2NlTFGtWrV0vz58+1qLwAAqCSHcrzdAmsshZolS5aoRo0aSk1N1ZYtW9S9e3d17NhRycnJOnHihB555BGdPHlSNWrUsKu9AADAC+KCvd2CslkKNQcPHtTAgQOdoeXGG2/Uli1bJElVqlTRG2+8oRYtWrhcnA8AAPiGstameaqlZ9phhaVQY4xRzZo1nb83b95cR48eVUZGxuWDBwWpb9+++uabb6y1EgAAoAyWQk39+vWVlpbm/L1Zs2aSpH37fo17YWFhOnGijIfeAQCA15T1WoSWEZ5ph1WWQs3tt9+u5cuXO285JSYmKjg4WIsWLZIk5efn6/PPP1edOnWstxQAAFSKM/mlb3+wiUeaYZmlUPPkk08qODhY3bp104IFC1S9enUNHjxYb775pnr06KEOHTpo9+7d6t+/v13tBQAAHhRtKSl4lqWmNmvWTJs2bdKAAQOcr0SYOXOmEhMTtXHjRu3du1ddunTRs88+a0tjAQCAvcqaIPzX33imHXawtPjekSNH1K5dO3366afOsjp16mjnzp3as2ePqlatqhYtWlhuJAAAQFksjdR0795d99xzT4nbEhMTCTQAAPiwskZp/GWCcCFLoebo0aNq3LixXW0BAAAe8nV62fv4ywThQpZCTWJiorZv325XWwAAgIcsOV769g7RnmmHnSzNqXnttdc0ePBgde/eXYMHD1ZCQoIiIkoeq7r99tutVAUAAGxyKLvsfYY1qPx22M1hjDEV/XBQUJAcDoeMMXI4HKXum59fxkPwlSgzM1MxMTHKyMhQdLQfRk8AAGxU1lyaGT7yNm53r9+WRmpGjhxZZpgBAAC+4+kyAk2EH1/WLYWaefPm2dQMAADgCWXdN5ncyiPNqBSWQk2hs2fPavHixdqxY4fS09P1r3/9S1u2bJHD4VCXLl3sqAIAAFhU1m0nPx6kkWRDqFm2bJkeeOABnTt3rsjcmlWrVmnGjBl64okn9OKLL1puKAAAqLiyAo0kveAjc2kqytIj3V9//bWGDRum8PBwTZ06VcOHD3du69Gjhxo3bqxXXnlFS5YssdxQAABQMa9+X/Y+vjI52ApLoWbq1KmqVq2atm/frgkTJui6665zbuvdu7eSk5MVHx+vWbNmWW4oAAComBO53m6BZ1gKNVu2bNGQIUPUoEHJD7PXrl1bgwcP1r595RjzAgAAtivPbadAGKWRLIaa7OxsxcTElLpPeHi4srKyrFQDAAAqYPGRsvcJlEAjWQw1zZo10+bNm11uN8Zo48aNSkhIsFINAACogB2ZpW+PtpQCfI+l7txzzz3atm2bJk+erKsXJs7Ly9P48eO1e/duDR061FIjAQCAe8pz2+mvv6n8dniSpdckXLx4Ud26dVNKSorq1Kmj0NBQHTp0SP369dOuXbt07NgxJSYmKikpyeU7oTyB1yQAAK4lgTKPxt3rt6WRmvDwcG3YsEGPPfaYzp8/r7S0NBljtHr1aqWnp2vMmDHatGmTVwMNAADXkvIEGn98A3d5WBqpuVJBQYEOHDig9PR0RUVFqWXLlgoNDbXj0JYxUgMAuBaUJ9BI/jFKI3n4hZY5OTkKCwuTdPmN3a1a+fELIwAA8GOBFmgqwtLtp9q1a2vs2LHasmWLXe0BAABuItBcZinUxMbGas6cOerWrZtatGih559/XmlpaXa1DQAAlIFA8ytLoebgwYPauHGjHnroIZ05c0aTJk1Ss2bN1LNnT82fP1/Z2dl2tRMAAFyFQFOUbROFc3NztWLFCi1YsEBr1qxRTk6OIiMjNWTIEI0cOVI9evSwo5oKYaIwACCQTNkvZZfz6u3Pgcbd67dtoeZKGRkZWrp0qd58803t3LlTQUFBysvLs7uaciPUAAACRXlHZyT/DjSSh59+KslPP/2kRYsWadmyZdq5c6ckqW3btnZXAwDANcWdMCP5f6CpCFtCzS+//KLFixdr4cKF2rp1q4wxqlWrlsaNG6dRo0apXbt2dlQDAMA1iUBTPpZCzfz587Vw4UJ98cUXysvLU2hoqAYOHKhRo0ZpwIABCg4OtqudAABcc9yZO1PoWg00ksVQM3r0aElShw4dNGrUKI0YMUJxcXF2tAsAgGuau6Mz0rUdaCSLoebxxx/X6NGj1aZNmxK3G2O0cuVKvfPOO1q1apWVqgAAuCZUJMyESJp6jQcayWKoefnll0ssP378uN577z299957OnLkiJUqAAC4JlQkzEiMzlzJ1qefPvvsM73zzjtasWKF8vPzZYxRnTp19MADD9hZDQAAAeP5b6XMAvc/1yNeuqO2/e3xZ5ZDzenTp/X+++9r9uzZ+vHHHyVJDodD/fr105gxY3TnnXcyYRgAgKv8ZZ9U0YXiGJ0pWYVDzebNm/XOO+9o6dKlunTpkowxatGihVJTUzVmzBi9/fbbdrYTAICAUdFbTbVDpMdb2NuWQOJWqMnMzNTf//53vfvuu9q/f7+MMYqNjdWoUaM0atQode7cWUFBQXI4HJXVXgAA/NL/7pNyLHye0ZmyuRVq6tWrpwsXLigsLEwDBw7U8OHDdddddyksLKyy2gcAgF+r6KhMoegg6a+/sactgc6tUJOdna1q1arpz3/+swYPHqzExMTKahcAAH7NapiJcEiTW9nTlmtFkDs7T5kyRbVq1dJzzz2n9u3bq2HDhnrqqae0d+/eymofAAB+5al91gPNjOsJNBXhVqiZNGmSUlNTtX79et17771KT0/XSy+9pBtuuEHt27d3uW4NAACBzq4ww9yZinMYYyr6RJnOnTunhQsX6v3339e2bducE4Svu+46TZo0SYMGDVJ4eLhtja0od19dDgBAeVR0jZmrEWRK5u7121KoudL+/fs1d+5c/fOf/9SJEyfkcDhUrVo1DR06VCNHjlTXrl3tqKZCCDUAADtZHZEpxAJ6pfNaqCmUn5+vFStW6P3339fatWuVl5enoKAg5eXl2VmNWwg1AACr7AoyEiMz5eX1UHOlkydPat68efr73/+ub775prKqKROhBgBQEU/vk/JtPB5hxj0+FWrsdvjwYbVt21bLly/XbbfdVu7PEWoAAOVl54hMIcJMxbh7/bb1hZaVKS0tTX379lVGRoa3mwIACDCVEWQkwoyn+XyoKSgo0N///nf9z//8j7ebAgAIIJUVZIIkTSfMeIXPh5o9e/bov/7rv/TII4+oV69eGjBggLebBADwQ2tPSF+errzjMyrjfT4faho1aqTU1FQ1aNBAGzZsKNdncnJylJPz62vDMjMzK6l1AABftfiItKOS//ffKEz672aVWwfKz+dDTVxcnOLi4tz6zPTp0zVlypRKahEAwBe9+r10ItczdTEq45t8PtRUxIQJE/T44487f8/MzFTDhg292CIAgN08MRJzJYKM7wvIUBMWFqawsDBvNwMAYLPKmtxbksF1pY7VPVcfrAvIUAMA8H+eHomRpGBJ0xiR8VuEGgCAT7Dr5ZAVwa2lwECoAQB4hSdvJV2NEBOYCDUAgEpn9zuU3EWIuTb4Vai57bbb5EevqgKAa5InH612hRBzbfKrUAMA8C1fp0tLjnu7FYQYXEaoAQCUizfnwFyNEIOSEGoAAEX4UngpRIhBeRBqAOAa5YvhpRAhBhVBqAGAAOfL4UViwTvYh1ADAAFg4j7Jyw8clRujMKgshBoA8BO+PuJSEgIMPIlQAwA+wh9Dy5UIMPA2Qg0AeMiMA9IZby6raxOHpBcIMPBBhBoAsMmhbOmtg95uhb0YfYE/IdQAQDn5++2h0hBeEAgINQCgwA4shbhthEBHqAEQ8K6FwHIlRl1wrSLUAPBb/rQ2i90ILkBxhBoAPud/90k53m6ElxFaAPcRagB4zLV2G6g0hBbAfoQaABVGSHGN0AJ4HqEGQDGElbIRWgDfQ6gBrgGEFPcQWAD/RKgB/BAhpeIILEDgItQAXkZAsQdhBQChBrDJ899KmQXebkXgIawAKC9CDVACRk8q1+C6Usfq3m4FgEBDqEFAI5x4DiMqALyNUAO/QDjxDkZUAPgTQg08inDifYyoAAhUhBpU2LX8MkFfERcsPdXS260AAN9AqAFP7fgQRlEAoOIINQGIWzzeRzgBAM8j1PgBQor3tIyQHmzi7VYAAMqDUONFhBXPCZE0ldETAAhohJpK9NYP0qEcb7ci8HBrBwBQEkKNTRh1cR/hBABgJ0KNRYSZywgoAABvI9RYEIiBhnACAPBXhJoK8pdAQ0gBAFwrCDUVsPaEd+qNcEiTW3mnbgAAfB2hpgJ2Zth7vGBJ0xhRAQDAEkJNBZzLc/8z3AYCAKByEWoqwJSxnQADAIDnBXm7Af7I1T9aFRFoAADwFkJNBYS5+FdzVQ4AACofl+EKqBrsXjkAAKh8hJoKaBvtXjkAAKh8hJoKuKO2FHXVqExU8OVyAADgHTz9VEETW15ehC/tgtS4KoEGAABvI9RYQJABAMB3cPsJAAAEBEINAAAICIQaAAAQEAg1AAAgIBBqAABAQCDUAACAgECoAQAAAYFQAwAAAgKhBgAABARCDQAACAiEGgAAEBCuiXc/GWMkSZmZmV5uCQAAKK/C63bhdbws10SoOXfunCSpYcOGXm4JAABw17lz5xQTE1Pmfg5T3vjjxwoKCnTs2DFFRUXJ4XDYdtzMzEw1bNhQhw8fVnR0tG3H9SWB3sdA758U+H2kf/4v0PsY6P2TKq+PxhidO3dO9erVU1BQ2TNmromRmqCgIDVo0KDSjh8dHR2wf6iFAr2Pgd4/KfD7SP/8X6D3MdD7J1VOH8szQlOIicIAACAgEGoAAEBAINRYEBYWpsmTJyssLMzbTak0gd7HQO+fFPh9pH/+L9D7GOj9k3ynj9fERGEAABD4GKkBAAABgVADAAACAqEGAAAEBEJNBa1du1Y33XSTIiIi1LhxY02fPr3cyzh7kjFGs2fPVmJioqpVq6aEhASNGzeuyCsjOnXqJIfDUeznq6++cu5z7tw5Pfzww6pTp44iIyPVu3dv7du3r1h9r776qpo1a6bw8HDdcMMN+uSTTyq1f9nZ2QoODi7W9vDwcOc+Bw4c0IABAxQTE6P4+Hg99NBDOnv2bJHj+Gr/NmzYUOK5KfyZMmWKJP89h4cPH1ZsbKw2bNhQpNzT56yyvs+u+rdhwwZ1795d1atXV506dTRo0CClpqYW2ecvf/lLief0hRde8Jn+ldZHT/9NevIclvad7NGjh3M/Xz2H5bku+O130MBtW7ZsMSEhIea+++4za9asMX/961+Nw+EwU6dO9XbTipkxY4YJDg42f/nLX8xnn31m3n77bVOjRg3Ts2dPU1BQYPLz801ERIQZP368SU5OLvJz7tw553EGDBhgatasaT744AOzZMkSk5iYaGrXrm1Onz7t3OfFF180wcHB5tlnnzWrV682gwcPNsHBwWbjxo2V1r/k5GQjyXz44YdF2r5161ZjjDHp6emmfv365uabbzaffPKJmT17tomNjTW9e/cuchxf7V9GRkax85KcnGx69uxpoqOjzYEDB/z2HB48eNC0bNnSSDJffvmls9zT56yyvs+u+peUlGSqVKliBg0aZFatWmU++ugj065dO1O7dm3zyy+/OPfr27ev6dmzZ7FzevToUZ/oX2l99PTfpKfPYUnfyfHjxzv/X1TIV89hWdcFf/4OEmoqoE+fPubmm28uUvbkk0+aatWqmezsbC+1qrj8/HwTGxtrHnnkkSLl//rXv4wks23bNrN//34jyWzYsMHlcZKSkowks2rVKmfZyZMnTWRkpHnuueeMMcZkZ2eb2NhYM378eOc+BQUFplOnTqZnz5429+xXb7/9tgkNDTWXLl0qcfu0adNMRESEOXnypLNs9erVRpLZvHmzMca3+1eS5cuXG0nmo48+MsYYvzuH+fn55v333zdxcXEmLi6u2AXD0+fM7u9zWf276667TNu2bU1+fr6z7NixYyY4ONi89NJLzrLatWubZ555xmU93upfefro6b9JT5/Dq6WlpZmYmBjz3//930XKffEclue64M/fQUKNmy5evGhCQ0PN9OnTi5R//fXXRpJZt26dl1pWXHp6uvnjH/9o/vOf/xQp37Vrl5FkFi1aZD788EMjyaSnp7s8zuTJk01kZKTJzc0tUt6/f3/TuXNnY4wxX375pZFkkpOTi+xTmNIrK+yNHTvW3HDDDS63d+/e3fTt27dIWX5+vomKijITJkwwxvh2/66WnZ1tGjZsaAYMGOAs87dzuHPnThMWFmb+/Oc/m1WrVhW7YHjynFXG97ms/j333HNm7ty5xT5XvXp18/DDDxtjjPn555+NJLN8+XKX9Xirf+Xpoyf/Jr1xDq82ePBgU7duXZORkeEs89VzWJ7rgj9/B5lT46Yff/xRly5d0nXXXVekvHnz5pKk7777zhvNKlFsbKxmzZqlW2+9tUj50qVLJUlt2rTRrl27FBMTo3Hjxik+Pl7h4eHq37+/Dhw44Nx///79SkhIUJUqRV8V1rx5c2d/9+/fL0kl/rvk5+frhx9+sL1/krRr1y4FBQWpd+/eioyMVFxcnMaOHet8M/v+/fuLtSkoKEhNmzYt0nZf7d/VZs6cqWPHjum1115zlvnbOWzUqJFSU1P16quvKiIioth2T56zyvg+l9W/iRMn6sEHHyxS9uWXXyo9PV1t2rSRJO3cuVOS9Mknn6hx48YKCQlR+/bttWbNGudnvNW/8vTRk3+T3jiHV0pKStKSJUs0bdq0Iu888tVzWJ7rgj9/Bwk1biqcKHX1C7uioqIkqchEK1+UlJSkGTNmaODAgWrdurV27dqljIwM1axZU8uXL9d7772n77//Xl27dtWxY8ckXe5zSS8oi4qKcvbXG/8uBQUF2rt3r77//nsNGjRIa9as0V//+ld9+OGH6t+/vwoKCsrddl/s39UuXbqkN954Q/fcc4/zCy/J785hXFxcqS+Y9eQ5q4w+l9W/q/3yyy8aM2aMGjRooFGjRkm6fE4l6eTJk3rvvfe0bNky1apVS3feeafWrVsnyXv9k8ruoyf/Jr19Dl966SU1adJE9913X5FyXz+HV7r6uuDP38Fr4i3ddiooKJB0efZ7ScrzanRv2bx5s+666y41a9ZMc+fOlSS98MILmjRpkjO1d+3aVV26dFGrVq30+uuva8aMGSooKCixv8YYZ38L/11K2keqnH8XY4xWrVqlOnXq6De/+Y0kqVu3bqpTp47uu+8+rVu3TsaYcrXdF/t3tY8++kgnTpzQ+PHji5T78zl0VZ+nzll+fr4k732fjx07pr59++rkyZNav369qlWrJkkaPny42rVrp759+zrb0LdvX7Vr107/+7//q759+/p0/zz5N+nNc3j48GF9+umnevXVV4uNWPjLOSzpuuDP30HfvQL7qNjYWEnF02Ph7Q53XpHuSYsWLVLv3r3VuHFjrV+/XnFxcZKkG264odgwZEJCglq1aqXdu3dLutznktJyVlaWs7+F/y6F/w5X7iNVzr9LcHCwbrvtNmegKTRgwABJ0u7duxUTE1Outvti/6728ccfq3Xr1mrXrl2Rcn8+hyXx5Dnz5vd579696tSpk44ePaq1a9fq5ptvdm5r3Lix+vXrV+R/6CEhIerTp4/27Nkjybf758m/SW+ew6VLl8rhcOiee+4pts0fzqGr64I/fwcJNW5q1qyZgoODi60pUfj79ddf741mleqll17Svffeq06dOmnTpk2qU6eOJCk3N1fz5s0rsm5EoQsXLqhGjRqSpJYtW+qnn34qlrpTU1Od/W3ZsqWz7Op9wsLClJCQYHu/jh49qjlz5ujIkSPF2i5JNWrUUMuWLYu1qaCgQD/99FORtvti/66Um5urf//73xo6dGixcn8+hyXx5Dnz1vf5iy++0K233ipjjDZt2qQuXboU2b5q1SrnHIcrXbhwQfHx8ZJ8t3+e/pv05v+TV65cqW7duql27drFtvn6OXR1XShsl99+B92aVgxjjDE9evQwnTp1MgUFBc6yJ5980sTGxvrUI93GGPPOO+8YSWbo0KEmJyen2PZGjRqZrl27FilLSUkxQUFBZs6cOcYYYzZu3GgkmdWrVzv3KXx0b9q0acYYY86fP28iIyPNk08+6dyn8NG9Pn36VEbXzA8//GAkmUmTJhUpnzlzpgkKCjLffvutmTJliomMjCzx0cSkpCSf7t+VUlJSjCTz+eefF9vmz+ew8OmIK58s8fQ5q8zvc0n927Fjh4mIiDCtW7c2R44cKfFz999/v4mOjjZnzpxxlmVlZZn69eubESNG+Ez/XPXR03+Tnj6Hhe2IiYkxEydOLPFzvnwOy7ou+PN3kFBTAevXrzcOh8MMGTLErF692kycONE4HA7z4osvertpRRw/ftxUrVrVNG7c2GzevLnYAlAnT540c+fONZLMqFGjzL///W8ze/ZsU6dOHXPDDTcUeVTvtttuM9WrVzdz5swxS5cuNYmJiaZ+/fpFvrCTJ082DofDTJw40axevdoMGTLEhISEFHt00E7333+/CQ0NNVOnTjWff/65eeaZZ0xoaKj54x//aIwx5pdffjE1atQw7dq1M0uXLjVz5swx1atXN/369StyHF/tX6F58+YZSebYsWPFtvnzOSzpguHpc1aZ3+eS+te+fXsTEhJiPvroo2LfydTUVGOMMXv37jVVq1Y1nTp1Mp988olZsmSJ6dixo4mJiXHu4wv9c9VHT/9NevocGnN5YT5JZuHChSV+zlfPYXmuC/78HSTUVNDSpUtN27ZtTWhoqGnatKl5+eWXvd2kYgr/x+Lq54MPPjDGXF5TokOHDiYiIsLUrFnT/OEPfyiyIqQxxpw5c8aMHj3axMbGmujoaNOvXz/z7bffFtmnoKDAPPfcc6Zhw4YmPDzcdOjQwaxZs6ZS+3jhwgXz7LPPmhYtWpiwsDCTkJBgpk+fbvLy8pz77N271/Ts2dNUrVrV1KpVy/zhD38wmZmZftG/QjNmzDCSzIULF0rc7q/n0NUFw9PnrLK+z1f3r3B00dXPqFGjnJ/dtm2b6dOnj4mLizPVqlUz/fv3N3v37vWp/pXUx0Ke/pv01DkstHXrViOp1O+HL57D8l4X/PU76DDGB19YBAAA4CYmCgMAgIBAqAEAAAGBUAMAAAICoQYAAAQEQg0AAAgIhBoAABAQCDUAACAgEGoAAEBAINQA8JgzZ87orbfeUo8ePdSoUSOFhYWpRo0a+n//7//pxRdfLPY2XwBwBysKA/CIzz77TPfff79OnDih6667Tt27d1fNmjV1+vRpffbZZ/rxxx9Vr149rVu3Tm3atPF2cwH4IUINgEq3detW3XrrrYqMjNTcuXM1ZMiQItsLCgo0a9Ys/fnPf1azZs20d+9ehYeHe6m1APwVt58AVKq8vDzdf//9ys/P15IlS4oFGkkKCgrSn/70J/3+979XamqqPvzwQy+0FIC/I9QAqFSfffaZvv/+e91xxx3q1atXqfs+9thjuv/++5WQkOAsy8/P16xZs9ShQwdFREQoJiZGPXv21Nq1a4t93uFwaODAgdq7d6/uuusuxcbGKjIyUt27d9f69euL7e/OsQH4Pm4/AahUDz30kN5//33Nnj1bY8aMceuz+fn5+u1vf6sVK1bo+uuvV69evZSXl6elS5fq559/1muvvaY//elPzv0dDodatWqlw4cP6/rrr1fXrl2VlpamJUuWKDg4WDt37nTO13H32AD8gAGAStS1a1cjyXz11Vduf/a1114zkszIkSNNbm6us/zMmTOmVatWJjg42Ozfv99ZLslIMk888USR40yZMsVIMo888kiFjw3A9zFSA6BStWzZUt99952+++47tWjRosi27du3a+XKlcU+Ex0drccff1ytW7fWgQMHdObMGUVHRxfZZ+HChRoxYoSefPJJzZgxQ9LlkRpJOnXqlOLj45377ty5Ux06dFCfPn20bt06SXL72AB8XxVvNwBAYCsMF2fOnCm2bfv27ZoyZUqx8vr162vs2LHat2+foqOj9eqrrxbb5+TJk5KkHTt2FKvvykAjSbGxsZKkS5cuSZLOnz9foWMD8G2EGgCVKiEhQcnJyfruu+90yy23FNn28MMP6+GHHy5SVjjacvbsWUlSZmZmicGn0NVhqaRHwQuPWTgwXdFjA/BtPP0EoFINHjxYkvTRRx+59bmoqChJUqtWrWSMcfmTkpLidpsq89gAvIdQA6BSDRgwQAkJCVq5cqXWrFlT6r4FBQXO/46OjlZCQoJSU1N1+vTpYvvu2LFD48ePL3FOTlkq89gAvIdQA6BShYaGavHixQoJCdHQoUP1/vvvFwkvhXbu3KmePXtKurwYn3T5cfDc3Fw98sgjzvkw0uU5MQ8//LBefvll560kd1XmsQF4B08/AfCI5ORkjRgxQj/99JPq1aunXr16qV69esrIyFBSUpJ2794tSerataveeusttW3bVrm5uerXr5/Wr1+vFi1aqE+fPgoKCtLy5ct1+PBh/e53v9OHH36o4OBgSZfnztSvX19HjhwpUvfBgwfVtGlTde/eXRs2bJAkt48NwPcRagB4zPnz5/Xxxx9r8eLF2r9/v44fP67w8HA1btxYXbt21YgRI9S5c+cin8nNzdWbb76pf/zjH/r2228VGhqqFi1aaMyYMXrwwQdVpcqvzzu4E2rcPTYA30eoAQAAAYE5NQAAICAQagAAQEAg1AAAgIBAqAEAAAGBUAMAAAICoQYAAAQEQg0AAAgIhBoAABAQCDUAACAgEGoAAEBAINQAAICAQKgBAAAB4f8DqyWVCaVR+7oAAAAASUVORK5CYII=",
      "text/plain": [
       "<Figure size 640x480 with 1 Axes>"
      ]
     },
     "metadata": {},
     "output_type": "display_data"
    }
   ],
   "source": [
    "plt.scatter(range(len(culled)), culled['Average -log(p-values)'].sort_values().values, s=10, color=c1)\n",
    "#plt.plot([0, len(culled)], [-np.log10(0.003), -np.log10(0.003)], '--r')\n",
    "plt.ylabel('Average –log$_1$$_0$(p-value)', size=15)\n",
    "plt.xlabel('Gene', size=15)\n",
    "plt.xticks(size=12)\n",
    "plt.yticks(size=12)\n",
    "plt.savefig('pval_waterfall.svg', dpi=800)"
   ]
  },
  {
   "cell_type": "markdown",
   "metadata": {},
   "source": [
    "Same plot but with callouts"
   ]
  },
  {
   "cell_type": "code",
   "execution_count": 11,
   "metadata": {},
   "outputs": [
    {
     "data": {
      "image/png": "iVBORw0KGgoAAAANSUhEUgAAAjUAAAG2CAYAAACH2XdzAAAAOXRFWHRTb2Z0d2FyZQBNYXRwbG90bGliIHZlcnNpb24zLjcuMiwgaHR0cHM6Ly9tYXRwbG90bGliLm9yZy8pXeV/AAAACXBIWXMAAA9hAAAPYQGoP6dpAABOQElEQVR4nO3deVhU5eIH8O+A7MuwieAuqOSGS+5dcRfF6pqaS6aYXbPbLfPWT8vCq6ZJ5FZpaS5oZi6ZW+6pqZjghohcNQ1TXFDckFW2mff3B5fJEQYYzpmV7+d55knec+a878thmu/znve8RyGEECAiIiKycDambgARERGRHBhqiIiIyCow1BAREZFVYKghIiIiq8BQQ0RERFaBoYaIiIisAkMNERERWYUapm6AMajVaqSmpsLNzQ0KhcLUzSEiIqJKEEIgKysLtWvXho1NxeMw1SLUpKamol69eqZuBhEREVXBjRs3ULdu3Qr3qxahxs3NDUDxL8Xd3d3ErSEiIqLKyMzMRL169TTf4xWpFqGm5JKTu7s7Qw0REZGFqezUEU4UJiIiIqvAUENERERWgaGGiIiIrAJDDREREVmFajFRWB8qlQqFhYWmbgZVgZ2dHWxtbU3dDCIiMhGGmv8RQuDOnTvIyMiAEMLUzaEqUCgUUCqV8PPz4yKLRETVEEPN/2RkZODRo0eoWbMmXFxc+KVoYYQQyMnJwb179+Dk5AQPDw9TN4mIiIyMoQbFX4h3796Fu7s7fHx8TN0cqiInJyfk5+fj7t27UCqVDKZERNUMJwqjeB6NSqXiwnxWwN3dXXM+iYioemGoAVBUVAQAqFGDA1eWruQclpxTIiKqPhhqnsDLFZaP55CIqPri0AQRERFV2fVc4H4B4GMP1Hc2bVsYaoiIiKhKdqcBRx789XN3byCslunaw8tPVq5Hjx5QKBRaLw8PD/Tq1QtHjhzR7Dd27NhS+9nY2MDNzQ1t2rTBV199VebxL1++jLfeeguBgYFwcnJC/fr1MWLECCQmJupsU3R0NBQKBQYMGFCpPgwePBhjx47Vq99ERGRY13O1Aw1Q/PP1XNO0B2CoqRbatm2LuLg4xMXF4bfffsPq1athb2+P0NBQnD9/XrOfn5+fZr+4uDgcO3YMa9asgZ+fH9599118++23WsfdunUr2rZti/j4eERERGDPnj2YM2cO/vzzT3Tq1Al79+4tsz3R0dFo1aoVfvnlF1y9elVnu1UqFd555x1s3bpVnl8EERHJ5n6BfuXGwMtPBvQwHTibBGRnA66uQJtWgJen8dvh7u6Ozp07a5X17dsXNWvWxOrVqzF37lwAgIODQ6n9AOD5559HYGAgVq5ciQkTJgAArly5gtGjR6N///748ccftR5PMGTIEPztb39DeHg4rl27BicnJ822y5cv49ixY9i1axdeffVVLFu2DJGRkaXqPHfuHN5++22cPn1a6/1ERGQefOz1KzcGjtQYgEoFbNkBzPsKOHgYOBlf/N95XxWXm8MSKs7OznB0dKzU3UJ2dnZwdtae/bVo0SLk5+dj0aJFpZ635OTkhPnz5+P111/Ho0ePtLZFR0dDqVSiT58+ePnllxEdHY2CgtKxfsyYMVCr1Th+/Dh8fX317yARERlUfefiOTRP6uFt2snCHKkxgO27gfgzxf8WovhVoqR88AvGa48QQrNuixACDx48wJdffon8/HyMGzdOa98n13dRqVRIS0vD4sWLcenSJSxatEizbe/evWjXrh1q165dZp09evRAjx49tMpUKhW+//57jBgxAvb29njttdewbNkybN26FcOHD9fad82aNQgODpbSbSIiMrCwWkBLN979ZLUepgOnz+jeLlC8vcffjHcpKiYmBnZ2dqXK58yZg2eeeUbzc0pKSpn7NWnSBN988w3efPNNTdnNmzfRpk0bvdqxZ88epKam4rXXXgMAdO7cGc2bN8fSpUtLhRoGGiIiy1Df2fRhpgRDjczOJgEKhfbozNMUiuL9eoUYp03t2rXTTPIVQiA9PR179uzBxx9/jJycHMyePRsA4O/vj59//hkAcP/+fcyZMwdXrlzBqlWr8Nxzz2kd08bGRu9HEURHR6Nx48YICgrSXJYaNmwYZsyYgd9//10rYBEREemLoUZm2dmVCzXZ2cZrk5ubG9q3b69V1q9fP2RnZyMqKgoTJ04EANjb22vtFxISgk6dOiEsLAwnT55EUFCQZlvDhg2RkpKis86ioiLcu3cP/v7+AIB79+5h586dKCwshKdn6SGqb7/9FgsXLpTUTyIiqt44UVhmrq7lBxqgeLurq3HaU542bdqgqKhI523Vzs7OWLVqFbKzszFu3DiIJzoWGhqKM2fO4M6dO2W+d+/evahduzY2bNgAAPj+++9RWFiILVu24NChQ1qvnj174rvvvsPjx4/l7yQREVUbDDUya9OqcqGmTSvjtKc8cXFxsLW1RUBAgM592rdvjzfeeAOxsbH47rvvNOX/+te/YG9vj4kTJ5a6DJWbm4v//Oc/8PT0xAsvFM+IXrVqFTp37oyXXnpJM4m45PXPf/4T6enp+PHHHw3TUSIiqhYYamTm5Qm0bwfoulFageLtxlyvJjMzE8ePH9e8YmJi8P777+OHH37A66+/jpo1a5b7/tmzZ8PT0xMffvghMjIyABRfflqyZAm2bNmCbt26Yc2aNTh8+DBWrFiBDh064Pz58/jpp5/g4uKCkydP4r///S9GjhxZ5vFffPFFeHp6YunSpbL3nYiIqg+GGgP4exjwbLvifysUgI1N8X+B4vK/hxm3PQkJCejSpYvmFRoain379uHTTz/F4sWLK3y/t7c3Zs2ahbS0NEyfPl1THh4ejpiYGNStWxcRERHo378/Zs+ejdatWyMhIQG9evUCUDxKY2trW+oOpxIODg4YPnw4jh8/jrNnz8rSZyIiqn4UQlR0scTyZWZmQqlUIiMjA+7u7qW25+Xl4erVq2jUqBEcHR1lq/fJFYXdXIHWJlpRuDox1LkkIiLjq+j7+2m8+8mAvDyNd9s2ERFRdcfLT0RERGQVGGqIiIjIKjDUEBERkVVgqCEiIiKrwFBDREREVoGhhoiIiKwCQw0RERFZBYYaIiIisgoMNURERGQVGGqsXI8ePaBQKLReNjY2UCqV6NSpEzZs2FDm+8aMGQOFQoGoqKgyt48dO7bUMV1cXNCyZUvMmjULeXl5pd7j5+dXqi0KhQJ37twps47Bgwdj7NixVe47ERFVL3xMQjXQtm1bfPPNN5qfVSoVbty4gYULF2LkyJHw8PBA//79NduzsrKwefNmtGrVCsuWLcOUKVOgUJR+7rifnx+2bt0KAFCr1cjIyMCRI0cwe/Zs/PLLL9i/f7/m+UtpaWlIS0vDggUL0KVLF63jeHt7a/2sUqkwadIkbN26FeHh4bL9HoiIyLox1BhQQTqQ+V+gKAeo4QK4twTsTfBAS3d3d3Tu3LlUeVhYGHx9fREdHa0VatavXw+VSoWvvvoKPXv2xC+//ILQ0NBS73dwcCh13AEDBqBTp04YPHgw5s+fj48//hhA8ZPCgeLRlwYNGuhs67lz5/D222/j9OnTcHJyqlJ/iYioeuLlJwMQKuD2TuDPxcD9I8Cj+OL//rm4uFyoTN3CYo6OjrC3ty9VHh0djZ49e6JHjx4ICgrC0qVL9TruSy+9hI4dO2q97+zZs/Dw8Cg30ADFl73UajWOHz8OX19fveolIqLqjaHGAO7sATIS/veDAKD+339RXH5nj3HbI4RAUVGR5pWXl4fk5GT84x//QFZWFkaPHq3Z9+LFizhx4oTmss/YsWOxY8cO3Lp1S686Q0NDcfPmTaSkpAAoDjWenp4YPHgwlEolXF1dMWLECNy+fVvrfWvWrMFvv/2G4OBgib0mIqLqhqFGZgXpTwQaHTISivczlpiYGNjZ2WleTk5OaNq0KRITE7Fp0ya88MILmn1XrlwJDw8PDBo0CAA04WbFihV61enn5wcAmknAZ8+exc2bN9GhQwfs3LkTCxYswOHDh9G9e3fk5ORo3scwQ0REVcU5NTLL/C8ABTQjM2VSFO/n0804bWrXrh2+/fZbAMDNmzcxbdo0FBYWYsOGDWjWrJlmv6KiIqxduxaDBg1CXl4e8vLy4OTkhJ49e2LFihWIiIiAra2tXnWXTDBetWoVHB0d0bZtWwBAt27d0KJFC/ztb3/DmjVr8M9//lOm3hIRUXXFUCOzohxUKtQU5ZSzXWZubm5o3749AKB9+/bo2rUrWrdujX79+uHMmTOoWbMmAGDnzp1IS0vD6tWrsXr16lLH2blzJ/7+979Xqs6Sy1V169YFgFJ3PAHAc889B6VSicTExKp0i4iISAsvP8mshgvKDzQo3l7DxRitKZuvry++/vpr3Lx5E++++66mPDo6Gg0aNMChQ4dKvby8vPSaMHzgwAE0btwYtWvXxqNHjxAdHY0LFy5o7SOEQEFBAXx8fGTrGxERVV8cqZGZe0vg/uEKdhLF+5nS4MGD0b9/f6xfvx5vvPEGmjVrhj179uD//u//0KNHj1L7jxgxAkuXLsXVq1fRqFGjco+9a9cunDx5EvPnzwcA2Nvb46233sKwYcOwZs0azX7bt2/H48ePy6yPiIhIXww1MrP3BJRty58srGxrmvVqnvbFF1+gVatWeOeddzB69GgUFRVh5MiRZe4bHh6Ob775BsuWLUNkZCQAID8/H8ePHwdQPOry6NEjxMTE4Msvv0TPnj3xzjvvAACcnZ0xZcoUzJo1C7Vq1UL//v1x7tw5zJgxAwMHDkSfPn2M02EiIrJqDDUG4Deg+L8ZCSieX1Myx0YUB5qS7aYWFBSEd999F/PmzcOMGTPQokULnXcfdezYEc888wyio6Mxc+ZMAMV3NpXMlVEoFPDx8UFAQADmzZuH119/HXZ2dpr3z5gxA7Vq1cKSJUuwePFieHt7Y8KECZpjERERSaUQQlQ0A8TiZWZmQqlUIiMjA+7u7qW25+XlaS6rlCzrLwdzWVG4OjHUuSQiIuOr6Pv7aRypMSB7T+Pdtk1ERFTd8e4nIiIisgoMNURERGQVGGqIiIjIKjDUEBERkVVgqHlCNbgRzOrxHBIRVV8MNYBmPZXc3FwTt4SkKjmHT66RQ0RE1QNv6QZga2sLDw8P3L17F0DxCrglT5cmyyCEQG5uLu7evQsPDw+9nyZORESWj6Hmf/z8/ABAE2zIMnl4eGjOJRERVS8MNf+jUCjg7+8PX19fFBYWmro5VAV2dnYcoSEiqsYYap5ia2vLL0YiIiILxInCREREZBUYaoiIiMgq8PITERERVdn1XOB+AeBjD9R3Nm1bGGqIiIioSnanAUce/PVzd28grJbp2sPLT0RERKS367nagQYo/vm6CdextbhQM3jwYDRs2NDUzSAiIqrW7hfoV24MFhVq1q5di61bt5q6GURERNWej71+5cZgMaEmNTUVEydORN26dU3dFCIiIjJDFhNq/vGPf6Bfv37o3bu3qZtCRERU7V3K1q/cGCwi1KxYsQLx8fFYvHhxpfbPz89HZmam1ouIiIism9mHmpSUFLz33nv45ptv4OPjU6n3REZGQqlUal716tUzcCuJiIiqF6WdfuXGIGuoycnJwY0bN3D//n1ZjieEwLhx4xAWFoYhQ4ZU+n1Tp05FRkaG5nXjxg1Z2kNERETFaij0KzcGSYvv/fHHH9i0aRP279+PU6dO4fHjx5ptTk5OaNOmDfr3749Ro0ahUaNGeh//66+/xrlz55CUlISioiIAxUEHAIqKimBjYwMbm9K5zMHBAQ4ODlXsFREREVXEHO9+UoiSlKCHxMRETJs2Dbt374ZarQYA1KlTBzVr1oSLiwvS09Nx//593L17F0Dxk6+HDx+OadOmISgoqNL19OjRA0eOHNG5ffr06ZgxY0aFx8nMzIRSqURGRgbc3d0rXT8RERHp9vSKwj28gQEyriis7/e3XqEmPz8fH374IRYtWgRvb2+MHDkSYWFh6NixIzw8PErtn5aWhqNHj2L37t3YtGkT8vLyMGnSJHz66aewt684yl26dAlZWVlaZTNnzkR8fDx+/vln1K5dG7Vr167wOAw1REREhmHIZz8ZNNS0aNEC2dnZmDlzJkaNGgU7u8rPBsrKysLq1asRGRmJmjVrIjExsdLvfdLYsWNx+PBhXLt2rdLvYaghIiKyPPp+f+s1UXjYsGG4dOkSxo4dq1egAQA3Nze88847uHz5Ml588UW93ktERERUkSrNqbE0HKkhIiKyPPp+f0u6+4mIiIiqN0POqdGXLKHm0aNH2LhxI86cOYP09HT8+OOPOHbsGBQKBbp27SpHFURERGRmnr77qbs3ECbj3U/6khxqtm7ditdeew1ZWVkQQkChKF51Z9euXYiKisL777+Pzz//XHJDiYiIyHxcz9UONEDxzy3dTDdiI2lF4ZMnT2L48OFwdHTE7NmzMXLkSM22nj17okGDBpg/fz42b94suaFERERkPu4X6FduDJJCzezZs+Hq6orTp09j6tSpaNq0qWZb3759ERcXB29vbyxatEhyQ4mIiMh8mOOKwpJCzbFjxzB06FDUrVu3zO21atXCkCFDcOHCBSnVEBEREVVIUqjJzc2FUqksdx9HR0dkZ2dLqYaIiIjMjNVdfgoMDMTRo0d1bhdC4MiRIwgICJBSDREREZkZq7v8NGLECJw6dQrTp0/H02v4FRUVYfLkyUhMTMSwYcMkNZKIiIjMS33n4lu4n9TD27Rr1UhaUTgvLw8hISGIj4+Hn58f7O3tcf36dQwYMABnz55FamoqgoODERsbC2dn0/WSKwoTEREZhjk90FLSSI2joyMOHz6MiRMnIicnBykpKRBCYPfu3UhPT8f48eMRExNj0kBDRERE1YNsz35Sq9W4dOkS0tPT4ebmhqCgINjbm/DC2hM4UkNERCQ/Q68obLJnP9nY2KBZs2ZyHY6IiIjMmDmuKCwp1Pz555+V3pd3QBEREVmP8m7ptshQ07hxY82zniqiUqmkVEVERERmxBxv6ZYUakJCQsoMNTk5Obhy5QrS09PRtWtXdOnSRUo1REREZGZKbul+8hKUqW/plhRqDh8+rHObEAILFy5EREQEFi5cKKUaIiIiMkNhtYrn0Bjqlm59yXb3ky79+vWDjY0N9u7da8hqysW7n4iIiCyPUdepqYxnn30WcXFxhq6GiIiIqjnZbunWJTExsdKTiYmIiMiyRF0CMlSA0hb4IMi0bZEUan799dcyy9VqNbKysrBjxw7s27cPAwcOlFINERERmaEPLvz174eq4p+jmpuuPZLm1NjY2JQ7CiOEgLu7O3777Te0bNmyqtVIxjk1RERE8oq6VBxknuYl44iNUVcUHjNmTJmhRqFQwN7eHs2aNcPo0aPh5eUlpRoiIiIyMxk6lp/TVW4MkkLN6tWrZWoGERERWRKlbdkjNUpb47elhF6hRtccmsro1atXld9LRERE5uWDIO05NU+Wm4pec2oqmkNTHlM+JoFzaoiIiAzDkHc/GXROja45NERERFQ9jaz314rCpqZXqOEcGiIiIiqxO0372U/dvYsfnWAqBl9RmIiIiKzP9VztQAMU/3w91zTtAWRaUTgnJwcPHjyASqVCyRQdIQQKCwvx4MED7Ny5E5GRkXJURURERGbgfoHuclM92FJSqMnLy8OYMWOwdetWqNXqcvdlqCEiIrIeuubQmHJujaTLT3PmzMFPP/0EFxcXdO7cGXZ2dmjYsCE6duwIDw8PCCHg6+uLNWvWyNVeIiIiMgP1nYvn0Dyph7fpRmkAiSM1mzdvho+PDy5cuAAfHx+EhobCy8sL69evR1FRESZNmoQlS5bAx8dHrvYSERGRmQirBbR0++vuJ1MGGkDiSM21a9cwaNAgTWh59tlncezYMQBAjRo18NVXX6FJkyZYtGiR9JYSERGR2anvDLTzMH2gASSGGiEEatasqfm5cePGuHXrFjIyMooPbmOD0NBQnD9/XloriYiIyCxdzwXOPDLtXU8lJF1+qlOnDlJSUjQ/BwYGAgAuXLiALl26AAAcHByQlpYmpRoiIiIyQ1a1Tk2vXr2wbds2zSWn4OBg2NraYsOGDQCKH41w4MAB+Pn5SW8pERERmQ1zXKdGUqiZMmUKbG1tERISgrVr18LT0xNDhgzB4sWL0bNnT7Rr1w6JiYkICwuTq71ERERkBspbp8ZUJIWawMBAxMTEYODAgfD39wcALFy4EMHBwThy5AiSkpLQtWtXfPLJJ7I0loiIiMxDkY7HYesqNwZJc2ry8/PRunVr/Pzzz5oyPz8/JCQk4Ny5c3ByckKTJk0kN5KIiIjMSw0dz7fWVW4MkkZqatWqhQkTJiA2NrbUtuDgYAYaIiIiK2V1Kwp7eHhg+fLl6NatG5o0aYJPP/1U624oIiIisk7muKKwQpQ8gbKKjh49iu+//x6bN29Geno6bGxs0L17d4SHh2Po0KFwdjb9ajyZmZlQKpXIyMiAu7u7qZtDRERkNa7nGm5FYX2/vyWHmhKFhYXYsWMH1q5diz179iA/Px8uLi4YOnQoxowZg549e8pRTZUw1BAREVkek4WaJ2VkZGDLli1YvHgxEhISYGNjg6KiIrmrqTSGGiIiIsuj7/e3pLufynL16lVs2LABW7duRUJCAgCgVatWcldDREREpEWWUHPv3j1s3LgR69atw4kTJyCEgK+vLyZNmoTw8HC0bt1ajmqIiIiIdJIUatasWYN169bh119/RVFREezt7TFo0CCEh4dj4MCBsLW1laudREREZIYMOVFYX5JCzdixYwEA7dq1Q3h4OEaNGgUvLy852kVERERmztweaCkp1Lz33nsYO3YsWrZsKVd7iIiIyALoeqBlSzfTjdhIWnxv3rx5pQLN9evXERMTI6lRREREZN4uZetXbgySQk1ZVq1aZdI1aYiIiMjwMgr1KzcG2UMNERERWT+lnX7lxsBQQ0RERHoLctWv3BgYaoiIiEhv/80qXWbqB1oy1BAREZFeyrrzCQBauBm/LU+S/TEJgwYNQsOGDeU+LBEREZmJ+wW6y005UiN7qGndujUfi0BERGTFinQ8CltXubHIEmquXbuG9evX48yZM3j06BFq1qyJLl26YPjw4fD19ZWjCiIiIjITNRT6lRuL5FAzf/58REREoKCgAEL8FdE2bNiAadOmYcmSJRg5cqTUaoiIiMhM+NjrV24skiYKb9myBZMnT4a3tze+/PJLxMfH448//sDJkycxf/58ODk5ITw8HMeOHZOrvURERERlUognh1f01LVrV1y+fBnx8fFo0KBBqe3Jyclo3749unbtit27d0tqqBSZmZlQKpXIyMiAu7u7ydpBRERkDfbfBQ7cL13exwfoK+OsE32/vyWN1CQlJWHIkCFlBhoAaNy4MQYPHozjx49LqYaIiIjMiDk+IgGQGGpcXFxgZ1f+esgODg6wtbWVUg0RERGZEXN8RAIgMdQMHz4c69atw7Vr18rcfvfuXWzbtg2DBw+uch0qlQqfffYZGjduDCcnJ7Ru3Rpr166t8vGIiIhIGnN8RAIg8e6nSZMmIS4uDu3bt8fkyZPRq1cv1KtXD7m5uThx4gRmzZqF/Px89OvXD7/++qvWe3v16lWpOj766CMsXLgQs2bNQvv27bF7926MHj0aNjY2eOWVV6Q0n4iIiKyIpInCNjY2UCgUEEJAoSh9c3rJocvaplKpKjx+dnY2fH198c477yAqKkpT3qNHD+Tn5yMuLq5S7eREYSIiIvlsugWczihd3l4JvFxHvnr0/f6WNFIzZsyYMgOLXBwdHREXFwc/Pz+tcnt7e2RmZhqsXiIiItLtsY5xCV3lxiIp1KxevVqmZpStRo0amkcuCCGQlpaGVatW4cCBA1i+fLnO9+Xn5yM/P1/zMwMQERGRfHwdgPPZZZebkl4ThYuKimSptCrHWbduHfz9/fHRRx9hwIABGD58uM59IyMjoVQqNa969epJaS4RERE9QVd4sahQ07JlS8mL6G3evBnNmjXT+32dOnXCkSNHsGzZMpw5cwZdu3ZFXl5emftOnToVGRkZmteNGzcktZmIiIj+YhWPSRgzZgwGDx6M7t27Y/v27VCr1ZV6X25uLlauXIkOHTpg1KhRCA8P17uhjRs3RkhICMaPH48ffvgBSUlJ2Lx5c5n7Ojg4wN3dXetFRERE8qjvDNRz1C6r51hcbkp6zan56KOP8OKLL+L111/HSy+9BG9vb/Tt2xcdOnRAy5YtUbNmTTg7O+PRo0e4f/8+zp07h6NHj+Lo0aPIzs5G586dERsbi3bt2lWqvrt372LPnj0YMGCA1tO+O3ToAAAcgSEiIjKB67nAjacultzIKy43ZbDRe6Jwy5YtceLECezduxdRUVHYsGEDNmzYoPOWboVCgZCQEHzwwQfo37+/XnVlZ2dj7Nix+PTTT/HRRx9pyvfu3QsAmknEREREZDz3C3SXW1SoKdG/f3/0798ft27dwoEDB3D69GmkpaUhPT0dTk5OqF+/Ptq2bYu+ffuifv36VaojICAAY8aMwSeffAJbW1t06NABp0+fxuzZsxEaGqp3SCIiIiLpzHVOjaTF94whPz8f8+bNw5o1a5CSkgJ/f3+8+uqriIiIgIND5aZZc/E9IiIi+VzPBb6+Vrr8Xw3lHanR9/vb7EONHBhqiIiI5HPmEbAxtXT58NpAOw/56jHqisK65ObmIj4+HqmpqVAoFPD398ezzz4LZ2cTT4smIiIiycz18pOsoUatViMiIgJfffUVcnNztbY5Ozvj3XffxezZsw36aAUiIiKqnvRap6Yi06dPx5IlSxAZGYnk5GRkZ2cjJycHycnJiIyMxJIlSzB9+nQ5qyQiIiIju1TGIxLKKzcWWefU1K1bF4sWLcJLL71U5vYtW7Zg4sSJuHnzplxVVgrn1BAREcln/13gwP3S5X18gL6+pcurSt/vb1lHah48eIDmzZvr3N68eXM8ePBAziqJiIjIyFQ6hkN0lRuLrKGmRYsW5T49e8WKFWjRooWcVRIREZGR5ar0KzcWWScKz5kzBy+88AKOHDmCsLAw+Pv7AwBu376NPXv24Ny5c9ixY4ecVRIREZGROdvqV24ssoaafv364fjx45rF8m7fvg0A8Pf3x3PPPYdvv/0Wbdu2lbNKIiIiMjJfHWvf6io3FtnXqWnbti1++OEHuQ9LREREZuIPHXc5/ZEt7+J7+pJ1Tg0RERFZv7R8/cqNhaGGiIiI9GKnYw1dXeXGYtRQc/HiRQQEBBizSiIiIpKZo44JwbrKjcWooaagoAApKSnGrJKIiIhkllGkX7mxyDpR+JNPPil3+507d+SsjoiIiEhD1lAzY8YM+Pv7w96+7Md0FhQUyFkdERERmYBHDeB2GZOCPWS/p1o/slZfv359zJ07Fy+//HKZ28+ePYtnn31WziqJiIjIyB6r9Ss3Flnn1LRp0wZnz57VuV2hUEDG52cSERGRCdx6rF+5scg6UvP+++8jO1v3c8cbN26MQ4cOyVklERERGZmu+cAmnicsb6jp1q1budtdXFzQvXt3OaskIiIiI7NXAPllXHixN/E6NZJCzfXr1yvcx9bWFi4uLvDw8JBSFREREZmJYHfgVEbZ5aYkKdQ0bNgQCkXlYpmLiwv69OmDefPmcQE+IiIiC6bSMT1WV7mxSJooPG7cODRs2BBCCCiVSoSEhGDkyJEYOHAgfH19IYSAh4cH2rZtC6VSiW3btqFLly5ITU2Vq/1ERERkZJdzyi636Gc/DR06FCkpKXjnnXeQkpKCQ4cOYe3atfj5559x69YtTJs2DdnZ2ViwYAFu3LiBNWvW4MGDB5gzZ45c7SciIiIjup4LZKvK3mbqZz8phIR7rLt06QI7OzvExMTo3CckJARCCBw9ehQA8Pzzz+PixYu4cuVKVavVW2ZmJpRKJTIyMuDubuILfkRERBbszCNgo44LLn18gL6+8tWl7/e3pJGac+fOoWvXruXu07FjR8THx2t+btWqFW7fvi2lWiIiIjKRonKGQoJcjdeOskgKNZ6enjh37ly5+5w/fx4uLi6an7OzszlaQkREZKG2lDMuUd/ZeO0oi6RQExoain379mHRokVlbl+5ciX27duHvn37AgBycnKwY8cONGvWTEq1REREZCLm/FwASXNqbt68iU6dOuHOnTsICgpCp06d4O/vj4yMDMTFxSExMRHe3t44ceIE6tati0aNGuH27dtYt24dhg8fLmc/ysU5NURERPL44ILubVHN5a1L3+9vSevU1K1bF7GxsZg0aRJ27tyJ33//XbNNoVAgLCwMX375JRo1aoTk5GTk5uYiIiLCqIGGiIiI5NNBWfbCex2Uxm/L0yQ/JqFBgwbYunUrHj58iPj4eNy/fx9ubm549tln4e/vr9mvcePGePjwodTqiIiIyITuFehXbkyyPfvJy8tLM3eGiIiIrFO6jvCiq9yYZAk1p06dwrJly5CQkICcnBx4e3ujVatWCA8PR+fOneWogoiIiMyArlu6y7vV21gkh5rPPvsMERERUKvVWuWxsbFYvnw5Zs2ahalTp0qthoiIiKhckm7p3rt3Lz766CPUrl0bq1evxp9//on8/HzcuXMH69atQ4MGDRAREYFff/1VrvYSERGRCTna6lduTJJCzfz586FUKhETE4MxY8agYcOGsLOzg6+vL0aMGIGDBw/C3d0dCxculKu9REREZEIBOhbY01VuTJJCzenTp/Hiiy+iYcOGZW5v2LAhXnzxRZw4cUJKNURERGQmXHVMXNFVbkySQk1eXh48PT3L3cfT0xNZWVlSqiEiIiIzcTdfv3JjkhRqAgICcOjQoVKThEuoVCr8+uuvCAgIkFINERERmQm1jrucdJUbk6RQM3z4cCQlJeHtt99GQYH2DeqZmZmYMGECzp8/j2HDhklqJBEREZmH9EL9yo1J0rOf8vLy0KVLFyQmJsLT0xOdOnWCUqnErVu3kJSUhIyMDAQHByM2NhbOzqabQcRnPxEREclj9iUgS1W63M0WiAiSty59v78ljdQ4OjriyJEjmDBhAgoKCrB3715s3LgRv/32GwoLC/HGG28gJibGpIGGiIiI5GOn0K/cmCSN1DypsLAQly9f1qSpZ555BjVqmMFUaHCkhoiISC5LrwJXH5cub+QEvNlI3rqM+pTuJ9nZ2aFFixZyHY6IiIjM0AMdz3gyh4nCeoUaKSsD9+rVq8rvJSIiItO7ngtkljGfBjCPdWr0akKfPn2gUFTtoplKpeO3QERERBbh1/u6tz3jZrx26KJXqBkzZkyVQw0RERFZtj+zdW/rWP5avEahV6hZvXq1gZpBRERE5k7XUjSSbqWWkaztOH/+PJYtWwaZbqgiIiIiqjRZQ82BAwfwz3/+E4WFZrCsIBEREVUr5jJiRERERGbOVs9yY2OoISIiokqx1XGvkK5yY2OoISIiokop0DFlVle5sTHUEBERUaWo9Sw3NoYaIiIiqhQ7PcuNjaGGiIiIrIKsoUahUMDGxoarDhMREVkhXQu2WOXlp4kTJ6KwsBB2duYyEEVERERyuJ6re5u5XPYxl3YQERGRGdtwU/e2uk7Ga0d5GGqIiIioQulFure18zBaM8rFUENEREQVKm/ejDk8oRtgqCEiIiIrwVBDREREVoGhhoiIiKyCLKHm0aNH+PbbbzFhwgQMGzYMAHDs2DHExsZKPrYQAsuWLUNwcDBcXV0REBCASZMmITMzU/KxiYiIyHrUkHqArVu34rXXXkNWVhaEEJqF93bt2oWoqCi8//77+Pzzz6t8/Llz5+Kjjz7C5MmT0bt3byQnJ2PatGn473//i/3793OhPyIiIgPbWM7t3OZE0kjNyZMnMXz4cDg6OmL27NkYOXKkZlvPnj3RoEEDzJ8/H5s3b67S8dVqNSIjIzFhwgRERkaiT58+ePPNN/HNN9/g4MGDiI+Pl9J8IiIiqoRz5VwcMafldiWFmtmzZ8PV1RWnT5/G1KlT0bRpU822vn37Ii4uDt7e3li0aFGVjp+ZmYlXX30Vr7zyilZ5ST1XrlypeuOJiIioUspZogYv+hutGRWSdPnp2LFjGDp0KOrWrVvm9lq1amHIkCFVHqnx8PAoMxBt2bIFANCyZcsy35efn4/8/HzNz5x/Q0REZBjmskYNIHGkJjc3F0qlstx9HB0dkZ2dLaUaLbGxsYiKisKgQYPQokWLMveJjIyEUqnUvOrVqydb/URERGSeJIWawMBAHD16VOd2IQSOHDmCgIAAKdVoHD16FGFhYQgMDMTKlSt17jd16lRkZGRoXjdu3JClfiIiourmawua6SEp1IwYMQKnTp3C9OnTIYTQ2lZUVITJkycjMTFRc5u3FBs2bEDfvn3RoEEDHDx4EF5eXjr3dXBwgLu7u9aLiIiI9HcjX/c2c5okDAAK8XQa0UNeXh5CQkIQHx8PPz8/2Nvb4/r16xgwYADOnj2L1NRUBAcHIzY2Fs7OzlVu5Ny5c/HBBx8gJCQE27dvr/CS19MyMzOhVCqRkZHBgENERKSHDy7o3hbkDIxraLi69f3+ljRS4+joiMOHD2PixInIyclBSkoKhBDYvXs30tPTMX78eMTExEgKNN9++y2mTJmCl19+Gb/88ovegYaIiIgMw5CBpiokjdQ8Sa1W49KlS0hPT4ebmxuCgoJgb28v6Zh37txBQEAAfH19sXbtWtSooX2zVmBgIGrWrFnhcThSQ0REVDXljdRENTds3fp+f0teUbiEjY0NmjVrJtfhAAC7d+/G48ePkZKSgm7dupXavmrVKowdO1bWOomIiKjYyXRTt0A/kkZqrl+/XuE+tra2cHFxgYeHR1WrkYwjNURERPr76AKgKme7VY3UNGzYsNLPXnJxcUGfPn0wb9482W7xJiIiIsMpL9A4m+GjFyVNFB43bhwaNmwIIQSUSiVCQkIwcuRIDBw4EL6+vhBCwMPDA23btoVSqcS2bdvQpUsXpKamytV+IiIiMoHp8s44kYWkUDN06FCkpKTgnXfeQUpKCg4dOoS1a9fi559/xq1btzBt2jRkZ2djwYIFuHHjBtasWYMHDx5gzpw5crWfiIiICIDEOTVdunSBnZ0dYmJidO4TEhICIYRm5eHnn38eFy9eNOrDKDmnhoiISD/l3fUEGH4+DWDkdWrOnTuHrl27lrtPx44dER8fr/m5VatWuH37tpRqiYiIyIQkhQcDkjRR2NPTE+fOnSt3n/Pnz8PFxUXzc3Z2NkdLiIiIzJxrDhB4HXDMB/IcgCv1gez/fZ1HGmGUpiokha3Q0FDs27cPixYtKnP7ypUrsW/fPvTt2xcAkJOTgx07dsi+ng0RERHJQ6iAvT8AQ/cCbS4CQX8W/3foXqBrPKBQm7qFukmaU3Pz5k106tQJd+7cQVBQEDp16gR/f39kZGQgLi4OiYmJ8Pb2xokTJ1C3bl00atQIt2/fxrp16zB8+HA5+1EuzqkhIiKqnNs7gUcJQFl3bAsAlxsCfx9tnLYYdZ2aunXrIjY2FpMmTcLOnTvx+++/a7YpFAqEhYXhyy+/RKNGjZCcnIzc3FxEREQYNdAQERFR5RSkAxk6Ag1QXN70WvF+9p5GbFglyfbsp4cPHyI+Ph7379+Hm5sbnn32Wfj7+8txaMk4UkNERFSx+0eBe0cARXnJQAH4dAd8Sj+9SHYme/aTl5eXZu4MERERWZ6iHEANwLa8nRTF+5kjWUJNTk4OHjx4AJVKhZKBHyEECgsL8eDBA+zcuRORkZFyVEVEREQGUsNF96UnDVG8nzmSFGry8vIwZswYbN26FWp1+dOhGWqIiIjM23Z3oGtFk1IE4N7SKM3Rm6RbuufMmYOffvoJLi4u6Ny5M+zs7NCwYUN07NgRHh4eEELA19cXa9askau9REREZAAP04E//gAuuxXf5aSLsq15ThIGJI7UbN68GT4+Prhw4QJ8fHwQGhoKLy8vrF+/HkVFRZg0aRKWLFkCHx8fudpLREREMlKpgO27gdNnAIUCOPG/8qYAhKL4pUDx5GGPtoDfABM2tgKSRmquXbuGQYMGaULLs88+i2PHjgEAatSoga+++gpNmjTRuTgfERERmdb23UD8meJ/KwQAAZwQwFYBJKqBy65AQnMg8G3A/3lAUe4sYtOSFGqEEKhZs6bm58aNG+PWrVvIyMgoPriNDUJDQ3H+/HlprSQiIiLZPUwvHqEp63JTNoAkACczgHP1zPeS05MkhZo6deogJSVF83NgYCAA4MKFvx7t6eDggLS0NCnVEBERkQGcTSq+5FQuBVAz1SjNkUxSqOnVqxe2bdumueQUHBwMW1tbbNiwAQCgUqlw4MAB+Pn5SW8pERERySo7uxKhBkBTO8O3RQ6SQs2UKVNga2uLkJAQrF27Fp6enhgyZAgWL16Mnj17ol27dkhMTERYWJhc7SUiIiKZuLoCFT1XQPG//SyBpFATGBiImJgYDBw4UPNIhIULFyI4OBhHjhxBUlISunbtik8++USWxhIREZF82rQC1JVYl6ZNK6M0RzJJt3TfvHkTrVu3xs8//6wp8/PzQ0JCAs6dOwcnJyc0adJEciOJiIhIfl6egGgE4Krup3J3aFe8nyWQNFLTvXt3jBgxosxtwcHBDDRERERm7IMLgGhXHGwE/lqXRiiKf1Y2Af5uQTNIJI3U3Lp1C0OHDpWrLURERGQkJ9P/9w8bQLQHRDNAkQIgH4AjIOoDH3YwYQOrQFKoCQ4OxunTp+VqCxERERnJ5ttPFbgAovlfP7ZzN2pzZCEp1HzxxRcYMmQIunfvjiFDhiAgIADOzs5l7turVy8pVREREZFMrudWvM/wuoZvh9wUQlR0M5duNjY2UCgUEEJAUcGN7iqVqqrVSJaZmQmlUomMjAy4u1tg9CQiIpLRBxfK3x7VvPztxqLv97ekkZoxY8ZUGGaIiIjIfHxUQaBxtuCvdUmhZvXq1TI1g4iIiIyhousm05sZpRkGISnUlHj06BE2btyIM2fOID09HT/++COOHTsGhUKBrl27ylEFERERSVTRZScLHqQBIEOo2bp1K1577TVkZWVpza3ZtWsXoqKi8P777+Pzzz+X3FAiIiKquooCDQB8ZiZzaapK0uJ7J0+exPDhw+Ho6IjZs2dj5MiRmm09e/ZEgwYNMH/+fGzevFlyQ4mIiKhqFvxR8T7mMjlYCkmhZvbs2XB1dcXp06cxdepUNG3aVLOtb9++iIuLg7e3NxYtWiS5oURERFQ1aYWmboFxSAo1x44dw9ChQ1G3btk3s9eqVQtDhgzBhQuVGPMiIiIi2VXmspM1jNIAEkNNbm4ulEplufs4OjoiOztbSjVERERUBRtvVryPtQQaQGKoCQwMxNGjR3VuF0LgyJEjCAgIkFINERERVcGZzPK3u0tKAeZHUndGjBiBU6dOYfr06Xh6YeKioiJMnjwZiYmJGDZsmKRGEhERkX4qc9np42cM3w5jkvSYhLy8PISEhCA+Ph5+fn6wt7fH9evXMWDAAJw9exapqakIDg5GbGyszmdCGQMfk0BERNWJtcyj0ff7W9JIjaOjIw4fPoyJEyciJycHKSkpEEJg9+7dSE9Px/jx4xETE2PSQENERFSdVCbQWOITuCtD0kjNk9RqNS5duoT09HS4ubkhKCgI9vb2chxaMo7UEBFRdVCZQANYxigNYOQHWubn58PBwQFA8RO7mzWz4AdGEBERWTBrCzRVIenyU61atTBhwgQcO3ZMrvYQERGRnhhoikkKNR4eHli+fDlCQkLQpEkTfPrpp0hJSZGrbURERFQBBpq/SAo1165dw5EjR/D666/j4cOHmDZtGgIDA9G7d2+sWbMGubm5crWTiIiInsJAo022icKFhYXYsWMH1q5diz179iA/Px8uLi4YOnQoxowZg549e8pRTZVwojAREVmTmReB3Ep+e1tyoNH3+1u2UPOkjIwMbNmyBYsXL0ZCQgJsbGxQVFQkdzWVxlBDRETWorKjM4BlBxrAyHc/leXq1avYsGEDtm7dioSEBABAq1at5K6GiIioWtEnzACWH2iqQpZQc+/ePWzcuBHr1q3DiRMnIISAr68vJk2ahPDwcLRu3VqOaoiIiKolBprKkRRq1qxZg3Xr1uHXX39FUVER7O3tMWjQIISHh2PgwIGwtbWVq51ERETVjj5zZ0pU10ADSAw1Y8eOBQC0a9cO4eHhGDVqFLy8vORoFxERUbWm7+gMUL0DDSAx1Lz33nsYO3YsWrZsWeZ2IQR27tyJpUuXYteuXVKqIiIiqhaqEmbsAMyu5oEGkBhq5s2bV2b57du3sWLFCqxYsQI3b96UUgUREVG1UJUwA3B05kmy3v20f/9+LF26FDt27IBKpYIQAn5+fnjttdfkrIaIiMhqfPo7kKnW/309vYH+teRvjyWTHGoePHiA6OhoLFu2DH/++ScAQKFQYMCAARg/fjyef/55ThgmIiJ6yocXgKouFMfRmbJVOdQcPXoUS5cuxZYtW1BQUAAhBJo0aYLk5GSMHz8eS5YskbOdREREVqOql5pq2QHvNZG3LdZEr1CTmZmJ7777Dt9++y0uXrwIIQQ8PDwQHh6O8PBwdOnSBTY2NlAoFIZqLxERkUX6zwUgX8L7OTpTMb1CTe3atfH48WM4ODhg0KBBGDlyJF544QU4ODgYqn1EREQWraqjMiXcbYCPn5GnLdZOr1CTm5sLV1dX/Pvf/8aQIUMQHBxsqHYRERFZNKlhxlkBTG8mT1uqCxt9dp45cyZ8fX0xa9YstG3bFvXq1cMHH3yApKQkQ7WPiIjIonxwQXqgiWrOQFMVeoWaadOmITk5GQcPHsQrr7yC9PR0zJ07F23atEHbtm11rltDRERk7eQKM5w7U3UKIURV7yhDVlYW1q1bh+joaJw6dUozQbhp06aYNm0aBg8eDEdHR9kaW1X6PrqciIioMqq6xszTGGTKpu/3t6RQ86SLFy9i5cqV+OGHH5CWlgaFQgFXV1cMGzYMY8aMQbdu3eSopkoYaoiISE5SR2RKcAG98pks1JRQqVTYsWMHoqOjsXfvXhQVFcHGxgZFRUVyVqMXhhoiIpJKriADcGSmskweap509+5drF69Gt999x3Onz9vqGoqxFBDRERV8dEFQCXj8Rhm9GNWoUZuN27cQKtWrbBt2zb06NGj0u9jqCEiosqSc0SmBMNM1ej7/S3rAy0NKSUlBaGhocjIyDB1U4iIyMoYIsgADDPGZvahRq1W47vvvsP//d//mbopRERkRQwVZGwARDLMmITZh5pz587hn//8J9566y306dMHAwcONHWTiIjIAu1NAw49MNzxOSpjemYfaurXr4/k5GTUrVsXhw8frtR78vPzkZ//12PDMjMzDdQ6IiIyVxtvAmcM/L//+g7AvwINWwdVntmHGi8vL3h5een1nsjISMycOdNALSIiInO04A8grdA4dXFUxjyZfaipiqlTp+K9997T/JyZmYl69eqZsEVERCQ3Y4zEPIlBxvxZZahxcHCAg4ODqZtBREQyM9Tk3rIM8Qc6ehqvPpLOKkMNERFZPmOPxACALYA5HJGxWAw1RERkFuR6OGRV8NKSdWCoISIikzDmpaSnMcRYJ4YaIiIyOLmfoaQvhpjqwaJCTY8ePWBBj6oiIqqWjHlrtS4MMdWTRYUaIiIyLyfTgc23Td0KhhgqxlBDRESVYso5ME9jiKGyMNQQEZEWcwovJRhiqDIYaoiIqilzDC8lGGKoKhhqiIisnDmHF4AL3pF8GGqIiKxAxAXAxDccVRpHYchQGGqIiCyEuY+4lIUBhoyJoYaIyExYYmh5EgMMmRpDDRGRkURdAh6aclldmSgAfMYAQ2aIoYaISCbXc4Gvr5m6FfLi6AtZEoYaIqJKsvTLQ+VheCFrwFBDRATrDiwleNmIrB1DDRFZveoQWJ7EUReqrhhqiMhiWdLaLHJjcCEqjaGGiMzOfy4A+aZuhIkxtBDpj6GGiIymul0GKg9DC5H8GGqIqMoYUnRjaCEyPoYaIiqFYaViDC1E5oehhqgaYEjRDwMLkWViqCGyQAwpVcfAQmS9GGqITIwBRR4MK0TEUEMkk09/BzLVpm6F9WFYIaLKYqghKgNHTwxriD/Q0dPUrSAia8NQQ1aN4cR4OKJCRKbGUEMWgeHENDiiQkSWhKGGjIrhxPQ4okJE1oqhhqqsOj9M0Fx42QIfBJm6FURE5oGhhnjXjhnhKAoRUdUx1FghXuIxPYYTIiLjY6ixAAwpphPkDIxraOpWEBFRZTDUmBDDivHYAZjN0RMiIqvGUGNAX18BruebuhXWh5d2iIioLAw1MuGoi/4YToiISE4MNRIxzBRjQCEiIlNjqJHAGgMNwwkREVkqhpoqspRAw5BCRETVBUNNFexNM029zgpgejPT1E1ERGTuGGqqICFD3uPZApjDERUiIiJJGGqqIKtI//fwMhAREZFhMdRUgahgOwMMERGR8dmYugGWSNcvrQYYaIiIiEyFoaYKHHT81nSVExERkeHxa7gKnGz1KyciIiLDY6ipglbu+pUTERGR4THUVEH/WoDbU6MybrbF5URERGQavPupiiKCihfhS3kMNHBioCEiIjI1hhoJGGSIiIjMBy8/ERERkVVgqCEiIiKrwFBDREREVoGhhoiIiKwCQw0RERFZBYYaIiIisgoMNURERGQVGGqIiIjIKjDUEBERkVVgqCEiIiKrwFBDREREVqFaPPtJCAEAyMzMNHFLiIiIqLJKvrdLvscrUi1CTVZWFgCgXr16Jm4JERER6SsrKwtKpbLC/RSisvHHgqnVaqSmpsLNzQ0KhUK242ZmZqJevXq4ceMG3N3dZTuuObH2Plp7/wDr7yP7Z/msvY/W3j/AcH0UQiArKwu1a9eGjU3FM2aqxUiNjY0N6tata7Dju7u7W+0faglr76O19w+w/j6yf5bP2vto7f0DDNPHyozQlOBEYSIiIrIKDDVERERkFRhqJHBwcMD06dPh4OBg6qYYjLX30dr7B1h/H9k/y2ftfbT2/gHm08dqMVGYiIiIrB9HaoiIiMgqMNQQERGRVWCoISIiIqvAUFNFe/fuRfv27eHs7IwGDRogMjKy0ss4G5MQAsuWLUNwcDBcXV0REBCASZMmaT0yonPnzlAoFKVex48f1+yTlZWFN998E35+fnBxcUHfvn1x4cKFUvUtWLAAgYGBcHR0RJs2bbB9+3aD9i83Nxe2tral2u7o6KjZ59KlSxg4cCCUSiW8vb3x+uuv49GjR1rHMdf+HT58uMxzU/KaOXMmAMs9hzdu3ICHhwcOHz6sVW7sc2aoz7Ou/h0+fBjdu3eHp6cn/Pz8MHjwYCQnJ2vt8+GHH5Z5Tj/77DOz6V95fTT236Qxz2F5n8mePXtq9jPXc1iZ7wWL/QwK0tuxY8eEnZ2dePXVV8WePXvExx9/LBQKhZg9e7apm1ZKVFSUsLW1FR9++KHYv3+/WLJkifDx8RG9e/cWarVaqFQq4ezsLCZPnizi4uK0XllZWZrjDBw4UNSsWVOsWrVKbN68WQQHB4tatWqJBw8eaPb5/PPPha2trfjkk0/E7t27xZAhQ4Stra04cuSIwfoXFxcnAIj169drtf3EiRNCCCHS09NFnTp1RIcOHcT27dvFsmXLhIeHh+jbt6/Wccy1fxkZGaXOS1xcnOjdu7dwd3cXly5dsthzeO3aNREUFCQAiEOHDmnKjX3ODPV51tW/2NhYUaNGDTF48GCxa9cusWnTJtG6dWtRq1Ytce/ePc1+oaGhonfv3qXO6a1bt8yif+X10dh/k8Y+h2V9JidPnqz5f1EJcz2HFX0vWPJnkKGmCvr16yc6dOigVTZlyhTh6uoqcnNzTdSq0lQqlfDw8BBvvfWWVvmPP/4oAIhTp06JixcvCgDi8OHDOo8TGxsrAIhdu3Zpyu7evStcXFzErFmzhBBC5ObmCg8PDzF58mTNPmq1WnTu3Fn07t1b5p79ZcmSJcLe3l4UFBSUuX3OnDnC2dlZ3L17V1O2e/duAUAcPXpUCGHe/SvLtm3bBACxadMmIYSwuHOoUqlEdHS08PLyEl5eXqW+MIx9zuT+PFfUvxdeeEG0atVKqFQqTVlqaqqwtbUVc+fO1ZTVqlVLzJgxQ2c9pupfZfpo7L9JY5/Dp6WkpAilUin+9a9/aZWb4zmszPeCJX8GGWr0lJeXJ+zt7UVkZKRW+cmTJwUAsW/fPhO1rLT09HTx9ttvi99++02r/OzZswKA2LBhg1i/fr0AINLT03UeZ/r06cLFxUUUFhZqlYeFhYkuXboIIYQ4dOiQACDi4uK09ilJ6YYKexMmTBBt2rTRub179+4iNDRUq0ylUgk3NzcxdepUIYR59+9pubm5ol69emLgwIGaMks7hwkJCcLBwUH8+9//Frt27Sr1hWHMc2aIz3NF/Zs1a5ZYuXJlqfd5enqKN998UwghxJ07dwQAsW3bNp31mKp/lemjMf8mTXEOnzZkyBDh7+8vMjIyNGXmeg4r871gyZ9BzqnR059//omCggI0bdpUq7xx48YAgMuXL5uiWWXy8PDAokWL8Nxzz2mVb9myBQDQsmVLnD17FkqlEpMmTYK3tzccHR0RFhaGS5cuafa/ePEiAgICUKOG9qPCGjdurOnvxYsXAaDM34tKpcKVK1dk7x8AnD17FjY2Nujbty9cXFzg5eWFCRMmaJ7MfvHixVJtsrGxQaNGjbTabq79e9rChQuRmpqKL774QlNmaeewfv36SE5OxoIFC+Ds7FxquzHPmSE+zxX1LyIiAuPGjdMqO3ToENLT09GyZUsAQEJCAgBg+/btaNCgAezs7NC2bVvs2bNH8x5T9a8yfTTm36QpzuGTYmNjsXnzZsyZM0frmUfmeg4r871gyZ9Bhho9lUyUevqBXW5ubgCgNdHKHMXGxiIqKgqDBg1CixYtcPbsWWRkZKBmzZrYtm0bVqxYgT/++APdunVDamoqgOI+l/WAMjc3N01/TfF7UavVSEpKwh9//IHBgwdjz549+Pjjj7F+/XqEhYVBrVZXuu3m2L+nFRQU4KuvvsKIESM0H3gAFncOvby8yn3ArDHPmSH6XFH/nnbv3j2MHz8edevWRXh4OIDicwoAd+/exYoVK7B161b4+vri+eefx759+wCYrn9AxX005t+kqc/h3Llz0bBhQ7z66qta5eZ+Dp/09PeCJX8Gq8VTuuWkVqsBFM9+L0tlHo1uKkePHsULL7yAwMBArFy5EgDw2WefYdq0aZrU3q1bN3Tt2hXNmjXDl19+iaioKKjV6jL7K4TQ9Lfk91LWPoBhfi9CCOzatQt+fn545plnAAAhISHw8/PDq6++in379kEIUam2m2P/nrZp0yakpaVh8uTJWuWWfA511Wesc6ZSqQCY7vOcmpqK0NBQ3L17FwcPHoSrqysAYOTIkWjdujVCQ0M1bQgNDUXr1q3xn//8B6GhoWbdP2P+TZryHN64cQM///wzFixYUGrEwlLOYVnfC5b8GTTfb2Az5eHhAaB0eiy53KHPI9KNacOGDejbty8aNGiAgwcPwsvLCwDQpk2bUsOQAQEBaNasGRITEwEU97mstJydna3pb8nvpeT38OQ+gGF+L7a2tujRo4cm0JQYOHAgACAxMRFKpbJSbTfH/j3tp59+QosWLdC6dWutcks+h2Ux5jkz5ec5KSkJnTt3xq1bt7B371506NBBs61BgwYYMGCA1v/Q7ezs0K9fP5w7dw6AeffPmH+TpjyHW7ZsgUKhwIgRI0pts4RzqOt7wZI/gww1egoMDIStrW2pNSVKfm7evLkpmlWuuXPn4pVXXkHnzp0RExMDPz8/AEBhYSFWr16ttW5EicePH8PHxwcAEBQUhKtXr5ZK3cnJyZr+BgUFacqe3sfBwQEBAQGy9+vWrVtYvnw5bt68WartAODj44OgoKBSbVKr1bh69apW282xf08qLCzEL7/8gmHDhpUqt+RzWBZjnjNTfZ5//fVXPPfccxBCICYmBl27dtXavmvXLs0chyc9fvwY3t7eAMy3f8b+mzTl/5N37tyJkJAQ1KpVq9Q2cz+Hur4XStplsZ9BvaYVkxBCiJ49e4rOnTsLtVqtKZsyZYrw8PAwq1u6hRBi6dKlAoAYNmyYyM/PL7W9fv36olu3blpl8fHxwsbGRixfvlwIIcSRI0cEALF7927NPiW37s2ZM0cIIUROTo5wcXERU6ZM0exTcutev379DNE1ceXKFQFATJs2Tat84cKFwsbGRvz+++9i5syZwsXFpcxbE2NjY826f0+Kj48XAMSBAwdKbbPkc1hyd8STd5YY+5wZ8vNcVv/OnDkjnJ2dRYsWLcTNmzfLfN/o0aOFu7u7ePjwoaYsOztb1KlTR4waNcps+qerj8b+mzT2OSxph1KpFBEREWW+z5zPYUXfC5b8GWSoqYKDBw8KhUIhhg4dKnbv3i0iIiKEQqEQn3/+uambpuX27dvCyclJNGjQQBw9erTUAlB3794VK1euFABEeHi4+OWXX8SyZcuEn5+faNOmjdatej169BCenp5i+fLlYsuWLSI4OFjUqVNH6wM7ffp0oVAoREREhNi9e7cYOnSosLOzK3XroJxGjx4t7O3txezZs8WBAwfEjBkzhL29vXj77beFEELcu3dP+Pj4iNatW4stW7aI5cuXC09PTzFgwACt45hr/0qsXr1aABCpqamltlnyOSzrC8PY58yQn+ey+te2bVthZ2cnNm3aVOozmZycLIQQIikpSTg5OYnOnTuL7du3i82bN4uOHTsKpVKp2ccc+qerj8b+mzT2ORSieGE+AGLdunVlvs9cz2Flvhcs+TPIUFNFW7ZsEa1atRL29vaiUaNGYt68eaZuUikl/2PR9Vq1apUQonhNiXbt2glnZ2dRs2ZN8cYbb2itCCmEEA8fPhRjx44VHh4ewt3dXQwYMED8/vvvWvuo1Woxa9YsUa9ePeHo6CjatWsn9uzZY9A+Pn78WHzyySeiSZMmwsHBQQQEBIjIyEhRVFSk2ScpKUn07t1bODk5CV9fX/HGG2+IzMxMi+hfiaioKAFAPH78uMztlnoOdX1hGPucGerz/HT/SkYXdb3Cw8M17z116pTo16+f8PLyEq6uriIsLEwkJSWZVf/K6mMJY/9NGuscljhx4oQAUO7nwxzPYWW/Fyz1M6gQwgwfWERERESkJ04UJiIiIqvAUENERERWgaGGiIiIrAJDDREREVkFhhoiIiKyCgw1REREZBUYaoiIiMgqMNQQERGRVWCoISKjefjwIb7++mv07NkT9evXh4ODA3x8fPC3v/0Nn3/+eamn+RIR6YMrChORUezfvx+jR49GWloamjZtiu7du6NmzZp48OAB9u/fjz///BO1a9fGvn370LJlS1M3l4gsEEMNERnciRMn8Nxzz8HFxQUrV67E0KFDtbar1WosWrQI//73vxEYGIikpCQ4OjqaqLVEZKl4+YmIDKqoqAijR4+GSqXC5s2bSwUaALCxscG7776Lf/zjH0hOTsb69etN0FIisnQMNURkUPv378cff/yB/v37o0+fPuXuO3HiRIwePRoBAQGaMpVKhUWLFqFdu3ZwdnaGUqlE7969sXfv3lLvVygUGDRoEJKSkvDCCy/Aw8MDLi4u6N69Ow4ePFhqf32OTUTmj5efiMigXn/9dURHR2PZsmUYP368Xu9VqVR46aWXsGPHDjRv3hx9+vRBUVERtmzZgjt37uCLL77Au+++q9lfoVCgWbNmuHHjBpo3b45u3bohJSUFmzdvhq2tLRISEjTzdfQ9NhFZAEFEZEDdunUTAMTx48f1fu8XX3whAIgxY8aIwsJCTfnDhw9Fs2bNhK2trbh48aKmHIAAIN5//32t48ycOVMAEG+99VaVj01E5o8jNURkUEFBQbh8+TIuX76MJk2aaG07ffo0du7cWeo97u7ueO+999CiRQtcunQJDx8+hLu7u9Y+69atw6hRozBlyhRERUUBKB6pAYD79+/D29tbs29CQgLatWuHfv36Yd++fQCg97GJyPzVMHUDiMi6lYSLhw8fltp2+vRpzJw5s1R5nTp1MGHCBFy4cAHu7u5YsGBBqX3u3r0LADhz5kyp+p4MNADg4eEBACgoKAAA5OTkVOnYRGTeGGqIyKACAgIQFxeHy5cvo1OnTlrb3nzzTbz55ptaZSWjLY8ePQIAZGZmlhl8Sjwdlsq6FbzkmCUD01U9NhGZN979REQGNWTIEADApk2b9Hqfm5sbAKBZs2YQQuh8xcfH690mQx6biEyHoYaIDGrgwIEICAjAzp07sWfPnnL3VavVmn+7u7sjICAAycnJePDgQal9z5w5g8mTJ5c5J6cihjw2EZkOQw0RGZS9vT02btwIOzs7DBs2DNHR0VrhpURCQgJ69+4NoHgxPqD4dvDCwkK89dZbmvkwQPGcmDfffBPz5s3TXErSlyGPTUSmwbufiMgo4uLiMGrUKFy9ehW1a9dGnz59ULt2bWRkZCA2NhaJiYkAgG7duuHrr79Gq1atUFhYiAEDBuDgwYNo0qQJ+vXrBxsbG2zbtg03btzAyy+/jPXr18PW1hZA8dyZOnXq4ObNm1p1X7t2DY0aNUL37t1x+PBhAND72ERk/hhqiMhocnJy8NNPP2Hjxo24ePEibt++DUdHRzRo0ADdunXDqFGj0KVLF633FBYWYvHixfj+++/x+++/w97eHk2aNMH48eMxbtw41Kjx1/0O+oQafY9NROaPoYaIiIisAufUEBERkVVgqCEiIiKrwFBDREREVoGhhoiIiKwCQw0RERFZBYYaIiIisgoMNURERGQVGGqIiIjIKjDUEBERkVVgqCEiIiKrwFBDREREVoGhhoiIiKzC/wPqLnBpeSRYogAAAABJRU5ErkJggg==",
      "text/plain": [
       "<Figure size 640x480 with 1 Axes>"
      ]
     },
     "metadata": {},
     "output_type": "display_data"
    }
   ],
   "source": [
    "df = culled.sort_values(by='Average -log(p-values)')\n",
    "df = df.reset_index()\n",
    "\n",
    "callouts = ['BRCA1', 'RAD51']\n",
    "callouts = df.loc[df['Gene Symbol'].isin(callouts)]\n",
    "\n",
    "plt.scatter(df.index, df['Average -log(p-values)'], s=10, color=c1)\n",
    "highlight_colors = [c2, c3]\n",
    "for i, (index, gene) in enumerate(callouts.iterrows()):\n",
    "    plt.scatter(index, gene['Average -log(p-values)'], s=callout_size, color=highlight_colors[i], label=gene['Gene Symbol'])\n",
    "plt.ylabel('Average –log$_1$$_0$(p-value)', size=15)\n",
    "plt.xlabel('Gene', size=15)\n",
    "plt.xticks(size=12)\n",
    "plt.yticks(size=12)\n",
    "plt.legend(fontsize=12)\n",
    "plt.savefig('pval_waterfall_callouts.svg', dpi=800)"
   ]
  },
  {
   "cell_type": "markdown",
   "metadata": {},
   "source": [
    "Make plot with signed p-vals"
   ]
  },
  {
   "cell_type": "code",
   "execution_count": 12,
   "metadata": {},
   "outputs": [
    {
     "data": {
      "image/png": "iVBORw0KGgoAAAANSUhEUgAAAj4AAAG3CAYAAAC0ZV8hAAAAOXRFWHRTb2Z0d2FyZQBNYXRwbG90bGliIHZlcnNpb24zLjcuMiwgaHR0cHM6Ly9tYXRwbG90bGliLm9yZy8pXeV/AAAACXBIWXMAAA9hAAAPYQGoP6dpAABGr0lEQVR4nO3deXgUVd728bsTSCAhCwRIgIQlgAiyCbIqoOzL6OMAA24sg+PGjMqjAy6AEGQIiKIOMr6iKKMOriwqIIzKIhIEZFcQRFllEwhJIBBI+rx/8KSlSZqk6b37+7muXE6fqq7zq1SavufUqSqLMcYIAAAgBIT5ugAAAABvIfgAAICQQfABAAAhg+ADAABCBsEHAACEDIIPAAAIGQQfAAAQMgg+AAAgZJTxdQH+wmq16tChQ4qJiZHFYvF1OQAAoBSMMcrJyVH16tUVFlbyeE7QBJ/c3FzFxMTIarXatUdGRurcuXMlvv/QoUNKSUnxVHkAAMCDDhw4oOTk5BLXC5rgs3XrVlmtVr333nuqXbu2rb006U+SYmJiJF38xcXGxnqiRAAA4GbZ2dlKSUmxfY+XJGiCz+bNmxUREaF+/fqpbNmyTr+/8PRWbGwswQcAgABT2mkqQTO5efPmzWrUqNFVhR4AABAagir4hIWFqVu3boqOjlalSpX0wAMPKCcnx9elAQAAPxEUwcdqtWrbtm366aef1LdvX33++ecaPXq03nvvPfXu3bvIhGdJysvLU3Z2tt0PAAAIbkExx8cYo0WLFikpKUnXXnutJKljx45KSkrSPffco6VLl6pXr15270lPT1daWpovygUAAD5iMcYYXxfhKadOnVLFihWVnp6uJ5980m5ZXl6e8vLybK8LZ4VnZWUxuRkAgACRnZ2tuLi4Un9/B8WIz6+//qrFixerV69edtfwnz17VpJUuXLlIu+JjIxUZGSk12oEAAC+FxRzfPLy8nT//fdr5syZdu0ffPCBwsLC1KFDBx9VBgAA/ElQjPikpqZq0KBBmjJliiIjI9W2bVt98803mjRpkoYPH64GDRr4ukQAAOAHgmaOz7lz5zR16lS988472r9/v2rUqKH77rtPI0eOVHh4eInvd/YcIQAA8D1nv7+DJvi4iuADAEDgcfb7Oyjm+AAAAJRGUMzxAQAA/m1/rnT8vFQ5QqoZ5bs6CD4AAMCjFh+VVp74/XWnBKl3om9q4VQXAADwmP259qFHuvh6f65v6iH4AAAAjzl+3rl2TyP4AAAAj6kc4Vy7pxF8AACAx9SMujin51I3J/hugjOTmwEAgEf1TpQax3BVFwAACBE1o3wbeApxqgsAAIQMgg8AAAgZBB8AABAyCD4AACBkEHwAAEDIIPgAAICQQfABAAAhg+ADAABCBsEHAACEDIIPAAAIGQQfAAAQMgg+AAAgZBB8AABAyCD4AACAkEHwAQAAIYPgAwAAQgbBBwAAhAyCDwAACBkEHwAAEDIIPgAAIGQEbfDp27evateu7esyAACApP250sZTF//rS2V8271nvPvuu5o/f75q1arl61IAAAh5i49KK0/8/rpTgtQ70Te1BN2Iz6FDh/TII48oOTnZ16UAABDy9ufahx7p4mtfjfwEXfD5y1/+ou7du6tLly6+LgUAgJB3/Lxz7Z4WVMHnjTfe0IYNG/TKK6/4uhQAACDpWJ5z7Z4WNHN89u3bp8cee0xvvfWWKleuXOL6eXl5ysv7/beenZ3tyfIAAAhJuQXOtXtaUIz4GGM0bNgw9e7dW/369SvVe9LT0xUXF2f7SUlJ8XCVAACEnqhw59o9LSiCz4wZM7R161a99NJLys/PV35+vowxkqT8/HxZrdYi73nqqaeUlZVl+zlw4IC3ywYAIOhVjXSu3dOC4lTXxx9/rOPHj6tatWpFlpUtW1bjxo3T+PHj7dojIyMVGemj3zoAACGicoRz7Z4WFMHntddeU05Ojl1bWlqaNmzYoE8//VTVq1f3UWUAAIS2mlEX79tz6SXtNydcbPeFoAg+DRo0KNKWkJCgiIgI3XDDDT6oCAAAOGJ82HdQzPEBAAD+yd9uYBgUIz7FmT17tq9LAAAg5F3pBoa+ON3FiA8AAPCYfAfntRy1exrBBwAAeEwZi3PtnkbwAQAAHuNvl7MTfAAAQMgg+AAAAI/h6ewAACBkcKoLAACEjJpRUsXLbp7jyzs3E3wAAIDHPLldysy3b9twyielSCL4AAAAD3lzb/GPp8gpkJYc9XY1FxF8AACARxzKc7xs31nv1XEpgg8AAPCI6pGOl9Uq7706LkXwAQAAHjGsdvHtMeFSz0SvlmJD8AEAAB7h6Ansg1O8W8elCD4AAMAj/O3mhRLBBwAAeIi/3bxQIvgAAAAPqRkldUqwb/PlzQslgg8AAPCi4u7r400EHwAA4BH7c6WVJ+zbVp5wPOnZGwg+AADAI3aedq7dGwg+AAAgZBB8AACARzSo4Fy7NxB8AACAR/jjVV1lfNc1AAAIdr0TL9635+BZKbm81Lqib+sh+AAAAI9ZfPT3K7vWnrp41+bePnpOl8SpLgAA4CFBfzn7mTNndODAAR0/ftydmwUAAAHIHy9nd+lU108//aSPPvpIX3zxhdavX6+zZ8/alpUvX17NmzdXz549dffdd6tOnTouFwsAAOAKizHG6btHb9myRWPHjtXixYtltVolSTVq1FCVKlUUHR2tzMxMHT9+XMeOHZMkhYeHa+DAgRo7dqwaNGjg3j1wk+zsbMXFxSkrK0uxsbG+LgcAgIC3P1easbdo+19ru+/KLme/v50a8cnLy9OTTz6p6dOnKyEhQX/729/Uu3dvtW7dWvHx8UXWP3r0qFatWqXFixfro48+0gcffKARI0boH//4hyIifPhoVgAAEJKcmuPTokULzZs3T2+88YYOHjyol156Sd27dy829EhSYmKi+vfvrzfffFOHDh3StGnT9J///EetWrVyR+12CgoKNHnyZNWrV0/ly5dXs2bN9O6777q9HwAAUDrHzzvX7g1OBZ8BAwZo586dGjp0qMqWLetURzExMXr44Ye1a9cu3XbbbU69tzSefvppPfPMM7rvvvu0cOFCde3aVYMGDdKcOXPc3hcAACjZsTzn2r3hqub4+JvTp0+ratWqevjhhzVlyhRb+80336y8vDytWbOmxG0wxwcAAPd6e7/0QzFXcF1XQRpc0z19eHSOj78qV66c1qxZo6SkJLv2iIgIZWdn+6gqAABCW1S4c+3e4Jbgc+rUKX3wwQfauHGjMjMz9eGHH2r16tWyWCxq3769O7q4ojJlyqhZs2aSJGOMjh49qrfeektffvmlXn/9dY/3DwAAiipwcE7JUbs3uBx85s+frz//+c/KycmRMUYWi0WStGjRIk2ZMkWPP/64nnvuOZcLLa05c+bonnvukST17t1bAwcOLHa9vLw85eX9fpKRkSEAANzrqIO5PI7avcGlOzevW7dOAwcOVLly5TRx4kTdeeedtmW33HKLatWqpRdeeEFz5851udDSatOmjVauXKmZM2dq48aNat++vc6dO1dkvfT0dMXFxdl+UlJSvFYjAAChINbB8Iqjdm9waXLzbbfdpm+++UZbt25VcnKy0tLSNGHCBBUUFEi6eB+fJk2aqFGjRlqxYoW7ai61ZcuWqUuXLnr33Xd199132y0rbsQnJSWFyc0AALjJukxp7uGi7f2que8p7c5ObnZpxGf16tXq37+/kpOTi12emJiofv36afv27a50U6Jjx47p3//+t+1O0YUK7xd04MCBIu+JjIxUbGys3Q8AAHCfMhbn2r3BpeCTm5uruLi4K65Trlw5nT7t2aeRnT59WkOHDtUbb7xh175kyRJJsk18BgAA3pPv4JySo3ZvcOksW926dbVq1SqHy40xWrlypVJTU13ppkSpqakaPHiwJkyYoPDwcLVq1UrfffedJk6cqB49eqhnz54e7R8AABQVdCM+d9xxh9avX69x48bp8qlC+fn5GjlypLZs2aIBAwa4VGRpzJw5U2PHjtWbb76p3r1769VXX9Wjjz6qTz75xHalGQAA8J6gu3PzuXPn1LFjR23YsEFJSUmKiIjQ/v371atXL23evFmHDh1S06ZNlZGRoagoNz2G1UO4czMAAO7lj3dudmnEp1y5clqxYoUeeeQRnTlzRvv27ZMxRosXL1ZmZqbuu+8+ff31134fegAAgPudzneu3Rvc9qwuq9WqnTt3KjMzUzExMWrQoIEiIiLcsWmvYMQHAAD3+n97pD1ni7bXKS89WMc9fXj1WV2//PKL3evIyEjb87IOHjxot8zTE5wBAIB/sToYWnHU7g0uBZ969eqVeuJw4U0NAQBAaDjj4KvfUbs3uBR8OnbsWGzwOXPmjH7++WdlZmaqffv2ateunSvdAACAAHTWQcBx1O4NLgWfKz2GwhijF198UWPGjNGLL77oSjcAACAAlQuXzliLb/cVl67quhKLxaLHHntMN910k8aOHeupbgAAgJ/KuuBcuzd4LPgUatmypdasWePpbgAAgJ9xdNW6D69m93zw2bJlC3dOBgAgxCw56nhZpA9jgUtzfJYtW1Zsu9VqVU5Ojj777DMtXbpUffr0caUbAAAQYLZlO172l1req+NyLgWfrl27XnE0xxij2NhYTZo0yZVuAABAgHF0q55yFqmmDx/o4FLwGTx4cLHBx2KxKCIiQg0bNtSgQYNUqVIlV7oBAAAB5oSDCcznfHjzQsnF4DN79mw3lQEAAOB5Hp/cDAAA4C+cGvFxNJm5NDp37nzV7wUAAIGlWqR0OK/4dl9yKviUNJn5SnhWFwAAoeOUgzk+jtq9xang42gyMwAAwKXyi3lUxZXavcWp4MNkZgAAUBrlw6ULxZzsKe/D53RJTG4GAAAeUKOcc+3e4tLl7IXOnDmjEydOqKCgQMZcvEDfGKMLFy7oxIkTWrhwodLT093RFQAACAAVHCQMR+3e4lL3586d0+DBgzV//nxZrVc+aUfwAQAgdOQ4eBKpo3ZvcelU16RJk/Txxx8rOjpabdu2VdmyZVW7dm21bt1a8fHxMsaoatWqevvtt91VLwAACABZDgKOo3ZvcSn4zJ07V5UrV9bu3bu1evVqderUSa1bt9aaNWt09OhRDR8+XMeOHVPlypXdVS8AAAgAxd3DR5Iyz3u3jsu5FHz27t2r22+/3RZsWrZsqdWrV0uSypQpo3/+85+qX7++pk+f7nqlAAAgIMz42fGyAh8/q8ul4GOMUZUqVWyv69Wrp19//VVZWVkXNx4Wph49euiHH35wrUoAABAwfnUw2iNJlSO8V0dxXAo+NWrU0L59+2yv69atK0navn27rS0yMlJHjx51pRsAABBArvSshr7VvVZGsVwKPp07d9aCBQtsp7eaNm2q8PBwvf/++5IuPqbiyy+/VFJSkuuVAgCAgFczyrf9uxR8Ro0apfDwcHXs2FHvvvuuKlasqH79+umVV17RLbfcohYtWmjLli3q3bu3u+oFAAC4ai4Fn7p16+rrr79Wnz59VK1aNUnSiy++qKZNm2rlypXatm2b2rdvrwkTJrilWAAAAFe4dAPDvLw8NWvWTJ9++qmtLSkpSZs2bdLWrVtVvnx51a9f3+UiAQBA4AhX8fN8fPyYLkkujvgkJibqgQceUEZGRpFlTZs29WroMcZo5syZatq0qSpUqKDU1FSNGDFC2dnZXqsBAAA4ntx8pUnP3uJS8ImPj9frr7+uDh06qH79+vrHP/5hd5WXN02dOlXDhw9Xnz59tGDBAo0aNUr/+c9/1LdvX9vzwwAAQGizGBdTwapVq/TOO+9o7ty5yszMVFhYmDp16qQhQ4aof//+iory/PRtq9WqhIQE3XXXXZoxY4at/aOPPtKAAQO0fv163XDDDVfcRnZ2tuLi4pSVlaXY2FhPlwwAQFCa8bO0/wr38ZnSyL39Ofv97dKIjyR16NBBM2fO1JEjR/Txxx/rtttuU0ZGhoYOHarExET9+c9/1vLly13t5oqys7N1zz336K677rJrv+aaayRJP/98hVtIAgAAt7lS6Eks6706HHF5xKc4WVlZmjdvnl555RVt2rRJYWFhys/3/lPJxo0bpwkTJuj777/XddddZ7csLy9PeXm/H53s7GylpKQw4gMAgAue2O54mbtHeyQfjPhcbs+ePfrXv/6lV199VZs2bZIkNWnSxN3dlCgjI0NTpkzR7bffXiT0SFJ6erri4uJsPykpKV6vEQAAeJdbRnx+++03ffDBB5ozZ47Wrl0rY4yqVq2qu+66S0OGDFGzZs3cUWuprVq1Srfeeqtq1KihVatWqVKlSkXWYcQHAAD38/cRH5fu4/P2229rzpw5WrZsmfLz8xUREaHbb79dQ4YMUZ8+fRQe7v0r9t9//30NHTpUDRo00NKlS4sNPdLFZ4hFRkZ6uToAAIJX2g5fV1Ayl4LP0KFDJUktWrTQkCFDdPfddzsMGt4wdepUPfHEE+rYsaM++eQTxcXF+awWAABCTe4VziH5w8RmycXg89hjj2no0KFq3Lixu+q5aq+99ppGjRqlAQMG6J133lFEhI+few8AAGwe85MHObj9qq79+/dr79696tixozs3e0VHjhxRamqqqlatqnfffVdlytjnubp166pKlSpX3Ab38QEA4OotOSotP+F4uSfm90henuNTnLfeeksTJkxQQYH3bky9ePFinT17Vvv27VOHDh2KranwtBwAAHC/K4Uef+L24OMLw4YN07Bhw3xdBgAAKIbb753jAn+qBQAABKF0D53muhoEHwAA4JIr3bvH3xB8AACAx1h8XcBl3D7H5/bbb1ft2rXdvVkAAOCHlhy98vLhtb1SRqm5Pfg0a9bM64+oAAAAvlHS1Vw1o7xTR2m5Jfjs3btX7733njZu3KhTp06pSpUqateunQYOHKiqVau6owsAABBgovztPJfccAPDF154QWPGjNH58+d1+aZiY2P16quv6s4773SpSG/gBoYAADhn2k/S0QuOl3vqpoWXcvb726XJzfPmzdPIkSOVkJCgl19+WRs2bNBPP/2kdevW6YUXXlD58uU1ZMgQrV692pVuAACAH7pS6PFXLo34tG/fXrt27dKGDRtUq1atIst3796tG264Qe3bt9fixYtdKtTTGPEBAKD0SrqEvUWsNDDZ83V4dcRn27Zt6tevX7GhR5Lq1aunvn376ttvv3WlGwAA4Ec+OFjyOt4IPVfDpeATHR2tsmWv/Jz5yMhIhYeHu9INAADwIxuzr7y8kh9/7bsUfAYOHKg5c+Zo7969xS4/duyYFixYoL59+7rSDQAACCBPNPB1BY65dDn7iBEjtGbNGt1www0aOXKkOnfurJSUFOXm5mrt2rV69tlnlZeXp+7du2vZsmV27+3cubNLhQMAAO8raW6PN67kcoVLk5vDwsJksVhkjJHFUvRi/cJNF7esoKDgarv1CCY3AwBwZSVdvi55P/g4+/3t0ojP4MGDiw01AAAg+JQUem5J8E4drnAq+OTn56tMmd/fMnv27KvqND8//6reBwAAfKM0T2Dvmej5Olzl1OTmxo0bu3w/nnnz5qlhw4YubQMAAHhPaUKPv8/tKeRU8Bk8eLD69u2rTp066ZNPPpHVai3V+3JzczVr1iy1atVKd911l4YMGXJVxQIAAO8q6enrgcapU11PP/20brvtNt1777364x//qISEBHXr1k2tWrVS48aNVaVKFUVFRenUqVM6fvy4tm7dqlWrVmnVqlU6ffq02rZtq4yMDLVo0cJT+wMAANyopKevS4Ez2iO5cFXXkiVLNGXKFK1cufLihhxc1WWxWNSxY0c98cQT6tmzp2vVehBXdQEA8Lt//Chll+LEjq9Dj7Pf3y4/nf3XX3/Vl19+qe+++05Hjx5VZmamypcvr5o1a+r6669Xt27dVLNmTVe68AqCDwAAF5VmTo/k+9Aj+SD4BAuCDwAg1JV2lEe6+FgKf7hDs1fv4wMAAIJDaUd5bOv7Qei5Gh4JPrm5udqwYYMOHToki8WiatWqqWXLloqKivJEdwAA4Co9uV1y9tSPP5ziulpuDT5Wq1VjxozRP//5T+Xm5toti4qK0qOPPqqJEydyt2cAAHzsqe1SKc9q2Qnk0CO5OfiMGzdOr776qtLT09WnTx8lJSXJYrHo8OHDWrRokcaNG6fw8HBNmDDBnd0CAIBSGrNdKuHJE8VKLCs9Vt/t5XidWyc3Jycna/r06frjH/9Y7PJ58+bpkUce0cGDB93VpdswuRkAEMycncNzKX8e5fHp5OYTJ06oUSPHv51GjRrpxIlS3AkJAAC4xf5cacbeq3tvuKRJfhx6roZbg891112n119/Xc8//3yxy9944w1dd9117uwSAAAUw5URHsm/R3lc4dbgM2nSJN16661auXKlevfurWrVqkmSDh8+rM8//1xbt27VZ5995s4ui3XgwAE1adJECxYs0M033+zx/gAA8BeuBh4peEOP5Obg0717d3377bd6/vnn9fbbb+vw4cOSpGrVqunGG2/Ua6+9puuvv96dXRaxb98+9ejRQ1lZWR7tBwAAf+GOsCMFd+Ap5Pb7+Fx//fX6z3/+4+7Nlshqterf//63/v73v3u9bwAAfIHA47yguXPz1q1b9dBDD2n48OHq2rWr+vTp4+uSAABwK2ceKVEaoRR4CgVN8KlZs6Z2796t5ORkrVixosT18/LylJeXZ3udnZ3tweoAALg67hrVuVQoBp5CXg0+O3bsUJ8+ffTLL7+4fduVKlVSpUqVSr1+enq60tLS3F4HAACu8ETQKRTKgaeQV4PP+fPntW/fPm926dBTTz2lxx57zPY6OztbKSkpPqwIABCKpv0kHb2aWyk7gcDzO7cGn5IeRXHkyBF3dueSyMhIRUZG+roMAECIeXOvtDO3xNVcZpE0mcBThFuDz/jx41WtWjVFREQUu/z8+fPu7A4AAL/njRGdSzG6c2VuDT41a9bU1KlT9ac//anY5Zs3b1bLli3d2SUAAH7Fk3N0HLklQeqZ6P1+A5Fbg0/z5s21efNmh8HHYrHIjc9EBQDAp3wRcgoxsnN13Bp8Hn/8cZ0+fdrh8nr16mn58uXu7BIAAK/wZciRpNgwafS1vq0hGFgMQzCSnH+sPQAg+EzZKZ0s8HUVv2NUp2TOfn8HzQ0MAQAoLV+P3jhC0PE8l4LP/v37S1wnPDxc0dHRio+Pd6UrAACc4q/h5lIEHe9zKfjUrl1bFoulVOtGR0era9euev7555WamupKtwAABESwuRxBx/dcCj7Dhg3T8uXLtWfPHsXHx6tZs2aqUaOGsrOztX79eh09elQVK1ZUnTp1dPToUS1YsECrV6/Wpk2bVL16dXftAwAgCAVisLkcQcf/uBR8+vfvr9mzZ+vhhx/WxIkTFRMTY1tmtVqVlpamyZMna9q0aerYsaPeffddDR06VJMmTdIrr7zicvEAgMAUDKHmUtwlOXC4dFVXu3btVLZsWX399dcO1+nYsaOMMVq1apUk6Q9/+IN27Nihn3/++Wq79Qiu6gIA9wi2UHM5Liv3L169qmvr1q16+OGHr7hO69at9a9//cv2ukmTJlq2bJkr3QIAvOyDg9LGbF9X4V2cpgpOLgWfihUrauvWrVdc54cfflB0dLTt9enTpxlRAQA/EeyjMyWJskjjGvq6CniTS8GnR48emj17tqZPn17syM+sWbO0dOlS3XHHHZKkM2fO6LPPPlPDhvyVAYCnhHqYuRynpnApl+b4HDx4UG3atNGRI0fUoEEDtWnTRtWqVVNWVpbWrFmjLVu2KCEhQWvXrlVycrLq1Kmjw4cPa86cORo4cKA798NlzPEB4O8INI5xWip0eXWOT3JysjIyMjRixAgtXLhQP/74o22ZxWJR79699fLLL6tOnTravXu3cnNzNWbMGL8LPQDgDwg2xWsRKw1M9nUVCBZue1bXyZMntWHDBh0/flwxMTFq2bKlqlWr5o5NewUjPgC8hYDzu1sSpJ6Jvq4Cgcxnz+qqVKmSunXr5q7NAUBQCcWwQ6iBP3JL8Fm/fr1mzpypTZs26cyZM0pISFCTJk00ZMgQtW3b1h1dAEDACrbQw3waBDKXT3VNnjxZY8aMkdVqLbIsLCxMzz77rJ566ilXuvAKTnUB8IRACT3Mo0Ggcvb726Xgs2TJEvXu3VvJycmaOHGiOnbsqBo1aigzM1PLli3T6NGjtXfvXn3xxRfq3Lnz1XbjFQQfAO42Zad0ssDHNTA6gyDn1eDTrVs3fffdd9q0aZNq165dZPnevXt1/fXX66abbtJnn312td14BcEHgLs9uV1yy9UjxSDQABd5dXLzd999p9tuu63Y0CNJtWvX1m233abPP//clW4AICCFSbraAR+CDeAZLgWfc+fOqWLFildcp2LFisrJyXGlGwAISC3ipPVZjpcnlpUeq++9egC4GHxSU1O1fPlyWa1WhYWFFVleUFCgZcuWKTU11ZVuACAgta5YfPD5a22pZpTXywGgiyOxV23gwIHatm2b/va3v+n8+fN2y7Kzs/XAAw/ohx9+0IABA1wqEgACUc0oqVOCfdvNCYQewJdcmtx87tw5tWvXTlu2bFHFihXVpk0bxcXF6ddff9W2bduUlZWlpk2bKiMjQ1FR/v1JZ3IzAE/ZnysdPy9VjiD0AO7m1au6Cjt84okn9O677+rMmTO29qioKN1zzz167rnnAiJIEHwAAAg8Xg8+hS5cuKBdu3bZOr722mtVpozbnojhcQQfAAACj0cvZ1+2bFmp1jt37pyOHTtm1+bvNzAEAADBz6ng07VrV1kslqvqqKDAx7cvBQAAIc+p4DN48OCrDj4AAAC+5lTwmT17tofKAAAA8DyX7uMDAAAQSNwafL7//nvNnDlTbrpQzGlLlizRDTfcoKioKNWqVUvp6ek+qwUAAPgftwafr776Sg899JAuXLjgzs2WSkZGhm677TY1bNhQ8+bN06BBgzR69GhNmjTJ67UAAAD/FDg32ilBWlqamjdvrnfeeUeS1LNnT124cEGTJ0/WY489pvLly/u4QgAA4GtBMccnLy9PK1asUN++fe3a+/fvr9OnT2vVqlU+qgwAAPiToAg+v/zyi86fP69rrrnGrr1evXqSpF27dvmiLAAA4GeC4lTXqVOnJKnIrapjYmIkXbyd9eXy8vKUl5dne13cOgAAILgExYiP1WqVJIc3VwwLK7qb6enpiouLs/2kpKR4tEYAAOB7QRF84uPjJRUdtcnJyZEkxcXFFXnPU089paysLNvPgQMHPF4nAADwLbee6rJYLAoLC/P6Yy3q1q2r8PBw7d6926698HWjRo2KvCcyMlKRkZFeqQ8AAPgHt474PPLII7pw4YLKli3rzs2WqFy5curYsaPmzZtnd8PCjz/+WPHx8WrdurVX6wEAAP4pKCY3S9KYMWPUtWtXDRgwQMOGDVNGRoamTp2qKVOmcA8fAAAgKUjm+EhS586dNXfuXO3cuVO33367/vOf/2jq1KkaOXKkr0sDAAB+wmJ4mJWkixOj4+LilJWVVeSyeAAA4J+c/f4OmhEfAACAkhB8AABAyCD4AACAkOHUVV2//PLLVXeUmpp61e8FAABwB6eCT7169a765oQFBQVX9T4ACHRLjkr7zkq1yks9E31dDRDanAo+HTt2LBJ8tm/frt9++02JiYlq166dEhISdPr0aa1bt0579uxRvXr1dOONN7q1aAAIFBN3Sjn/9//7fsmVvjsljWng05KAkOZU8FmxYoXd62XLlqlnz556+umnlZaWpvDwcLvlzz//vJ588klNnTrV5UIBINAsOfp76CmUU3CxnZEfwDdcuo9P+/btVaZMGX399dcO1+nWrZtOnDihjRs3Xm03XsF9fAC42/gd0tli/oUtb5HGN/R+PUAwcvb726VHVmzevFnDhw+/4jrNmjXTv/71L1e6AQC/9MT2q3tfcWEIgHe4FHwSEhJKHMlZvXq1kpKSXOkGADzmasMLgMDkUvC59dZb9dprr2nixIkaPXq03cTn/Px8Pfnkk1q3bh3PywLgEYQWAM5yaY7PsWPH1LZtW+3bt09Vq1ZVy5YtFRcXp1OnTmndunU6ceKEmjVrplWrVqlChQrurNvtmOMDeNf+XGnGXl9X4TtTGvm6AiA4OPv97fJDSn/77Tc9/fTT+vDDD5WTk2Nrr1SpkoYOHaq0tDRFR0e70oVXEHwA5zHicnUIPYD7eD34FMrPz9dPP/2kU6dOKSEhQXXr1i1yebs/I/ggVBFevIvQA7iXV6/qsttQmTJq2JDrMwFfmbJTOskN0v1WzUjpr3V9XQUAtwSfU6dO6YMPPtDGjRuVmZmpDz/8UKtXr5bFYlH79u3d0QUQcsZsly74ugiUGiM5QGBwOfjMnz9ff/7zn5WTkyNjjO3KrkWLFmnKlCl6/PHH9dxzz7lcKBAsOLXknyySJhNegKDnUvBZt26dBg4cqEqVKumJJ57Q999/r/fff1+SdMstt+j999/XCy+8oDZt2qhfv35uKRjwR4QZ32PEBUBpuBR8Jk6cqAoVKui7775TcnKy0tLSbMu6deumNWvWqEmTJpo+fTrBBwGJQOMdhBYA3uJS8Fm9erX69++v5OTkYpcnJiaqX79+mjt3rivdAB5BqHGfSEkTCC8AAoBLwSc3N1dxcXFXXKdcuXI6ffq0K90ATvvHj1K21ddVBB5GXgAEO5eCT926dbVq1SqHy40xWrlypVJTU13pBigWIzaOEWAAoHguBZ877rhD48aN07hx4zR+/Hi7ZYXP6tqyZYvGjRvnSjcIYYSbiwgyAOAeLt25+dy5c+rYsaM2bNigpKQkRUREaP/+/erVq5c2b96sQ4cOqWnTpsrIyFBUVJQ763Y77tzsO09tl0LxrFSDKGlYbV9XAQCBzeuPrMjNzdXo0aP11ltvKTs729Zevnx53XPPPZo6dWpABAmCj3cE+wjOLQlSz0RfVwEAocNnz+qyWq3auXOnMjMzFRMTowYNGigiIsIdm/YKgo97BVvAqRQuPdHA11UAAC7nk2d1FRQU6Pjx46pQoYLtSexHjhyxW6dmzZru6Ap+KBhCDnNoACA0uBR8CgoKNHbsWL322ms6deqUw/UsFovy8/Nd6Qp+JNCCDqEGAFDIpeCTnp6uyZMnq0yZMmrSpIni4+Ntz+pC8AiEoEO4AQCUhkvB59///rcSExO1evVqv7lXz6effqr/+Z//kZumLoUsfws7/apJrSv6ugoAQKBzKfgcOHBADz30kN+Enq+++kp33XWXr8sISP4SdBi5AQB4kkvBJykpSefOnXNXLVctJydHkyZN0tSpUxUXF6czZ874uqSA4MuwQ8ABAPiCy3dunj17tiZPnlziM7s8adasWZo1a5ZmzJihw4cP2z0lHvZ8EXYIOQAAf+FS8Hn00Ue1fPlytWnTRg899JDq16+vcuXKFbtu586dXenqim699Vbdf//9ioqKKvLoDHg37BByAAD+zKXgU6NGDVksFhlj9Nhjj11x3YKCAqe3f+bMGc2fP9/h8sTERHXr1k1169Z1ett5eXnKy8uzvb70rtPBwhuBh6ADAAgkLgWfwYMHe/Ty9d9++02DBg1yuLxTp07q1q3bVW07PT09KE+JPbld8uT1bAQdAEAgc9sjK/zF+PHjlZaWVuLl7MWN+KSkpAT0Iys8NcJD2AEA+CufPLIiEEVGRioyMtLXZbiFuwMPQQcAEKxcCj779+8vcZ3w8HBFR0crPj7ela5QDHcFnpqR0l+dnyYFAEDAcSn41K5du9RzfKKjo9W1a1c9//zzfnPDw0CVtkPKdcMJSkZ2AAChxqXgM2zYMC1fvlx79uxRfHy8mjVrpho1aig7O1vr16/X0aNHVbFiRdWpU0dHjx7VggULtHr1am3atEnVq1d31z6EFFdGecIlTSLsAABCWJgrb+7fv7/27dunhx9+WPv27dPy5cv17rvv6tNPP9Wvv/6qsWPH6vTp05o2bZoOHDigt99+WydOnNCkSZPcVX8R48ePD8rndM34+epDT79qF0d3CD0AgFDn0lVd7dq1U9myZfX11187XKdjx44yxmjVqlWSpD/84Q/asWOHfv7556vt1iOcnRXuTVcbeDiVBQAIds5+f7s04rN161a1b9/+iuu0bt1aGzZssL1u0qSJDh8+7Eq3IeVqQs+URoQeAACK49Icn4oVK2rr1q1XXOeHH35QdHS07fXp06f9bkTFXzkbelrESgOTPVMLAADBwKURnx49emjp0qWaPn16sctnzZqlpUuX2u6ufObMGX322Wdq2LChK92GBGdDz5RGhB4AAEri0hyfgwcPqk2bNjpy5IgaNGigNm3aqFq1asrKytKaNWu0ZcsWJSQkaO3atUpOTladOnV0+PBhzZkzRwMHDnTnfrjMn+b4OBN6OKUFAAhlXr1zc3JysjIyMjRixAgtXLhQP/74o22ZxWJR79699fLLL6tOnTravXu3cnNzNWbMGL8LPf6E0AMAgOe47VldJ0+e1IYNG3T8+HHFxMSoZcuWqlatmjs27RX+MOJT2tBD4AEA4CKfPaurUqVKV/2kdBB6AADwBqeCz7Jly5SamqratWvbXpdW586dnSoslBB6AADwDqeCT9euXTV+/Hg988wzttelfVZXQUGB89XBhtADAIDrnAo+Q4YMUfPmzW2vBw8eXOrgg+KVZrSH0AMAgHu4bXJzoPPF5OantkvWEtYh9AAA4JjXHlmxfft2ZWdn27Xt2bNHI0aMUM+ePXXffffp22+/vdrNhwRCDwAA3uV08Nm2bZuaNm2qJk2a6JtvvrG1b9q0SS1bttT06dP13//+V7NmzdKNN96oadOmubXgYFHSKa5I75QBAEBIcSr4nDx5Up07d9b333+v5s2bq3LlyrZl9957r06dOqWWLVtq9erV+uabb3TjjTfqiSee0Hfffef2wgPZ06WY1zOB0R4AANzOqeDz0ksv6cSJE3rllVe0YcMGtW7dWpK0atUqbd68WWXLltXHH3+sdu3aqX379vr0009VoUIFzZgxwyPFB6qSrm9rEOWVMgAACDlOBZ/FixerVatWGj58uF37woULJV28V0/NmjVt7fHx8erVq5dWrFjheqVB4plSjPYMq+3xMgAACElOBZ9ffvlFrVq1KtK+cuVKWSyWYu/cXKdOHR05cuTqKwwyeSUsZ0IzAACe41TwOXv2rGJiYuzacnNztXHjRknSzTffXOx7IiOZqlsa/JYAAPAsp4JPYmKi9u/fb9e2fPly5efnq2LFirr++uuLvGfjxo1KSkpyrcog8Y8fr7ycCc0AAHiWU8Hnpptu0sKFC3Xy5Elb25tvvimLxaJbb721yF2ct2zZom+++UYdOnRwT7UBLrukG/cAAACPcir4PPzwwzp9+rRuuukmvfDCCxo6dKjmz5+v8PBwjRgxwm7ddevW6Y9//KOMMbr33nvdWXNQqsl5LgAAPM6pZ3W1adNG06dP14gRIzRq1CgZY2SxWPTCCy+oWbNmtvUaN26sHTt2yBijxx9/XG3btnV74YGmpKu5/lrXO3UAABDKnAo+kjR8+HD16dNHixYt0oULF9S9e3c1bNjQbh2r1aoGDRro73//u4YNG+a2YgNZSVdzAQAAz3M6+EhSrVq1itzL51Lff/+9wsKu+jFgIadfNV9XAABAaPBIOiH0OKd1RV9XAABAaCCheMGbe31dAQAAkAg+XrEz1/Gyst4rAwCAkEfw8bH7a/u6AgAAQkdQBJ+cnByNGjVK9erVU3R0tBo3bqwZM2bIavX/OwbW5EnsAAB4zVVd1eVv7rzzTn377bdKS0vTtddeq+XLl+vRRx/VyZMnNXbsWF+XBwAA/ETAB5+NGzdq0aJF+vDDD/WnP/1JktSlSxdlZmbqueee05gxY4o8SsOb1mX6rGsAAHCZoDjVdf/996tLly52bddcc41Onz6tY8eO+aiqi1Ycd7ws3HtlAAAABcGIT4sWLfTaa68VaZ83b56qVq2qKlWq+KCq35284HhZxwTv1QEAAPw8+Jw5c0bz5893uDwxMVHdunUr0j5t2jR9/fXXeumllxzeTDEvL095eb8/SCI7O9v1gothrrCsZ6JHugQAAA74dfD57bffNGjQIIfLO3XqVCT4vPzyy/r73/+uO++8U4888ojD96anpystLc1ttQIAAP9nMcZcaVAiYFitVo0cOVLTpk3T3XffrdmzZ6tMGce5rrgRn5SUFGVlZSk2NtZtdT1xhaeyT2nktm4AAAhJ2dnZiouLK/X3t1+P+JTW+fPndccdd2j+/PkaMWKEpk2bVuKVXJGRkYqMjPRShQAAwB8ERfAZMmSIFixYoBdffFEjRozwdTkAAMBPBXzw+eSTT/T+++/rtttuU9u2bfXtt9/aLb/++uv9cmTHd3cWAgAgdAV88Jk7d64k6dNPP9Wnn35aZPmePXtUu3ZtL1d10ZVuXhhJ8gEAwOsC/gaGb7/9towxDn98FXokaeMpx8sqBHzkBAAg8AR88PFn567wjNQm7rtwDAAAlBLBx4MiHJzOChM3LwQAwBcIPh7k6HRWwwrerQMAAFxE8PGga2OcawcAAJ5F8AEAACGD4ONBjq7qutLVXgAAwHMIPh7k6KquK13tBQAAPIfg40GOrupy1A4AADyL4ONBmRecawcAAJ5F8PEgR2e0ONMFAIBvEHw86Jpo59oBAIBnEXw8aGBy0aewW/6vHQAAeB/Bx4P250rmsjbzf+0AAMD7CD4etDbTuXYAAOBZBB8POlvgXDsAAPAsgo8HRTr47TpqBwAAnsVXsAflObhu3VE7AADwLIKPB0WFO9cOAAA8i+DjQa0rOtcOAAA8i+DjQTWjpE4J9m03J1xsBwAA3kfw8bBfzti//vlM8esBAADPI/h40LpM6cA5+7YD5y62AwAA7yP4eNDBs861AwAAzyL4eBBXdQEA4F8IPh4UfvkTSktoBwAAnkXwAQAAIYPg40ENKjjXDgAAPIvg40HcxwcAAP9SxtcFBLveiVLjGOn4ealyBKEHAABfCooRn+PHj+u+++5T9erVVaFCBXXp0kXr16/3dVk2NaOkFvGEHgAAfC3gg4/VatX//M//aPHixZo8ebLmzp2rsmXL6pZbbtFPP/3k6/IAAIAfCfjgs3z5cmVkZOiNN97Q4MGD1aNHD82bN09Wq1Vvvvmmr8sDAAB+JODn+LRt21arV69W69atbW0RERGyWCzKy8vzYWUAAMDfBPyIT3R0tNq3b68yZcooPz9fu3bt0uDBg2WM0Z///GdflwcAAPyIX4/4nDlzRvPnz3e4PDExUd26dbO9fuihh/TGG29Ikp555hk1btzY4Xvz8vLsRoSys7PdUDEAAPBnFmOM8XURjuzdu1d16tRxuLxTp05asWKF7fX69euVm5urZcuWKT09XUOHDtXMmTOLfe/48eOVlpZWpD0rK0uxsbEu1w4AADwvOztbcXFxpf7+9uvg44pnnnlGEydO1P79+5WcnFxkeXEjPikpKQQfAAACiLPBJ+Dn+Pzwww966623irS3atVKxhgdPHiw2PdFRkYqNjbW7gcAAAS3gA8+a9eu1bBhw5SRkWHXvmTJEkVGRuraa6/1UWUAAMDfBHzwGThwoBo2bKg777xT//73v/Xf//5Xf/3rX/Xqq69q3Lhxio+P93WJ2p8rbTx18b8AAMB3/PqqrtKIjo7WsmXLNHr0aI0ePVrHjx9Xw4YNNXv2bA0ePNjX5WnxUWnlid9fd0q4+PwuAADgfQEffCQpKSlJs2bN8nUZRezPtQ890sXXjWN4bhcAAL4Q8Ke6/Nnx8861AwAAzyL4eFDlCOfaAQCAZxF8AABAyCD4eBCnugAA8C8EHw/iVBcAAP6F4ONBNaMuXr5+qZsTuKILAABfCYrL2f1Z78SLl68fP39xpIfQAwCA7xB8vKBmFIEHAAB/wKkuAAAQMgg+AAAgZBB8AABAyCD4AACAkEHwAQAAIYPgAwAAQgbBBwAAhAyCDwAACBkEHwAAEDIIPgAAIGQQfAAAQMjgWV3/xxgjScrOzvZxJQAAoLQKv7cLv8dLQvD5Pzk5OZKklJQUH1cCAACclZOTo7i4uBLXs5jSRqQgZ7VadejQIcXExMhisbh129nZ2UpJSdGBAwcUGxvr1m37g2DfPyn49zHY908K/n0M9v2Tgn8fg33/JM/sozFGOTk5ql69usLCSp7Bw4jP/wkLC1NycrJH+4iNjQ3aP2Yp+PdPCv59DPb9k4J/H4N9/6Tg38dg3z/J/ftYmpGeQkxuBgAAIYPgAwAAQgbBxwsiIyM1btw4RUZG+roUjwj2/ZOCfx+Dff+k4N/HYN8/Kfj3Mdj3T/KPfWRyMwAACBmM+AAAgJBB8AEAACGD4AMAAEIGwcfDlixZohtuuEFRUVGqVauW0tPTS31bbW8xxmjmzJlq2rSpKlSooNTUVI0YMcLu8R1t27aVxWIp8vPtt9/a1snJydGDDz6opKQkRUdHq1u3btq+fXuR/qZNm6a6deuqXLlyat68uT755BOP72Nubq7Cw8OL1F+uXDnbOjt37lSfPn0UFxenhIQE3XvvvTp16pTddvx1H1esWFHs8Sn8SUtLkxSYx/HAgQOKj4/XihUr7Nq9fbw8+Vl2tI8rVqxQp06dVLFiRSUlJalv377avXu33TpPPvlkscd08uTJfrOPjvbP23+P3j6GV/pM3nLLLbb1/PUYlua7ISA/hwYes3r1alO2bFlzzz33mM8//9yMHj3aWCwWM3HiRF+XZmfKlCkmPDzcPPnkk+aLL74wr776qqlcubLp0qWLsVqtpqCgwERFRZmRI0eaNWvW2P3k5OTYttOnTx9TpUoV89Zbb5m5c+eapk2bmsTERHPixAnbOs8995wJDw83EyZMMIsXLzb9+vUz4eHhZuXKlR7dxzVr1hhJ5r333rOrf+3atcYYYzIzM02NGjVMq1atzCeffGJmzpxp4uPjTbdu3ey246/7mJWVVeTYrFmzxnTp0sXExsaanTt3BuRx3Lt3r2nQoIGRZJYvX25r9/bx8uRn2dE+ZmRkmDJlypi+ffuaRYsWmY8++sg0a9bMJCYmmt9++822Xo8ePUyXLl2KHNNff/3VL/bR0f55++/RF8ewuM/kyJEjbf8WFfLXY1jSd0Ogfg4JPh7UvXt306pVK7u2UaNGmQoVKpjc3FwfVWWvoKDAxMfHm+HDh9u1f/jhh0aSWb9+vdmxY4eRZFasWOFwOxkZGUaSWbRoka3t2LFjJjo62jz77LPGGGNyc3NNfHy8GTlypG0dq9Vq2rZta7p06eLmPbP36quvmoiICHP+/Plil0+aNMlERUWZY8eO2doWL15sJJlVq1YZY/x/Hy+3YMECI8l89NFHxhgTUMexoKDAvPnmm6ZSpUqmUqVKRb5QvH28PPFZLmkfb731VtOkSRNTUFBgazt06JAJDw83U6dOtbUlJiaa8ePHO+zHV/tY0v55++/RF8fwcvv27TNxcXHmr3/9q127Px7D0nw3BOrnkODjIefOnTMREREmPT3drn3dunVGklm6dKmPKrOXmZlp/va3v5lvvvnGrn3z5s1Gknn//ffNe++9ZySZzMxMh9sZN26ciY6ONhcuXLBr7927t2nXrp0xxpjly5cbSWbNmjV26xQmfU+GwQceeMA0b97c4fJOnTqZHj162LUVFBSYmJgY89RTTxlj/H8fL5Wbm2tSUlJMnz59bG2BdBw3bdpkIiMjzf/+7/+aRYsWFflC8ebx8tRnuaR9fPbZZ82sWbOKvK9ixYrmwQcfNMYYc+TIESPJLFiwwGE/vtrHkvbPm3+PvjqGl+vXr5+pVq2aycrKsrX56zEszXdDoH4OmePjIb/88ovOnz+va665xq69Xr16kqRdu3b5oqwi4uPjNX36dN1444127fPmzZMkNW7cWJs3b1ZcXJxGjBihhIQElStXTr1799bOnTtt6+/YsUOpqakqU8b+8W/16tWz7euOHTskqdjfSUFBgX7++We371+hzZs3KywsTN26dVN0dLQqVaqkBx54QDk5ObbaLq8rLCxMderUsavfn/fxUi+++KIOHTqkl156ydYWSMexZs2a2r17t6ZNm6aoqKgiy715vDz1WS5pH8eMGaNhw4bZtS1fvlyZmZlq3LixJGnTpk2SpE8++US1atVS2bJldf311+vzzz+3vcdX+1jS/nnz79FXx/BSGRkZmjt3riZNmmT3jCp/PYal+W4I1M8hwcdDCid3Xf4QtpiYGEmymxzmbzIyMjRlyhTdfvvtuu6667R582ZlZWWpSpUqWrBggd544w399NNP6tChgw4dOiTp4v4W98C5mJgY27766nditVq1bds2/fTTT+rbt68+//xzjR49Wu+995569+4tq9Va6vr9dR8vdf78ef3zn//UHXfcYftHQVJAHcdKlSpd8aHB3jxentrfkvbxcr/99pvuu+8+JScna8iQIZIuHlNJOnbsmN544w3Nnz9fVatW1R/+8ActXbpUku/2saT98+bfoz8cw6lTp6p27dq655577Nr9+Rhe7vLvhkD9HPJ0dg+xWq2SLs7qL05YmH9mzlWrVunWW29V3bp1NWvWLEnS5MmTNXbsWFvy79Chg9q3b6+GDRvq5Zdf1pQpU2S1WovdV2OMbV8LfyfFrSN57ndijNGiRYuUlJSka6+9VpLUsWNHJSUl6Z577tHSpUtljClV/f66j5f66KOPdPToUY0cOdKuPdCP4+V9eet4FRQUSPLtZ/nQoUPq0aOHjh07pq+++koVKlSQJN15551q1qyZevToYaujR48eatasmZ555hn16NHDb/fRm3+Pvj6GBw4c0Keffqpp06YVGfkIlGNY3HdDoH4O/fPbNwjEx8dLKppCC0+txMXFebukEr3//vvq1q2batWqpa+++kqVKlWSJDVv3rzIcGdqaqoaNmyoLVu2SLq4v8Ul7tOnT9v2tfB3Uvg7uHQdyXO/k/DwcN1888220FOoT58+kqQtW7YoLi6uVPX76z5e6uOPP9Z1112nZs2a2bUH+nG8lDePl68/y9u2bVPbtm3166+/asmSJWrVqpVtWa1atdSrVy+7f/TLli2r7t27a+vWrZL8dx+9+ffo62M4b948WSwW3XHHHUWWBcIxdPTdEKifQ4KPh9StW1fh4eFF7rlR+LpRo0a+KMuhqVOn6q677lLbtm319ddfKykpSZJ04cIFzZ492+6+GoXOnj2rypUrS5IaNGigPXv2FEnuu3fvtu1rgwYNbG2XrxMZGanU1FS375ck/frrr3r99dd18ODBIvVLUuXKldWgQYMidVmtVu3Zs8eufn/dx0IXLlzQf//7Xw0YMKBIe6Afx0t583j58rO8bNky3XjjjTLG6Ouvv1b79u3tli9atMg25+JSZ8+eVUJCgiT/3Edv/z36+t/jhQsXqmPHjkpMTCyyzN+PoaPvhsK6AvJzWOpp0HDaLbfcYtq2bWusVqutbdSoUSY+Pt5vLmc3xpj/9//+n5FkBgwYYPLy8oosr1mzpunQoYNd24YNG0xYWJh5/fXXjTHGrFy50kgyixcvtq1TeMnipEmTjDHGnDlzxkRHR5tRo0bZ1im8ZLF79+6e2DVjjDE///yzkWTGjh1r1/7iiy+asLAw8+OPP5q0tDQTHR1d7GWZGRkZfr+PhTZs2GAkmS+//LLIskA9joVXfFx6tYy3j5enP8vF7ePGjRtNVFSUue6668zBgweLfd+gQYNMbGysOXnypK3t9OnTpkaNGubuu+/2m30sbv+8/ffoi2NYWEtcXJwZM2ZMse/z52NY0ndDoH4OCT4e9NVXXxmLxWL69+9vFi9ebMaMGWMsFot57rnnfF2azeHDh0358uVNrVq1zKpVq4rcQOvYsWNm1qxZRpIZMmSI+e9//2tmzpxpkpKSTPPmze0uUbz55ptNxYoVzeuvv27mzZtnmjZtamrUqGH3gR43bpyxWCxmzJgxZvHixaZ///6mbNmyRS6ZdLdBgwaZiIgIM3HiRPPll1+a8ePHm4iICPO3v/3NGGPMb7/9ZipXrmyaNWtm5s2bZ15//XVTsWJF06tXL7vt+PM+GmPM7NmzjSRz6NChIssC9TgW94Xi7ePl6c9ycft4/fXXm7Jly5qPPvqoyOdy9+7dxhhjtm3bZsqXL2/atm1rPvnkEzN37lzTunVrExcXZ1vHH/axuP3z9t+jL46hMRdvbijJzJkzp9j3+esxLM13Q6B+Dgk+HjZv3jzTpEkTExERYerUqWOef/55X5dkp/AfH0c/b731ljHm4j03WrRoYaKiokyVKlXM/fffb3fXTWOMOXnypBk6dKiJj483sbGxplevXubHH3+0W8dqtZpnn33WpKSkmHLlypkWLVqYzz//3OP7efbsWTNhwgRTv359ExkZaVJTU016errJz8+3rbNt2zbTpUsXU758eVO1alVz//33m+zs7IDZR2Mu3mlVkjl79myxywPxODr6QvH28fLkZ/nyfSwcpXT0M2TIENt7169fb7p3724qVapkKlSoYHr37m22bdvmV/vo6Bh6++/Rm8ew0Nq1a42kK34+/PEYlva7IRA/hxZj/OzBUQAAAB7C5GYAABAyCD4AACBkEHwAAEDIIPgAAICQQfABAAAhg+ADAABCBsEHAACEDIIPAL9z8uRJzZgxQ7fccotq1qypyMhIVa5cWTfddJOee+65Ig8zBIDS4gaGAPzKF198oUGDBuno0aO65ppr1KlTJ1WpUkUnTpzQF198oV9++UXVq1fX0qVL1bhxY1+XCyDAEHwA+I21a9fqxhtvVHR0tGbNmqX+/fvbLbdarZo+fbr+93//V3Xr1tW2bdtUrlw5H1ULIBBxqguAX8jPz9egQYNUUFCguXPnFgk9khQWFqZHH31Uf/nLX7R792699957PqgUQCAj+ADwC1988YV++ukn9ezZU127dr3iuo888ogGDRqk1NRUW1tBQYGmT5+uFi1aKCoqSnFxcerSpYuWLFlS5P0Wi0W33367tm3bpltvvVXx8fGKjo5Wp06d9NVXXxVZ35ltA/BvnOoC4Bfuvfdevfnmm5o5c6buu+8+p95bUFCgP/7xj/rss8/UqFEjde3aVfn5+Zo3b56OHDmil156SY8++qhtfYvFooYNG+rAgQNq1KiROnTooH379mnu3LkKDw/Xpk2bbPOHnN02AD/n9PPcAcADOnToYCSZb7/91un3vvTSS0aSGTx4sLlw4YKt/eTJk6Zhw4YmPDzc7Nixw9YuyUgyjz/+uN120tLSjCQzfPjwq942AP/GiA8Av9CgQQPt2rVLu3btUv369e2Wfffdd1q4cGGR98TGxuqxxx7Tddddp507d+rkyZOKjY21W2fOnDm6++67NWrUKE2ZMkXSxREfSTp+/LgSEhJs627atEktWrRQ9+7dtXTpUklyetsA/FsZXxcAAJJsAeTkyZNFln333XdKS0sr0l6jRg098MAD2r59u2JjYzVt2rQi6xw7dkyStHHjxiL9XRp6JCk+Pl6SdP78eUnSmTNnrmrbAPwXwQeAX0hNTdWaNWu0a9cutWnTxm7Zgw8+qAcffNCurXDU5tSpU5Kk7OzsYsNRocsDVXGXwRdus3Ag/Gq3DcB/cVUXAL/Qr18/SdJHH33k1PtiYmIkSQ0bNpQxxuHPhg0bnK7Jk9sG4BsEHwB+oU+fPkpNTdXChQv1+eefX3Fdq9Vq+9+xsbFKTU3V7t27deLEiSLrbty4USNHjix2jlBJPLltAL5B8AHgFyIiIvTBBx+obNmyGjBggN588027gFNo06ZN6tKli6SLNzSULl4Kf+HCBQ0fPtw2P0e6OEfnwQcf1PPPP287beUsT24bgPdxVRcAv7JmzRrdfffd2rNnj6pXr66uXbuqevXqysrKUkZGhrZs2SJJ6tChg2bMmKEmTZrowoUL6tWrl7766ivVr19f3bt3V1hYmBYsWKADBw7oT3/6k9577z2Fh4dLujiXp0aNGjp48KBd33v37lWdOnXUqVMnrVixQpKc3jYA/0bwAeB3zpw5o48//lgffPCBduzYocOHD6tcuXKqVauWOnTooLvvvlvt2rWze8+FCxf0yiuv6J133tGPP/6oiIgI1a9fX/fdd5+GDRumMmV+v5bDmeDj7LYB+DeCDwAACBnM8QEAACGD4AMAAEIGwQcAAIQMgg8AAAgZBB8AABAyCD4AACBkEHwAAEDIIPgAAICQQfABAAAhg+ADAABCBsEHAACEDIIPAAAIGQQfAAAQMv4/1wqpxi5fdioAAAAASUVORK5CYII=",
      "text/plain": [
       "<Figure size 640x480 with 1 Axes>"
      ]
     },
     "metadata": {},
     "output_type": "display_data"
    }
   ],
   "source": [
    "effect_sign = culled['Average LFC'].apply(lambda x: 1 if x > 0 else -1)\n",
    "culled['signed_pval'] = culled['Average -log(p-values)'] * effect_sign\n",
    "\n",
    "df = culled.sort_values(by='signed_pval')\n",
    "df = df.reset_index()\n",
    "\n",
    "plt.scatter(df.index, df['signed_pval'], s=10, color=c1)\n",
    "plt.ylabel('Signed –log$_1$$_0$(p-value)', size=15)\n",
    "plt.xlabel('Gene', size=15)\n",
    "plt.xticks(size=12)\n",
    "plt.yticks(size=12)\n",
    "\n",
    "plt.savefig('signed_pval_waterfall.svg', dpi=800)"
   ]
  },
  {
   "cell_type": "markdown",
   "metadata": {},
   "source": [
    "Same plot but with callouts"
   ]
  },
  {
   "cell_type": "code",
   "execution_count": 13,
   "metadata": {},
   "outputs": [
    {
     "data": {
      "image/png": "iVBORw0KGgoAAAANSUhEUgAAAj4AAAG3CAYAAAC0ZV8hAAAAOXRFWHRTb2Z0d2FyZQBNYXRwbG90bGliIHZlcnNpb24zLjcuMiwgaHR0cHM6Ly9tYXRwbG90bGliLm9yZy8pXeV/AAAACXBIWXMAAA9hAAAPYQGoP6dpAABTlElEQVR4nO3deVhUZf8G8HtAdmFYVFABFTVyxV3UxF0U09fUXErF7G2zTH/1apaaYiaappWaZYpm5pKJS66VKwnuuJTmvi/gwo4gzDy/P4jJcWaAYZYzy/25rrl8ec6Z83wPh2nu9znPOUcmhBAgIiIisgMOUhdAREREZC4MPkRERGQ3GHyIiIjIbjD4EBERkd1g8CEiIiK7weBDREREdoPBh4iIiOwGgw8RERHZjQpSF2AplEolbt++DU9PT8hkMqnLISIiojIQQiArKwvVqlWDg0Pp4zk2E3xyc3Ph6ekJpVKp1u7i4oK8vLxS33/79m0EBQWZqjwiIiIyoRs3biAwMLDU9Wwm+Jw6dQpKpRKrV69GzZo1Ve1lSX8A4OnpCaDoF+fl5WWKEomIiMjIMjMzERQUpPoeL43NBJ8TJ07A2dkZ/fv3h5OTk97vLz695eXlxeBDRERkZco6TcVmJjefOHEC9evXL1foISIiIvtgU8HHwcEB3bp1g4eHB3x9ffHGG28gKytL6tKIiIjIQthE8FEqlTh9+jQuXLiAfv36Yfv27Zg4cSJWr16NqKgojQnPAJCfn4/MzEy1FxEREdk2m5jjI4TA1q1bERAQgGeffRYAEBERgYCAAAwdOhQ7d+5Ez5491d4TGxuLmJgYKcolIiIiiciEEELqIkwlPT0dPj4+iI2NxYQJE9SW5efnIz8/X/Vz8azwjIyMMk1uVigUKCgoMHrNZHpOTk5wdHSUugwiIjKCzMxMyOXyMn9/28SIz61bt7Bt2zb07NlT7Rr+R48eAQAqVaqk8R4XFxe4uLjo3ZcQAnfv3kVGRgZsODPaNJlMBrlcjoCAAN6skojIzthE8MnPz8frr7+OyZMnY9q0aar2tWvXwsHBAe3btzdaXxkZGUhPT0flypXh4eHBL04rI4RATk4O7t27Bzc3N3h7e0tdEhERmZFNBJ+QkBAMGzYMs2bNgouLC8LDw/HHH39gxowZGDVqFEJDQ43SjxACqamp8PLy0jqKRNbBzc0N+fn5SE1NhVwuZ3glIrIjNhF8AGDx4sWoW7cuvv/+e3zyySeoXr06YmJiMG7cOKP1oVAooFAoeINDG+Dl5YXMzEwoFApUqGAzHwMiIiqFzfwX39XVFZMnT8bkyZNN1kdhYSEA8IvSBhQfw8LCQh5PIiI7YhP38TE3nhqxfjyGRET2if9Xl4iIiEzuei5w/zFQyRkIdpeuDo74EACgY8eOkMlkai9vb2907twZ+/btU603YsQIjfUcHBzg6emJJk2a4KuvvtK6/fPnz2PUqFGoXbs23NzcEBwcjMGDB+PkyZM6a4qLi4NMJtO4+aQu/fr1w4gRI/TabyIiMr1tKcDCq8Da20X/bkuRrhYGH1Jp2rQpkpKSkJSUhD/++APLly+Hs7MzIiMj8ddff6nWCwgIUK2XlJSEAwcOYMWKFQgICMCYMWPw7bffqm13w4YNaNq0KY4dO4ZJkyZh+/btmDFjBi5fvozWrVtjx44dWuuJi4tDo0aN8Ouvv+LKlSs661YoFBg9ejQ2bNhgnF8EEREZzfVcYN8D9bZ9D4rapcBTXaTi5eWF8PBwtbZu3bqhcuXKWL58OWbPng0AqlsGPO35559H7dq1sXTpUrzxxhsAgEuXLmHYsGHo0aMHfvrpJ7U7Jvfv3x/PPfccoqOjcfXqVbi5uamWnT9/HgcOHMDWrVsxdOhQLF68GLGxsRp9njp1Cu+88w6OHj2q9n4iIrIM9x/rbpfilBdHfCzAwzRg935g87aifx+mSV3Rv9zd3eHq6lqmycBOTk5wd1f/K54/fz7y8/Mxf/58jcdEuLm54fPPP8err76K9PR0tWVxcXGQy+Xo2rUrXnzxRcTFxeHxY81Pz/Dhw6FUKnHw4EFUqVJF/x0kIiKTquSsX7upccRHQgoFsGkbcPQ4IJMVvYQAft8DtGgG/CcKMOcjpYQQqkv2hRB48OABvvzyS+Tn52PkyJFq6xavV7QfCqSkpGDBggU4d+4c5s+fr1q2Y8cONGvWDNWqVdPaZ8eOHdGxY0e1NoVCgR9++AGDBw+Gs7MzXnnlFSxevBgbNmzAoEGD1NZdsWIFGjdubMhuExGRCQW7Ax381E93dfSTboIzg4+ENm0Djh0v+t9CFL2KFbf3622+evbv3w8nJyeN9hkzZqieeg8A165d07pe3bp18fXXX+PNN99Utd28eRNNmjTRq47t27fj9u3beOWVVwAA4eHhqF+/Pr755huN4MPQQ0Rk+aL8gYaelnFVF4OPRB6mFY306CJQtLzjc4Cvj3lqatasmWpishACaWlp2L59OyZOnIicnBxMnz4dAFC1alVs3rwZAHD//n3MmDEDly5dwrJly9CuXTu1bTo4OEChUOhVR1xcHOrUqYPQ0FDVKbCBAwdi6tSp+Pvvv9VCGBERWYdgd2kDTzEGH4mcOP3vqS1dZLKi9TpHmKcmT09PtGjRQq2te/fuyM7OxqxZs/Duu+8CAJydndXWi4iIQOvWrREVFYXDhw+rPRutZs2auHbtms4+CwsLce/ePVStWhUAcO/ePWzZsgUFBQXw8dFMfN9++y3mzZtn0H4SEZH94uRmiWRnFwWbkshkRetJrUmTJigsLNR5Sbm7uzuWLVuG7OxsjBw5EuKJNBcZGYnjx4/j7t27Wt+7Y8cOVKtWDWvWrAEA/PDDDygoKEB8fDz27Nmj9urUqRO+//57PHr0yPg7SUREdoHBRyIVK5Y82gMULa9Y0Tz1lCQpKQmOjo4ICQnRuU6LFi3w+uuvIzExEd9//72q/e2334azszPeffddjVNeubm5+Pjjj+Hj44PevYsmMy1btgzh4eF44YUXVBOfi19vvfUW0tLS8NNPP5lmR4mIyOYx+EikSaOyBZ8mjcxTDwBkZmbi4MGDqtf+/fvx/vvv48cff8Srr76KypUrl/j+6dOnw8fHBxMmTEBGRgaAolNdixYtQnx8PNq3b48VK1Zg7969WLJkCVq2bIm//voLP//8Mzw8PHD48GH8+eefGDJkiNbt9+nTBz4+Pvjmm2+Mvu9ERGQfGHwk4utTdMm6rrNdMhQtN9fEZgBITk5GmzZtVK/IyEjs3LkTn376KRYsWFDq+/38/PDJJ58gJSUFU6ZMUbVHR0dj//79CAwMxKRJk9CjRw9Mnz4dYWFhSE5ORufOnQEUjfY4OjpqXLlVzMXFBYMGDcLBgwdx4sQJo+wzERHZF5kQpY072IfMzEzI5XJkZGTAy8tL6zp5eXm4cuUKatWqBVdXV4P71HUfHyGkuY+PPTH2sSQiImmU5fv7SbyqS0KOjkX36en4XNHVW9nZgGdFIKyReUd6iIiI7AWDjwXw9THfJetERET2jHN8iIiIyG4w+BAREZHdYPAhIiIiu8HgQ0RERHaDwYeIiIjsBoMPERER2Q0GHyIiIrIbDD5ERERkNxh8iIiIyG4w+BAAoGPHjpDJZGovBwcHyOVytG7dGmvWrNH6vuHDh0Mmk2HWrFlal48YMUJjmx4eHmjYsCE++eQT5OXlabwnICBAoxaZTIa7d+9q7aNfv34YMWJEufediIjsBx9ZQSpNmzbF119/rfpZoVDgxo0bmDdvHoYMGQJvb2/06NFDtTwrKwvr169Ho0aNsHjxYowfPx4ymebz5gMCArBhwwYAgFKpREZGBvbt24fp06fj119/xW+//aZ6UGhKSgpSUlIwd+5ctGnTRm07fn5+aj8rFAqMHTsWGzZsQHR0tNF+D0REZLsYfCzA4zQg80+gMAeo4AF4NQScJXhIqZeXF8LDwzXao6KiUKVKFcTFxakFn9WrV0OhUOCrr75Cp06d8OuvvyIyMlLj/S4uLhrb7dmzJ1q3bo1+/frh888/x8SJEwEAycnJAIpGcWrUqKGz1lOnTuGdd97B0aNH4ebmVq79JSIi+2Ozp7r69euHmjVrSl1GiYQCuLMFuLwAuL8PSD9W9O/lBUXtQiF1hUVcXV3h7Oys0R4XF4dOnTqhY8eOCA0NxTfffKPXdl944QW0atVK7X0nTpyAt7d3iaEHKDrFplQqcfDgQVSpUkWvfomIyPyu5wLH04v+lZJNBp+VK1eqTq1YsrvbgYzkf34QAJT//Iui9rvbzVuPEAKFhYWqV15eHi5evIj//ve/yMrKwrBhw1Trnj17FocOHVKdYhoxYgR++eUX3Lp1S68+IyMjcfPmTVy7dg1AUfDx8fFBv379IJfLUbFiRQwePBh37txRe9+KFSvwxx9/oHHjxgbuNRERmdq2FGDhVWDt7aJ/t6VIV4vNBZ/bt2/j3XffRWBgoNSllOhx2hOhR4eM5KL1zGX//v1wcnJSvdzc3PDMM8/g5MmTWLduHXr37q1ad+nSpfD29kbfvn0BQBWAlixZolefAQEBAKCauHzixAncvHkTLVu2xJYtWzB37lzs3bsXHTp0QE5Ojup9DDxERNbhei6w74F6274H0o382Nwcn//+97/o3r07XF1dsXfvXqnL0SnzTwAyqEZ4tJIVrVepvXlqatasGb799lsAwM2bNzF58mQUFBRgzZo1qFevnmq9wsJCrFy5En379kVeXh7y8vLg5uaGTp06YcmSJZg0aRIcHR316rt4UvSyZcvg6uqKpk2bAgDat2+PBg0a4LnnnsOKFSvw1ltvGWlviYjIHO4/1t0e7G7eWgAbG/FZsmQJjh07hgULFkhdSqkKc1AUfEoi+2c9M/H09ESLFi3QokUL9O3bF7t27UJGRga6d++Oe/fuqdbbsmULUlJSsHz5cvj4+Khev//+O27evIktW7aUuc/iU2PFI3Rt2rRRhZ5i7dq1g1wux8mTJ42wl0REZE6p+fq1m5rNBJ9r167hvffew9dff41KlSqVun5+fj4yMzPVXuZUwQMlj/agaHkFD3NUo12VKlWwcOFC3Lx5E2PGjFG1x8XFoUaNGtizZ4/Gy9fXV69Jzr///jvq1KmDatWqIT09HXFxcThz5ozaOkIIPH78uEzHlYiILEuujgt1dLWbmk0EHyEERo4ciaioKPTv379M74mNjYVcLle9goKCTFylOq+GKFPw8Wpojmp069evH3r06IHVq1dj7969SElJwfbt2zFkyBB07NhR4zV48GD8+uuvuHLlSqnb3rp1Kw4fPqw6feXs7IxRo0Zh5syZautt2rQJjx49QseOHU2xi0REZELuOmY+6Go3NZsIPgsXLsSpU6fwxRdfqK5IEqIoVRQWFkKpVGq858MPP0RGRobqdePGDbPW7OwDyJuWvI68qTT383naF198AScnJ4wePRrff/89CgsLMWTIEK3rRkdHQ6lUYvHixaq2/Px8HDx4EAcPHkRSUhK2b9+ODz/8EC+++CI6deqE0aNHAwDc3d0xfvx4/PDDDxg3bhx27dqFefPmITo6Gr169ULXrl3Nsr9ERGQ8VVz0azc1m5jc/PPPP+P+/fuoWrWqxjInJydMmTIFU6dOVWt3cXGBi4tEv/V/BPQs+jcjGUXzfYonO4ui0FO8XGqhoaEYM2YM5syZg6lTp6JBgwY6r6pq1aoVnn32WcTFxSEmJgZA0RVbxXdhlslkqFSpEkJCQjBnzhy8+uqrcHJyUr1/6tSp8Pf3x6JFi7BgwQL4+fnhjTfeUG2LiIisSyXN28CV2G5qMlE8NGLFzp07h6ysLLW2mJgYHDt2DJs3b0a1atVQrVq1EreRmZkJuVyOjIwMeHl5aV0nLy8PV65cQa1atVSPWDAGS7lzsz0x1bEkIiJN21LUL2nv6Af09DfOtsvy/f0kmxjxCQ0N1Wjz8/ODs7MzWrRoIUFF+nH2Md8l60RERFKTcsTFJub4EBERkWXiDQzNZPny5VKXQEREZPd4A0MiIiKyG4U6zmvpajc1Bh8iIiIymQo6nlKgq93UGHzKwQYuhLN7PIZEROZhaZezM/joofh+M7m5Es3IIqMpPoZP3kOIiIhsn81ObjYFR0dHeHt7IzU1FUDRnYaLnypO1kEIgdzcXKSmpsLb21vvp8gTEZF+LG1yM4OPngICAgBAFX7IOnl7e6uOJRERmY6lnepi8NGTTCZD1apVUaVKFRQUFEhdDpWDk5MTR3qIiMwk2B3wqQCkFf7b1tFPmtEegMGn3BwdHfnlSUREVIoJZzTv1Hws3XiPrNAXJzcTERGRScRd1f54iiwFsCPF3NUUYfAhIiIik7idr3vZtUfmq+NJDD5ERERkEtVcdC+r4Wa+Op7E4ENEREQmMbKm9nZPR6AH5/gQERGRLdH1BPbhQeat40kMPkRERGQSJd28UCoMPkRERGQSlnbzQoDBh4iIiEwk2B3o4KfeJuXNCwEGHyIiIjIjbff1MScGHyIiIjKJ67nAvgfqbfse6J70bA4MPkRERGQS57L1azcHBh8iIiKyGww+REREZBKhFfVrNwcGHyIiIjIJS7yqq4J0XRMREZGti/Ivum/PzUdAoBvQykfaehh8iIiIyGS2pfx7Zdeh9KK7NkdJ9JwugKe6iIiIyERs/nL2nJwc3LhxA/fv3zfmZomIiMgKWeLl7Aad6rpw4QLWrVuH3377DUeOHMGjR49Uy9zc3NCkSRP06NEDL7/8MmrVqmVwsURERESGkAkh9L579MmTJzF58mRs27YNSqUSAFC9enVUrlwZHh4eSEtLw/3795GamgoAcHR0xKBBgzB58mSEhoYadw+MJDMzE3K5HBkZGfDy8pK6HCIiIqt3PRdYeFWz/e2axruyS9/vb71GfPLz8zFhwgTMnz8ffn5+eOeddxAVFYVWrVrB29tbY/2UlBQkJCRg27ZtWLduHdauXYuxY8fi008/hbOzhI9mJSIiIruk1xyfZs2aIT4+HkuWLMHNmzfxxRdfoHv37lpDDwD4+/tjwIABiIuLw+3btzF37lz8+OOPaNmypTFqV6NQKDBz5kzUqVMHbm5uCAsLw8qVK43eDxEREZXN/cf6tZuDXsFn4MCBOHfuHEaMGAEnJye9OvL09MTo0aNx/vx59OnTR6/3lsVHH32Ejz/+GK+99hq2bNmCrl27YtiwYVi1apXR+yIiIqLSpebr124O5ZrjY2mys7NRpUoVjB49GrNmzVK1d+zYEfn5+UhKSip1G5zjQ0REZFwrrgN/abmCq0FFYHiwcfow6RwfS+Xq6oqkpCQEBASotTs7OyMzM1OiqoiIiOybu6N+7eZglOCTnp6OtWvX4vjx40hLS8NPP/2EAwcOQCaToW3btsbookQVKlRAWFgYAEAIgZSUFCxbtgy///47vvvuO5P3T0RERJoUOs4p6Wo3B4ODz4YNG/DKK68gKysLQgjIZDIAwNatWzFr1iy8//77+OyzzwwutKxWrVqFoUOHAgCioqIwaNAgrevl5+cjP//fk4wcGSIiIjKuFB1zeXS1m4NBd24+fPgwBg0aBFdXV0yfPh1DhgxRLevUqRNq1KiBzz//HOvXrze40LJq3bo19u3bh8WLF+P48eNo27Yt8vLyNNaLjY2FXC5XvYKCgsxWIxERkT3w0jG8oqvdHAya3NynTx/88ccfOHXqFAIDAxETE4Np06ZBoVAAKLqPT6NGjVC/fn3s3bvXWDWX2e7du9GlSxesXLkSL7/8stoybSM+QUFBnNxMRERkJIfTgPV3NNv7VzXeU9r1ndxs0IjPgQMHMGDAAAQGBmpd7u/vj/79++PMmTOGdFOq1NRUfP/996o7RRcrvl/QjRs3NN7j4uICLy8vtRcREREZTwWZfu3mYFDwyc3NhVwuL3EdV1dXZGeb9mlk2dnZGDFiBJYsWaLWvmPHDgBQTXwmIiIi8ynUcU5JV7s5GHSWrXbt2khISNC5XAiBffv2ISQkxJBuShUSEoLhw4dj2rRpcHR0RMuWLXH06FFMnz4dkZGR6NGjh0n7JyIiIk02N+IzePBgHDlyBFOmTMHTU4UKCwsxbtw4nDx5EgMHDjSoyLJYvHgxJk+ejLi4OERFRWHRokUYM2YMNm3apLrSjIiIiMzH5u7cnJeXh4iICBw7dgwBAQFwdnbG9evX0bNnT5w4cQK3b99G48aNkZiYCHd3Iz2G1UR452YiIiLjssQ7Nxs04uPq6oq9e/fi3XffRU5ODq5duwYhBLZt24a0tDS89tpr2L9/v8WHHiIiIjK+7EL92s3BaM/qUiqVOHfuHNLS0uDp6YnQ0FA4OzsbY9NmwREfIiIi4/rmCnDlkWZ7LTfgzVrG6cOsz+q6fPmy2s8uLi6q52XdvHlTbZmpJzgTERGRZVHqGFrR1W4OBgWfOnXqlHnicPFNDYmIiMg+5Oj46tfVbg4GBZ+IiAitwScnJweXLl1CWloa2rZtizZt2hjSDREREVmhRzoCjq52czAo+JT0GAohBObNm4dJkyZh3rx5hnRDREREVsjVEchRam+XikFXdZVEJpPhvffew3PPPYfJkyebqhsiIiKyUBkF+rWbg8mCT7HmzZsjKSnJ1N0QERGRhdF11bqEV7ObPvicPHmSd04mIiKyMztSdC9zkTAWGDTHZ/fu3VrblUolsrKy8Msvv2Dnzp3o1auXId0QERGRlTmdqXvZf2uYr46nGRR8unbtWuJojhACXl5emDFjhiHdEBERkZXRdaseVxkQLOEDHQwKPsOHD9cafGQyGZydnVGvXj0MGzYMvr6+hnRDREREVuaBjgnMeRLevBAwMPgsX77cSGUQERERmZ7JJzcTERERWQq9Rnx0TWYui86dO5f7vURERGRdqroAd/K1t0tJr+BT2mTmkvBZXURERPYjXcccH13t5qJX8NE1mZmIiIjoSYVaHlVRUru56BV8OJmZiIiIysLNESjQcrLHTcLndAGc3ExEREQmUN1Vv3ZzMehy9mI5OTl48OABFAoFhCi6QF8IgYKCAjx48ABbtmxBbGysMboiIiIiK1BRR8LQ1W4uBnWfl5eH4cOHY8OGDVAqSz5px+BDRERkP7J0PIlUV7u5GHSqa8aMGfj555/h4eGB8PBwODk5oWbNmmjVqhW8vb0hhECVKlWwYsUKY9VLREREViBDR8DR1W4uBgWf9evXo1KlSrh48SIOHDiADh06oFWrVkhKSkJKSgpGjRqF1NRUVKpUyVj1EhERkRXQdg8fAEh7bN46nmZQ8Ll69Sr69u2rCjbNmzfHgQMHAAAVKlTAV199hbp162L+/PmGV0pERERWYeEl3csUEj+ry6DgI4RA5cqVVT/XqVMHt27dQkZGRtHGHRwQGRmJv/76y7AqiYiIyGrc0jHaAwCVnM1XhzYGBZ/q1avj2rVrqp9r164NADhz5oyqzcXFBSkpKYZ0Q0RERFakpGc19KtmtjK0Mij4dO7cGRs3blSd3mrcuDEcHR2xZs0aAEWPqfj9998REBBgeKVERERk9YLdpe3foOAzfvx4ODo6IiIiAitXroSPjw/69++PBQsWoFOnTmjWrBlOnjyJqKgoY9VLREREVG4GBZ/atWtj//796NWrF6pWrQoAmDdvHho3box9+/bh9OnTaNu2LaZNm2aUYomIiIgMYdANDPPz8xEWFobNmzer2gICApCcnIxTp07Bzc0NdevWNbhIIiIish6O0D7PR+LHdAEwcMTH398fb7zxBhITEzWWNW7c2KyhRwiBxYsXo3HjxqhYsSJCQkIwduxYZGZmmq0GIiIi0j25uaRJz+ZiUPDx9vbGd999h/bt26Nu3br49NNP1a7yMqfZs2dj1KhR6NWrFzZu3Ijx48fjxx9/RL9+/VTPDyMiIiL7JhMGpoKEhAT88MMPWL9+PdLS0uDg4IAOHTogOjoaAwYMgLu76advK5VK+Pn54aWXXsLChQtV7evWrcPAgQNx5MgRtGjRosRtZGZmQi6XIyMjA15eXqYumYiIyCYtvARcL+E+PrPqG7c/fb+/DRrxAYD27dtj8eLFuHv3Ln7++Wf06dMHiYmJGDFiBPz9/fHKK69gz549hnZToszMTAwdOhQvvfSSWvszzzwDALh0qYRbSBIREZHRlBR6/J3MV4cuBo/4aJORkYH4+HgsWLAAycnJcHBwQGGh+Z9KNmXKFEybNg1//vknGjRooLYsPz8f+fn/Hp3MzEwEBQVxxIeIiMgAH5zRvczYoz2ABCM+T7ty5Qq+/vprLFq0CMnJyQCARo0aGbubUiUmJmLWrFno27evRugBgNjYWMjlctUrKCjI7DUSERGReRllxOfevXtYu3YtVq1ahUOHDkEIgSpVquCll15CdHQ0wsLCjFFrmSUkJKB3796oXr06EhIS4Ovrq7EOR3yIiIiMz9JHfAy6j8+KFSuwatUq7N69G4WFhXB2dkbfvn0RHR2NXr16wdHR/Ffsr1mzBiNGjEBoaCh27typNfQARc8Qc3FxMXN1REREtivmrNQVlM6g4DNixAgAQLNmzRAdHY2XX35ZZ9Awh9mzZ+ODDz5AREQENm3aBLlcLlktRERE9ia3hHNIljCxGTAw+Lz33nsYMWIEGjZsaKx6yu3bb7/F+PHjMXDgQPzwww9wdpb4ufdERESk8p6FPMjB6Fd1Xb9+HVevXkVERIQxN1uiu3fvIiQkBFWqVMHKlStRoYJ6nqtduzYqV65c4jZ4Hx8iIqLy+/0CkHoKcM0H8lyAS8FAtse/y00xvwcw8xwfbZYtW4Zp06ZBoTDfjam3bduGR48e4dq1a2jfvr3WmopPyxEREZHxCAVwdztQPRmoJgMEABmApmeA8zWBpKaAMPo15OVn9OAjhZEjR2LkyJFSl0FERGR37m4HMpKLwo7sqXNIz1wt+vdgc3NXpZtNBB8iIiIyv8dpRaFHFxmKwk/P581VUeksaPCJiIiIrEnmnyhKNyUQsn/WsxAMPkRERFQuhTkoPfgUr2chjH6qq2/fvqhZs6axN0tEREQWxtENUCpLHkVxBFDBo4QVzMzowScsLMzsj6ggIiIi8zt4D6hTfBmXLgLwkv52fypGCT5Xr17F6tWrcfz4caSnp6Ny5cpo06YNBg0ahCpVqhijCyIiIrIgD9OApL+K5vDUFYBMS/gRAnBrADj7mL8+XQwOPp9//jkmTZqEx48f48l7Ia5ZswaTJ0/GokWLMGTIEEO7ISIiIgty4jQAGXDonxGfuqJoPk/xAJAMwAUAFf2AmtKVqcGg4BMfH49x48ahWrVqmDBhAtq1awcvLy+kpaUhISEBn332GaKjoxEcHIx27doZq2YiIiKSWHZ2UcgBgIMC+BNALQBuMuCRAK4AyHUAWuVKV6M2BgWfOXPmwNfXFwcOHECNGjXUlrVo0QK9e/dGixYt8Omnn2Lbtm0GFUpERESWIzFXfWpPNoDTwL9pCEU3NKxY0bx1lcagy9lPnz6N/v37a4SeYnXq1EG/fv1w8OBBQ7ohIiIiC7L2JiCCoRZytBECaNLILCWVmUHBx8PDA05OJT9n3sXFBY6OjoZ0Q0RERBbkeCaAioCopTv7yAC0aAb4WtDEZsDA4DNo0CCsWrUKV69e1bo8NTUVGzduRL9+/QzphoiIiCyQaPZv+BGyf18A0LwZ8J8oScvTyqA5PmPHjkVSUhJatGiBcePGoXPnzggKCkJubi4OHTqETz75BPn5+ejevTt2796t9t7OnTsbVDgRERGZ3wdnnvjBARAtAFEPkF0DkA9EBgFhjSxvpKeYTDx5DbqeHBwcIJPJIISATMsF/MWb1rZMoVCUt1uTyMzMhFwuR0ZGBry8vKQuh4iIyOLMvQCkFJS8zqz65qmlmL7f3waN+AwfPlxrqCEiIiLbU1ro6eRnnjoMoVfwKSwsRIUK/75l+fLl5eq0sLCwXO8jIiIiaaid4tKhh7/p6zCUXpObGzZsaPD9eOLj41GvXj2DtkFERETmU5bQY+5TXOWlV/AZPnw4+vXrhw4dOmDTpk1QKpVlel9ubi6WLl2Kli1b4qWXXkJ0dHS5iiUiIiLz2pEidQXGpdepro8++gh9+vTBq6++ihdeeAF+fn7o1q0bWrZsiYYNG6Jy5cpwd3dHeno67t+/j1OnTiEhIQEJCQnIzs5GeHg4EhMT0axZM1PtDxERERnRngelr2Mtoz2AAVd17dixA7NmzcK+ffuKNqTjqi6ZTIaIiAh88MEH6NGjh2HVmhCv6iIiIvrXp38DmWU4sSN16NH3+9ugy9kB4NatW/j9999x9OhRpKSkIC0tDW5ubggODkbTpk3RrVs3BAcHG9KFWTD4EBERFSnLnB5A+tADSBB8bAWDDxER2buyjvIAgK8j8EGoaespC7Pex4eIiIhsQ1lHeVTrW0DoKQ+TBJ/c3FwcO3YMt2/fhkwmQ9WqVdG8eXO4u7ubojsiIiIqpwlnSn3IugZLOMVVXkYNPkqlEpMmTcJXX32F3NxctWXu7u4YM2YMpk+fzrs9ExERSezDM0AZz2qpsebQAxg5+EyZMgWLFi1CbGwsevXqhYCAAMhkMty5cwdbt27FlClT4OjoiGnTphmzWyIiIiqjSWeAUp48oZW/E/BeXaOXY3ZGndwcGBiI+fPn44UXXtC6PD4+Hu+++y5u3rxprC6NhpObiYjIluk7h+dJljzKI+nk5gcPHqB+fd2/nfr16+PBgzLcCYmIiIiM4nousPBq+d7rCGCGBYee8jBq8GnQoAG+++47zJkzR+vyJUuWoEGDBsbskoiIiLQwZIQHsOxRHkMYNfjMmDEDvXv3xr59+xAVFYWqVasCAO7cuYPt27fj1KlT+OWXX4zZpVY3btxAo0aNsHHjRnTs2NHk/REREVkKQwMPYLuhBzBy8OnevTsOHjyIOXPmYMWKFbhz5w4AoGrVqmjXrh2+/fZbNG3a1Jhdarh27RoiIyORkZFh0n6IiIgshTHCDmDbgaeY0e/j07RpU/z444/G3myplEolvv/+e/zvf/8ze99ERERSYODRn83cufnUqVN46623MGrUKHTt2hW9evWSuiQiIiKj0ueREmVhT4GnmM0En+DgYFy8eBGBgYHYu3dvqevn5+cjPz9f9XNmZqYJqyMiIiofY43qPMkeA08xswafs2fPolevXrh8+bLRt+3r6wtfX98yrx8bG4uYmBij10FERGQIUwSdYvYceIqZNfg8fvwY165dM2eXOn344Yd47733VD9nZmYiKChIwoqIiMgezb0ApJTnVsp6YOD5l1GDT2mPorh7964xuzOIi4sLXFxcpC6DiIjsTNxV4FxuqasZTAZgJgOPBqMGn6lTp6Jq1apwdnbWuvzx48fG7I6IiMjimWNE50kc3SmZUYNPcHAwZs+ejRdffFHr8hMnTqB58+bG7JKIiMiimHKOji6d/IAe/ubv1xoZNfg0adIEJ06c0Bl8ZDIZjPhMVCIiIklJEXKKcWSnfIwafN5//31kZ2frXF6nTh3s2bPHmF0SERGZhZQhBwC8HICJz0pbgy2QCQ7BAND/sfZERGR7Zp0DHiqkruJfHNUpnb7f3zZzA0MiIqKyknr0RhcGHdMzKPhcv3691HUcHR3h4eEBb29vQ7oiIiLSi6WGmycx6JifQcGnZs2akMlkZVrXw8MDXbt2xZw5cxASEmJIt0RERFYRbJ7GoCM9g4LPyJEjsWfPHly5cgXe3t4ICwtD9erVkZmZiSNHjiAlJQU+Pj6oVasWUlJSsHHjRhw4cADJycmoVq2asfaBiIhskDUGm6cx6Fgeg4LPgAEDsHz5cowePRrTp0+Hp6enaplSqURMTAxmzpyJuXPnIiIiAitXrsSIESMwY8YMLFiwwODiiYjIOtlCqHkS75JsPQy6qqtNmzZwcnLC/v37da4TEREBIQQSEhIAAM8//zzOnj2LS5culbdbk+BVXURExmFroeZpvKzcspj1qq5Tp05h9OjRJa7TqlUrfP3116qfGzVqhN27dxvSLRERmdnam8DxTKmrMC+eprJNBgUfHx8fnDp1qsR1/vrrL3h4eKh+zs7O5ogKEZGFsPXRmdK4y4Ap9aSugszJoOATGRmJ5cuXY/78+VpHfpYuXYqdO3di8ODBAICcnBz88ssvqFePf2VERKZi72HmaTw1RU8yaI7PzZs30bp1a9y9exehoaFo3bo1qlatioyMDCQlJeHkyZPw8/PDoUOHEBgYiFq1auHOnTtYtWoVBg0aZMz9MBjn+BCRpWOg0Y2npeyXWef4BAYGIjExEWPHjsWWLVvw999/q5bJZDJERUXhyy+/RK1atXDx4kXk5uZi0qRJFhd6iIgsAYONds28gEGBUldBtsJoz+p6+PAhjh07hvv378PT0xPNmzdH1apVjbFps+CIDxGZCwPOvzr5AT38pa6CrJlkz+ry9fVFt27djLU5IiKbYo9hh6GGLJFRgs+RI0ewePFiJCcnIycnB35+fmjUqBGio6MRHh5ujC6IiKyWrYUezqcha2bwqa6ZM2di0qRJUCqVGsscHBzwySef4MMPPzSkC7PgqS4iMgVrCT2cR0PWSt/vb4OCz44dOxAVFYXAwEBMnz4dERERqF69OtLS0rB7925MnDgRV69exW+//YbOnTuXtxuzYPAhImObdQ54qJC4Bo7OkI0za/Dp1q0bjh49iuTkZNSsWVNj+dWrV9G0aVM899xz+OWXX8rbjVkw+BCRsU04Axjl6hEtGGiIiph1cvPRo0fRp08fraEHAGrWrIk+ffpg+/bthnRDRGSVHACUd8CHwYbINAwKPnl5efDx8SlxHR8fH2RlZRnSDRGRVWomB45k6F7u7wS8V9d89RCRgcEnJCQEe/bsgVKphIODg8ZyhUKB3bt3IyQkxJBuiIisUisf7cHn7ZpAsLvZyyEiFI3EltugQYNw+vRpvPPOO3j8+LHasszMTLzxxhv466+/MHDgQIOKJCKyRsHuQAc/9baOfgw9RFIyaHJzXl4e2rRpg5MnT8LHxwetW7eGXC7HrVu3cPr0aWRkZKBx48ZITEyEu7tlf9I5uZmITOV6LnD/MVDJmaGHyNjMelVXcYcffPABVq5ciZycHFW7u7s7hg4dis8++8wqggSDDxERkfUxe/ApVlBQgPPnz6s6fvbZZ1GhgtGeiGFyDD5ERETWx6SXs+/evbtM6+Xl5SE1NVWtzdJvYEhERES2T6/g07VrV8hksnJ1pFBIfPtSIiIisnt6BZ/hw4eXO/gQERERSU2v4LN8+XITlUFERERkegbdx4eIiIjImhg1+Pz5559YvHgxjHShmN527NiBFi1awN3dHTVq1EBsbKxktRAREZHlMWrw2bVrF9566y0UFBQYc7NlkpiYiD59+qBevXqIj4/HsGHDMHHiRMyYMcPstRAREZFlsp4b7ZQiJiYGTZo0wQ8//AAA6NGjBwoKCjBz5ky89957cHNzk7hCIiIikppNzPHJz8/H3r170a9fP7X2AQMGIDs7GwkJCRJVRkRERJbEJoLP5cuX8fjxYzzzzDNq7XXq1AEAnD9/XoqyiIiIyMLYxKmu9PR0ANC4VbWnpyeAottZPy0/Px/5+fmqn7WtQ0RERLbFJkZ8lEolAOi8uaKDg+ZuxsbGQi6Xq15BQUEmrZGIiIikZxPBx9vbG4DmqE1WVhYAQC6Xa7znww8/REZGhup148YNk9dJRERE0jLqqS6ZTAYHBwezP9aidu3acHR0xMWLF9Xai3+uX7++xntcXFzg4uJilvqIiIjIMhh1xOfdd99FQUEBnJycjLnZUrm6uiIiIgLx8fFqNyz8+eef4e3tjVatWpm1HiIiIrJMNjG5GQAmTZqErl27YuDAgRg5ciQSExMxe/ZszJo1i/fwISIiIgA2MscHADp37oz169fj3Llz6Nu3L3788UfMnj0b48aNk7o0IiIishAywYdZASiaGC2Xy5GRkaFxWTwRERFZJn2/v21mxIeIiIioNAw+REREZDcYfIiIiMhu6HVV1+XLl8vdUUhISLnfS0RERGQMegWfOnXqlPvmhAqFolzvIyKydjtSgGuPgBpuQA9/qashsm96BZ+IiAiN4HPmzBncu3cP/v7+aNOmDfz8/JCdnY3Dhw/jypUrqFOnDtq1a2fUoomIrMX0c0DWP/+/73IucDQdmBQqaUlEdk2v4LN37161n3fv3o0ePXrgo48+QkxMDBwdHdWWz5kzBxMmTMDs2bMNLpSIyNrsSPk39BTLUhS1c+SHSBoG3cenbdu2qFChAvbv369znW7duuHBgwc4fvx4ebsxC97Hh4iMbepZ4JGW/8K6yYCp9cxfD5Et0vf726BHVpw4cQKjRo0qcZ2wsDB8/fXXhnRDRGSRPjhTvvdpC0NEZB4GBR8/P79SR3IOHDiAgIAAQ7ohIjKZ8oYXIrJOBgWf3r1749tvv8X06dMxceJEtYnPhYWFmDBhAg4fPsznZRGRSTC0EJG+DJrjk5qaivDwcFy7dg1VqlRB8+bNIZfLkZ6ejsOHD+PBgwcICwtDQkICKlasaMy6jY5zfIjM63ousPCq1FVIZ1Z9qSsgsg36fn8b/JDSe/fu4aOPPsJPP/2ErKwsVbuvry9GjBiBmJgYeHh4GNKFWTD4EOmPIy7lw9BDZDxmDz7FCgsLceHCBaSnp8PPzw+1a9fWuLzdkjH4kL1ieDEvhh4i4zLrVV1qG6pQAfXq8fpMIqnMOgc85A3SLVawC/B2bamrICKjBJ/09HSsXbsWx48fR1paGn766SccOHAAMpkMbdu2NUYXRHZn0hmgQOoiqMw4kkNkHQwOPhs2bMArr7yCrKwsCCFUV3Zt3boVs2bNwvvvv4/PPvvM4EKJbAVPLVkmGYCZDC9ENs+g4HP48GEMGjQIvr6++OCDD/Dnn39izZo1AIBOnTphzZo1+Pzzz9G6dWv079/fKAUTWSKGGelxxIWIysKg4DN9+nRUrFgRR48eRWBgIGJiYlTLunXrhqSkJDRq1Ajz589n8CGrxEBjHgwtRGQuBgWfAwcOYMCAAQgMDNS63N/fH/3798f69esN6YbIJBhqjMcFwDSGFyKyAgYFn9zcXMjl8hLXcXV1RXZ2tiHdEOnt07+BTKXUVVgfjrwQka0zKPjUrl0bCQkJOpcLIbBv3z6EhIQY0g2RVhyx0Y0BhohIO4OCz+DBgzFlyhRMmTIFU6dOVVtW/KyukydPYsqUKYZ0Q3aM4aYIgwwRkXEYdOfmvLw8RERE4NixYwgICICzszOuX7+Onj174sSJE7h9+zYaN26MxMREuLu7G7Nuo+Odm6Xz4RnAHs9KhboDI2tKXQURkXUz+yMrcnNzMXHiRCxbtgyZmZmqdjc3NwwdOhSzZ8+2iiDB4GMetj6C08kP6OEvdRVERPZDsmd1KZVKnDt3DmlpafD09ERoaCicnZ2NsWmzYPAxLlsLOL6OwAehUldBRERPk+RZXQqFAvfv30fFihVVT2K/e/eu2jrBwcHG6IoskC2EHM6hISKyDwYFH4VCgcmTJ+Pbb79Fenq6zvVkMhkKCwsN6YosiLUFHYYaIiIqZlDwiY2NxcyZM1GhQgU0atQI3t7eqmd1ke2whqDDcENERGVhUPD5/vvv4e/vjwMHDljMvXo2b96M//znPzDS1CW7ZWlhp39VoJWP1FUQEZG1Myj43LhxA2+99ZbFhJ5du3bhpZdekroMq2QpQYcjN0REZEoGBZ+AgADk5eUZq5Zyy8rKwowZMzB79mzI5XLk5ORIXZJVkDLsMOAQEZEUDL5z8/LlyzFz5sxSn9llSkuXLsXSpUuxcOFC3LlzR+0p8aROirDDkENERJbCoOAzZswY7NmzB61bt8Zbb72FunXrwtXVVeu6nTt3NqSrEvXu3Ruvv/463N3dNR6dQeYNOww5RERkyQwKPtWrV4dMJoMQAu+9916J6yoUCr23n5OTgw0bNuhc7u/vj27duqF27dp6bzs/Px/5+fmqn5+867StMEfgYdAhIiJrYlDwGT58uEkvX7937x6GDRumc3mHDh3QrVu3cm07NjbWJk+JTTgDmPJ6NgYdIiKyZkZ7ZIWlmDp1KmJiYkq9nF3biE9QUJBVP7LCVCM8DDtERGSpJHlkhTVycXGBi4uL1GUYhbEDD4MOERHZKoOCz/Xr10tdx9HRER4eHvD29jakK9LCWIEn2AV4W/9pUkRERFbHoOBTs2bNMs/x8fDwQNeuXTFnzhyLueGhtYo5C+Qa4QQlR3aIiMjeGBR8Ro4ciT179uDKlSvw9vZGWFgYqlevjszMTBw5cgQpKSnw8fFBrVq1kJKSgo0bN+LAgQNITk5GtWrVjLUPdsWQUR5HADMYdoiIyI45GPLmAQMG4Nq1axg9ejSuXbuGPXv2YOXKldi8eTNu3bqFyZMnIzs7G3PnzsWNGzewYsUKPHjwADNmzDBW/RqmTp1qk8/pWnip/KGnf9Wi0R2GHiIisncGXdXVpk0bODk5Yf/+/TrXiYiIgBACCQkJAIDnn38eZ8+exaVLl8rbrUnoOyvcnMobeHgqi4iIbJ2+398GjficOnUKbdu2LXGdVq1a4dixY6qfGzVqhDt37hjSrV0pT+iZVZ+hh4iISBuD5vj4+Pjg1KlTJa7z119/wcPDQ/Vzdna2xY2oWCp9Q08zL2BQoGlqISIisgUGjfhERkZi586dmD9/vtblS5cuxc6dO1V3V87JycEvv/yCevXqGdKtXdA39Myqz9BDRERUGoPm+Ny8eROtW7fG3bt3ERoaitatW6Nq1arIyMhAUlISTp48CT8/Pxw6dAiBgYGoVasW7ty5g1WrVmHQoEHG3A+DWdIcH31CD09pERGRPTPrnZsDAwORmJiIsWPHYsuWLfj7779Vy2QyGaKiovDll1+iVq1auHjxInJzczFp0iSLCz2WhKGHiIjIdIz2rK6HDx/i2LFjuH//Pjw9PdG8eXNUrVrVGJs2C0sY8Slr6GHgISIiKiLZs7p8fX3L/aR0YughIiIyB72Cz+7duxESEoKaNWuqfi6rzp0761WYPWHoISIiMg+9gk/Xrl0xdepUfPzxx6qfy/qsLoVCoX91pMLQQ0REZDi9gk90dDSaNGmi+nn48OFlDj6kXVlGexh6iIiIjMNok5utnRSTmz88AyhLWYehh4iISDezPbLizJkzyMzMVGu7cuUKxo4dix49euC1117DwYMHy7t5u8DQQ0REZF56B5/Tp0+jcePGaNSoEf744w9Ve3JyMpo3b4758+fj119/xdKlS9GuXTvMnTvXqAXbitJOcbmYpwwiIiK7olfwefjwITp37ow///wTTZo0QaVKlVTLXn31VaSnp6N58+Y4cOAA/vjjD7Rr1w4ffPABjh49avTCrdlHZZjXM42jPUREREanV/D54osv8ODBAyxYsADHjh1Dq1atAAAJCQk4ceIEnJyc8PPPP6NNmzZo27YtNm/ejIoVK2LhwoUmKd5alXZ9W6i7WcogIiKyO3oFn23btqFly5YYNWqUWvuWLVsAFN2rJzg4WNXu7e2Nnj17Yu/evYZXaiM+LsNoz8iaJi+DiIjILukVfC5fvoyWLVtqtO/btw8ymUzrnZtr1aqFu3fvlr9CG5NfynJOaCYiIjIdvYLPo0eP4OnpqdaWm5uL48ePAwA6duyo9T0uLpyqWxb8LREREZmWXsHH398f169fV2vbs2cPCgsL4ePjg6ZNm2q85/jx4wgICDCsShvx6d8lL+eEZiIiItPSK/g899xz2LJlCx4+fKhqi4uLg0wmQ+/evTXu4nzy5En88ccfaN++vXGqtXKZpd24h4iIiExKr+AzevRoZGdn47nnnsPnn3+OESNGYMOGDXB0dMTYsWPV1j18+DBeeOEFCCHw6quvGrNmmxTM81xEREQmp9ezulq3bo358+dj7NixGD9+PIQQkMlk+PzzzxEWFqZar2HDhjh79iyEEHj//fcRHh5u9MKtTWlXc71d2zx1EBER2TO9gg8AjBo1Cr169cLWrVtRUFCA7t27o169emrrKJVKhIaG4n//+x9GjhxptGKtWWlXcxEREZHp6R18AKBGjRoa9/J50p9//gkHh3I/Bszu9K8qdQVERET2wSTphKFHP618pK6AiIjIPjChmEHcVakrICIiIoDBxyzO5epe5mS+MoiIiOweg4/EXq8pdQVERET2wyaCT1ZWFsaPH486derAw8MDDRs2xMKFC6FUWv4dA4P5JHYiIiKzKddVXZZmyJAhOHjwIGJiYvDss89iz549GDNmDB4+fIjJkydLXR4RERFZCKsPPsePH8fWrVvx008/4cUXXwQAdOnSBWlpafjss88wadIkjUdpmNPhNMm6JiIioqfYxKmu119/HV26dFFre+aZZ5CdnY3U1FSJqiqy977uZY7mK4OIiIhgAyM+zZo1w7fffqvRHh8fjypVqqBy5coSVPWvhwW6l0X4ma8OIiIisvDgk5OTgw0bNuhc7u/vj27dumm0z507F/v378cXX3yh82aK+fn5yM//90ESmZmZhheshShhWQ9/k3RJREREOlh08Ll37x6GDRumc3mHDh00gs+XX36J//3vfxgyZAjeffddne+NjY1FTEyM0WolIiIiyycTQpQ0KGE1lEolxo0bh7lz5+Lll1/G8uXLUaGC7lynbcQnKCgIGRkZ8PLyMlpdH5TwVPZZ9Y3WDRERkV3KzMyEXC4v8/e3RY/4lNXjx48xePBgbNiwAWPHjsXcuXNLvZLLxcUFLi4uZqqQiIiILIFNBJ/o6Ghs3LgR8+bNw9ixY6Uuh4iIiCyU1QefTZs2Yc2aNejTpw/Cw8Nx8OBBteVNmza1yJEd6e4sREREZL+sPvisX78eALB582Zs3rxZY/mVK1dQs2ZNM1dVpKSbF7ow+RAREZmd1d/AcMWKFRBC6HxJFXoA4Hi67mUVrT5yEhERWR+rDz6WLK+EZ6Q2Mt6FY0RERFRGDD4m5KzjdJYDePNCIiIiKTD4mJCu01n1Kpq3DiIiIirC4GNCz3rq105ERESmxeBDREREdoPBx4R0XdVV0tVeREREZDoMPiak66qukq72IiIiItNh8DEhXVd16WonIiIi02LwMaG0Av3aiYiIyLQYfExI1xktnukiIiKSBoOPCT3joV87ERERmRaDjwkNCtR8Crvsn3YiIiIyPwYfE7qeC4in2sQ/7URERGR+DD4mdChNv3YiIiIyLQYfE3qk0K+diIiITIvBx4RcdPx2dbUTERGRafEr2ITydVy3rqudiIiITIvBx4TcHfVrJyIiItNi8DGhVj76tRMREZFpMfiYULA70MFPva2jX1E7ERERmR+Dj4ldzlH/+VKO9vWIiIjI9Bh8TOhwGnAjT73tRl5ROxEREZkfg48J3XykXzsRERGZFoOPCfGqLiIiIsvC4GNCjk8/obSUdiIiIjItBh8iIiKyGww+JhRaUb92IiIiMi0GHxPifXyIiIgsSwWpC7B1Uf5AQ0/g/mOgkjNDDxERkZRsYsTn/v37eO2111CtWjVUrFgRXbp0wZEjR6QuSyXYHWjmzdBDREQkNasPPkqlEv/5z3+wbds2zJw5E+vXr4eTkxM6deqECxcuSF0eERERWRCrDz579uxBYmIilixZguHDhyMyMhLx8fFQKpWIi4uTujwiIiKyIFY/xyc8PBwHDhxAq1atVG3Ozs6QyWTIz8+XsDIiIiKyNFY/4uPh4YG2bduiQoUKKCwsxPnz5zF8+HAIIfDKK69IXR4RERFZEIse8cnJycGGDRt0Lvf390e3bt1UP7/11ltYsmQJAODjjz9Gw4YNdb43Pz9fbUQoMzPTCBUTERGRJZMJIYTURehy9epV1KpVS+fyDh06YO/evaqfjxw5gtzcXOzevRuxsbEYMWIEFi9erPW9U6dORUxMjEZ7RkYGvLy8DK6diIiITC8zMxNyubzM398WHXwM8fHHH2P69Om4fv06AgMDNZZrG/EJCgpi8CEiIrIi+gYfq5/j89dff2HZsmUa7S1btoQQAjdv3tT6PhcXF3h5eam9iIiIyLZZffA5dOgQRo4cicTERLX2HTt2wMXFBc8++6xElREREZGlsfrgM2jQINSrVw9DhgzB999/j19//RVvv/02Fi1ahClTpsDb21vqEnE9FzieXvQvERERSceir+oqCw8PD+zevRsTJ07ExIkTcf/+fdSrVw/Lly/H8OHDpS4P21KAfQ/+/bmDX9Hzu4iIiMj8rD74AEBAQACWLl0qdRkarueqhx6g6OeGnnxuFxERkRSs/lSXJbv/WL92IiIiMi0GHxOq5KxfOxEREZkWgw8RERHZDQYfE+KpLiIiIsvC4GNCPNVFRERkWRh8TCjYvejy9Sd19OMVXURERFKxicvZLVmUf9Hl6/cfF430MPQQERFJh8HHDILdGXiIiIgsAU91ERERkd1g8CEiIiK7weBDREREdoPBh4iIiOwGgw8RERHZDQYfIiIishsMPkRERGQ3GHyIiIjIbjD4EBERkd1g8CEiIiK7weBDREREdoPP6vqHEAIAkJmZKXElREREVFbF39vF3+OlYfD5R1ZWFgAgKChI4kqIiIhIX1lZWZDL5aWuJxNljUg2TqlU4vbt2/D09IRMJjPqtjMzMxEUFIQbN27Ay8vLqNu2BLa+f4Dt76Ot7x9g+/to6/sH2P4+2vr+AabZRyEEsrKyUK1aNTg4lD6DhyM+/3BwcEBgYKBJ+/Dy8rLZP2bA9vcPsP19tPX9A2x/H219/wDb30db3z/A+PtYlpGeYpzcTERERHaDwYeIiIjsBoOPGbi4uGDKlClwcXGRuhSTsPX9A2x/H219/wDb30db3z/A9vfR1vcPsIx95ORmIiIishsc8SEiIiK7weBDREREdoPBh4iIiOwGg4+J7dixAy1atIC7uztq1KiB2NjYMt9W21yEEFi8eDEaN26MihUrIiQkBGPHjlV7fEd4eDhkMpnG6+DBg6p1srKy8OabbyIgIAAeHh7o1q0bzpw5o9Hf3LlzUbt2bbi6uqJJkybYtGmTyfcxNzcXjo6OGvW7urqq1jl37hx69eoFuVwOPz8/vPrqq0hPT1fbjqXu4969e7Uen+JXTEwMAOs8jjdu3IC3tzf27t2r1m7u42XKz7Kufdy7dy86dOgAHx8fBAQEoF+/frh48aLaOhMmTNB6TGfOnGkx+6hr/8z992juY1jSZ7JTp06q9Sz1GJblu8EqP4eCTObAgQPCyclJDB06VGzfvl1MnDhRyGQyMX36dKlLUzNr1izh6OgoJkyYIH777TexaNEiUalSJdGlSxehVCqFQqEQ7u7uYty4cSIpKUntlZWVpdpOr169ROXKlcWyZcvE+vXrRePGjYW/v7948OCBap3PPvtMODo6imnTpolt27aJ/v37C0dHR7Fv3z6T7mNSUpIAIFavXq1W/6FDh4QQQqSlpYnq1auLli1bik2bNonFixcLb29v0a1bN7XtWOo+ZmRkaBybpKQk0aVLF+Hl5SXOnTtnlcfx6tWrIjQ0VAAQe/bsUbWb+3iZ8rOsax8TExNFhQoVRL9+/cTWrVvFunXrRFhYmPD39xf37t1TrRcZGSm6dOmicUxv3bplEfuoa//M/fcoxTHU9pkcN26c6r9FxSz1GJb23WCtn0MGHxPq3r27aNmypVrb+PHjRcWKFUVubq5EValTKBTC29tbjBo1Sq39p59+EgDEkSNHxNmzZwUAsXfvXp3bSUxMFADE1q1bVW2pqanCw8NDfPLJJ0IIIXJzc4W3t7cYN26cah2lUinCw8NFly5djLxn6hYtWiScnZ3F48ePtS6fMWOGcHd3F6mpqaq2bdu2CQAiISFBCGH5+/i0jRs3CgBi3bp1QghhVcdRoVCIuLg44evrK3x9fTW+UMx9vEzxWS5tH3v37i0aNWokFAqFqu327dvC0dFRzJ49W9Xm7+8vpk6dqrMfqfaxtP0z99+jFMfwadeuXRNyuVy8/fbbau2WeAzL8t1grZ9DBh8TycvLE87OziI2Nlat/fDhwwKA2Llzp0SVqUtLSxPvvPOO+OOPP9TaT5w4IQCINWvWiNWrVwsAIi0tTed2pkyZIjw8PERBQYFae1RUlGjTpo0QQog9e/YIACIpKUltneKkb8ow+MYbb4gmTZroXN6hQwcRGRmp1qZQKISnp6f48MMPhRCWv49Pys3NFUFBQaJXr16qNms6jsnJycLFxUX83//9n9i6davGF4o5j5epPsul7eMnn3wili5dqvE+Hx8f8eabbwohhLh7964AIDZu3KizH6n2sbT9M+ffo1TH8Gn9+/cXVatWFRkZGao2Sz2GZflusNbPIef4mMjly5fx+PFjPPPMM2rtderUAQCcP39eirI0eHt7Y/78+WjXrp1ae3x8PACgYcOGOHHiBORyOcaOHQs/Pz+4uroiKioK586dU61/9uxZhISEoEIF9ce/1alTR7WvZ8+eBQCtvxOFQoFLly4Zff+KnThxAg4ODujWrRs8PDzg6+uLN954A1lZWaranq7LwcEBtWrVUqvfkvfxSfPmzcPt27fxxRdfqNqs6TgGBwfj4sWLmDt3Ltzd3TWWm/N4meqzXNo+Tpo0CSNHjlRr27NnD9LS0tCwYUMAQHJyMgBg06ZNqFGjBpycnNC0aVNs375d9R6p9rG0/TPn36NUx/BJiYmJWL9+PWbMmKH2jCpLPYZl+W6w1s8hg4+JFE/uevohbJ6engCgNjnM0iQmJmLWrFno27cvGjRogBMnTiAjIwOVK1fGxo0bsWTJEly4cAHt27fH7du3ARTtr7YHznl6eqr2VarfiVKpxOnTp3HhwgX069cP27dvx8SJE7F69WpERUVBqVSWuX5L3ccnPX78GF999RUGDx6s+o8CAKs6jr6+viU+NNicx8tU+1vaPj7t3r17eO211xAYGIjo6GgARccUAFJTU7FkyRJs2LABVapUwfPPP4+dO3cCkG4fS9s/c/49WsIxnD17NmrWrImhQ4eqtVvyMXza098N1vo55NPZTUSpVAIomtWvjYODZWbOhIQE9O7dG7Vr18bSpUsBADNnzsTkyZNVyb99+/Zo27Yt6tWrhy+//BKzZs2CUqnUuq9CCNW+Fv9OtK0DmO53IoTA1q1bERAQgGeffRYAEBERgYCAAAwdOhQ7d+6EEKJM9VvqPj5p3bp1SElJwbhx49Tarf04Pt2XuY6XQqEAIO1n+fbt24iMjERqaip27dqFihUrAgCGDBmCsLAwREZGquqIjIxEWFgYPv74Y0RGRlrsPprz71HqY3jjxg1s3rwZc+fO1Rj5sJZjqO27wVo/h5b57WsDvL29AWim0OJTK3K53NwllWrNmjXo1q0batSogV27dsHX1xcA0KRJE43hzpCQENSrVw8nT54EULS/2hJ3dna2al+LfyfFv4Mn1wFM9ztxdHREx44dVaGnWK9evQAAJ0+ehFwuL1P9lrqPT/r555/RoEEDhIWFqbVb+3F8kjmPl9Sf5dOnTyM8PBy3bt3Cjh070LJlS9WyGjVqoGfPnmr/0XdyckL37t1x6tQpAJa7j+b8e5T6GMbHx0Mmk2Hw4MEay6zhGOr6brDWzyGDj4nUrl0bjo6OGvfcKP65fv36UpSl0+zZs/HSSy8hPDwc+/fvR0BAAACgoKAAy5cvV7uvRrFHjx6hUqVKAIDQ0FBcuXJFI7lfvHhRta+hoaGqtqfXcXFxQUhIiNH3CwBu3bqF7777Djdv3tSoHwAqVaqE0NBQjbqUSiWuXLmiVr+l7mOxgoIC/Prrrxg4cKBGu7UfxyeZ83hJ+VnevXs32rVrByEE9u/fj7Zt26ot37p1q2rOxZMePXoEPz8/AJa5j+b+e5T6v8dbtmxBREQE/P39NZZZ+jHU9d1QXJdVfg7LPA2a9NapUycRHh4ulEqlqm38+PHC29vbYi5nF0KIb775RgAQAwcOFPn5+RrLg4ODRfv27dXajh07JhwcHMR3330nhBBi3759AoDYtm2bap3iSxZnzJghhBAiJydHeHh4iPHjx6vWKb5ksXv37qbYNSGEEJcuXRIAxOTJk9Xa582bJxwcHMTff/8tYmJihIeHh9bLMhMTEy1+H4sdO3ZMABC///67xjJrPY7FV3w8ebWMuY+XqT/L2vbx+PHjwt3dXTRo0EDcvHlT6/uGDRsmvLy8xMOHD1Vt2dnZonr16uLll1+2mH3Utn/m/nuU4hgW1yKXy8WkSZO0vs+Sj2Fp3w3W+jlk8DGhXbt2CZlMJgYMGCC2bdsmJk2aJGQymfjss8+kLk3lzp07ws3NTdSoUUMkJCRo3EArNTVVLF26VAAQ0dHR4tdffxWLFy8WAQEBokmTJmqXKHbs2FH4+PiI7777TsTHx4vGjRuL6tWrq32gp0yZImQymZg0aZLYtm2bGDBggHByctK4ZNLYhg0bJpydncX06dPF77//LqZOnSqcnZ3FO++8I4QQ4t69e6JSpUoiLCxMxMfHi++++074+PiInj17qm3HkvdRCCGWL18uAIjbt29rLLPW46jtC8Xcx8vUn2Vt+9i0aVPh5OQk1q1bp/G5vHjxohBCiNOnTws3NzcRHh4uNm3aJNavXy9atWol5HK5ah1L2Edt+2fuv0cpjqEQRTc3BCBWrVql9X2WegzL8t1grZ9DBh8Ti4+PF40aNRLOzs6iVq1aYs6cOVKXpKb4Pz66XsuWLRNCFN1zo1mzZsLd3V1UrlxZvP7662p33RRCiIcPH4oRI0YIb29v4eXlJXr27Cn+/vtvtXWUSqX45JNPRFBQkHB1dRXNmjUT27dvN/l+Pnr0SEybNk3UrVtXuLi4iJCQEBEbGysKCwtV65w+fVp06dJFuLm5iSpVqojXX39dZGZmWs0+ClF0p1UA4tGjR1qXW+Nx1PWFYu7jZcrP8tP7WDxKqesVHR2teu+RI0dE9+7dha+vr6hYsaKIiooSp0+ftqh91HUMzf33aM5jWOzQoUMCQImfD0s8hmX9brDGz6FMCAt7cBQRERGRiXByMxEREdkNBh8iIiKyGww+REREZDcYfIiIiMhuMPgQERGR3WDwISIiIrvB4ENERER2g8GHiCzOw4cPsXDhQnTq1AnBwcFwcXFBpUqV8Nxzz+Gzzz7TeJghEVFZ8QaGRGRRfvvtNwwbNgwpKSl45pln0KFDB1SuXBkPHjzAb7/9hsuXL6NatWrYuXMnGjZsKHW5RGRlGHyIyGIcOnQI7dq1g4eHB5YuXYoBAwaoLVcqlZg/fz7+7//+D7Vr18bp06fh6uoqUbVEZI14qouILEJhYSGGDRsGhUKB9evXa4QeAHBwcMCYMWPw3//+FxcvXsTq1aslqJSIrBmDDxFZhN9++w0XLlxAjx490LVr1xLXfffddzFs2DCEhISo2hQKBebPn49mzZrB3d0dcrkcXbp0wY4dOzTeL5PJ0LdvX5w+fRq9e/eGt7c3PDw80KFDB+zatUtjfX22TUSWjae6iMgivPrqq4iLi8PixYvx2muv6fVehUKBF154Ab/88gvq16+Prl27orCwEPHx8bh79y6++OILjBkzRrW+TCZDvXr1cOPGDdSvXx/t27fHtWvXsH79ejg6OiI5OVk1f0jfbRORhdP7ee5ERCbQvn17AUAcPHhQ7/d+8cUXAoAYPny4KCgoULU/fPhQ1KtXTzg6OoqzZ8+q2gEIAOL9999X205MTIwAIEaNGlXubRORZeOIDxFZhNDQUJw/fx7nz59H3bp11ZYdPXoUW7Zs0XiPl5cX3nvvPTRo0ADnzp3Dw4cP4eXlpbbOqlWr8PLLL2P8+PGYNWsWgKIRHwC4f/8+/Pz8VOsmJyejWbNm6N69O3bu3AkAem+biCxbBakLICICoAogDx8+1Fh29OhRxMTEaLRXr14db7zxBs6cOQMvLy/MnTtXY53U1FQAwPHjxzX6ezL0AIC3tzcA4PHjxwCAnJyccm2biCwXgw8RWYSQkBAkJSXh/PnzaN26tdqyN998E2+++aZaW/GoTXp6OgAgMzNTazgq9nSg0nYZfPE2iwfCy7ttIrJcvKqLiCxC//79AQDr1q3T632enp4AgHr16kEIofN17NgxvWsy5baJSBoMPkRkEXr16oWQkBBs2bIF27dvL3FdpVKp+t9eXl4ICQnBxYsX8eDBA411jx8/jnHjxmmdI1QaU26biKTB4ENEFsHZ2Rlr166Fk5MTBg4ciLi4OLWAUyw5ORldunQBUHRDQ6DoUviCggKMGjVKNT8HKJqj8+abb2LOnDmq01b6MuW2icj8eFUXEVmUpKQkvPzyy7hy5QqqVauGrl27olq1asjIyEBiYiJOnjwJAGjfvj0WLlyIRo0aoaCgAD179sSuXbtQt25ddO/eHQ4ODti4cSNu3LiBF198EatXr4ajoyOAork81atXx82bN9X6vnr1KmrVqoUOHTpg7969AKD3tonIsjH4EJHFycnJwc8//4y1a9fi7NmzuHPnDlxdXVGjRg20b98eL7/8Mtq0aaP2noKCAixYsAA//PAD/v77bzg7O6Nu3bp47bXXMHLkSFSo8O+1HPoEH323TUSWjcGHiIiI7Abn+BAREZHdYPAhIiIiu8HgQ0RERHaDwYeIiIjsBoMPERER2Q0GHyIiIrIbDD5ERERkNxh8iIiIyG4w+BAREZHdYPAhIiIiu8HgQ0RERHaDwYeIiIjsBoMPERER2Y3/B12aTyXTxNbqAAAAAElFTkSuQmCC",
      "text/plain": [
       "<Figure size 640x480 with 1 Axes>"
      ]
     },
     "metadata": {},
     "output_type": "display_data"
    }
   ],
   "source": [
    "df = culled.sort_values(by='signed_pval')\n",
    "df = df.reset_index()\n",
    "callouts = ['BRCA1', 'RAD51']\n",
    "callouts = df.loc[df['Gene Symbol'].isin(callouts)]\n",
    "\n",
    "plt.scatter(df.index, df['signed_pval'], s=10, color=c1)\n",
    "highlight_colors = [c2, c3]\n",
    "for i, (index, gene) in enumerate(callouts.iterrows()):\n",
    "    plt.scatter(index, gene['Average -log(p-values)'], s=callout_size, color=highlight_colors[i], label=gene['Gene Symbol'])\n",
    "plt.ylabel('Signed –log$_1$$_0$(p-value)', size=15)\n",
    "plt.xlabel('Gene', size=15)\n",
    "plt.xticks(size=12)\n",
    "plt.yticks(size=12)\n",
    "plt.legend(fontsize=12)\n",
    "plt.savefig('signed_pval_waterfall_callouts.svg', dpi=800)"
   ]
  },
  {
   "attachments": {},
   "cell_type": "markdown",
   "metadata": {},
   "source": [
    "Top 5% of genes on both ends"
   ]
  },
  {
   "cell_type": "code",
   "execution_count": 14,
   "metadata": {},
   "outputs": [
    {
     "data": {
      "text/html": [
       "<div>\n",
       "<style scoped>\n",
       "    .dataframe tbody tr th:only-of-type {\n",
       "        vertical-align: middle;\n",
       "    }\n",
       "\n",
       "    .dataframe tbody tr th {\n",
       "        vertical-align: top;\n",
       "    }\n",
       "\n",
       "    .dataframe thead th {\n",
       "        text-align: right;\n",
       "    }\n",
       "</style>\n",
       "<table border=\"1\" class=\"dataframe\">\n",
       "  <thead>\n",
       "    <tr style=\"text-align: right;\">\n",
       "      <th></th>\n",
       "      <th>Gene Symbol</th>\n",
       "      <th>Average LFC</th>\n",
       "      <th>Average -log(p-values)</th>\n",
       "      <th>Number of perturbations</th>\n",
       "      <th>Perturbations</th>\n",
       "      <th>Individual LFCs</th>\n",
       "      <th>Ascending ranks</th>\n",
       "      <th>Individual ascending -log(p-values)</th>\n",
       "      <th>Descending ranks</th>\n",
       "      <th>Individual descending -log(p-values)</th>\n",
       "      <th>Gene ID</th>\n",
       "      <th>signed_pval</th>\n",
       "    </tr>\n",
       "  </thead>\n",
       "  <tbody>\n",
       "    <tr>\n",
       "      <th>0</th>\n",
       "      <td>SKP1</td>\n",
       "      <td>1.353044</td>\n",
       "      <td>4.735508</td>\n",
       "      <td>4</td>\n",
       "      <td>CATCATCTTCAGGAGGAGGA;TGTTGTTGTAGGTCATTCAG;ACTA...</td>\n",
       "      <td>0.69;1.32;1.44;1.96</td>\n",
       "      <td>73009;77126;77254;77420</td>\n",
       "      <td>4.01E+00;3.15E+00;2.02E+00;4.71E-04</td>\n",
       "      <td>22;188;316;4433</td>\n",
       "      <td>6.57E+00;4.97E+00;4.46E+00;2.94E+00</td>\n",
       "      <td>6500</td>\n",
       "      <td>4.735508</td>\n",
       "    </tr>\n",
       "    <tr>\n",
       "      <th>1</th>\n",
       "      <td>ABCC4</td>\n",
       "      <td>1.241176</td>\n",
       "      <td>4.073134</td>\n",
       "      <td>4</td>\n",
       "      <td>GAAGGTACGATTCCTTAGTG;AAGCACGGGTAAACCTTGCA;CAGA...</td>\n",
       "      <td>0.66;0.78;1.55;1.98</td>\n",
       "      <td>72512;74428;77323;77423</td>\n",
       "      <td>3.02E+00;2.22E+00;2.08E+00;4.04E-04</td>\n",
       "      <td>19;119;3014;4929</td>\n",
       "      <td>4.85E+00;4.79E+00;3.65E+00;3.01E+00</td>\n",
       "      <td>10257</td>\n",
       "      <td>4.073134</td>\n",
       "    </tr>\n",
       "    <tr>\n",
       "      <th>2</th>\n",
       "      <td>TRRAP</td>\n",
       "      <td>1.112161</td>\n",
       "      <td>4.027104</td>\n",
       "      <td>4</td>\n",
       "      <td>CTTGATCCGCCACTATACGA;TGGTGTCAAGACAATCACGT;CCAC...</td>\n",
       "      <td>0.67;1.16;1.23;1.39</td>\n",
       "      <td>72688;76813;76978;77203</td>\n",
       "      <td>3.41E+00;3.06E+00;1.63E+00;5.35E-03</td>\n",
       "      <td>239;464;629;4753</td>\n",
       "      <td>5.67E+00;4.85E+00;3.67E+00;1.91E+00</td>\n",
       "      <td>8295</td>\n",
       "      <td>4.027104</td>\n",
       "    </tr>\n",
       "    <tr>\n",
       "      <th>3</th>\n",
       "      <td>ARIH1</td>\n",
       "      <td>1.191347</td>\n",
       "      <td>4.018940</td>\n",
       "      <td>4</td>\n",
       "      <td>CGAGCCGGACGATGATACCC;CTACTTGAACTACCCTAACT;GATA...</td>\n",
       "      <td>0.68;0.87;1.39;1.82</td>\n",
       "      <td>72916;75363;77207;77408</td>\n",
       "      <td>3.12E+00;2.39E+00;1.92E+00;7.40E-04</td>\n",
       "      <td>34;235;2079;4525</td>\n",
       "      <td>4.93E+00;4.26E+00;4.12E+00;2.76E+00</td>\n",
       "      <td>25820</td>\n",
       "      <td>4.018940</td>\n",
       "    </tr>\n",
       "    <tr>\n",
       "      <th>4</th>\n",
       "      <td>PPP6C</td>\n",
       "      <td>1.166518</td>\n",
       "      <td>3.984876</td>\n",
       "      <td>4</td>\n",
       "      <td>CAGTTCTGAACAGTTCACAA;TATCAGGAGATAAACCACCA;CCTG...</td>\n",
       "      <td>0.58;1.08;1.29;1.71</td>\n",
       "      <td>70705;76583;77077;77387</td>\n",
       "      <td>3.14E+00;2.62E+00;1.73E+00;1.21E-03</td>\n",
       "      <td>55;365;859;6737</td>\n",
       "      <td>5.27E+00;4.24E+00;3.88E+00;2.55E+00</td>\n",
       "      <td>5537</td>\n",
       "      <td>3.984876</td>\n",
       "    </tr>\n",
       "    <tr>\n",
       "      <th>...</th>\n",
       "      <td>...</td>\n",
       "      <td>...</td>\n",
       "      <td>...</td>\n",
       "      <td>...</td>\n",
       "      <td>...</td>\n",
       "      <td>...</td>\n",
       "      <td>...</td>\n",
       "      <td>...</td>\n",
       "      <td>...</td>\n",
       "      <td>...</td>\n",
       "      <td>...</td>\n",
       "      <td>...</td>\n",
       "    </tr>\n",
       "    <tr>\n",
       "      <th>423</th>\n",
       "      <td>OR2G3</td>\n",
       "      <td>0.491928</td>\n",
       "      <td>1.589585</td>\n",
       "      <td>4</td>\n",
       "      <td>GAACAGCCTCCAGACGAGGG;AAGAAGACGATCACTTACGG;AGCC...</td>\n",
       "      <td>0.25;0.37;0.61;0.73</td>\n",
       "      <td>57420;63486;71452;73682</td>\n",
       "      <td>1.29E+00;8.83E-01;6.14E-01;8.64E-02</td>\n",
       "      <td>3760;5990;13956;20022</td>\n",
       "      <td>2.35E+00;1.72E+00;1.51E+00;7.77E-01</td>\n",
       "      <td>81469</td>\n",
       "      <td>1.589585</td>\n",
       "    </tr>\n",
       "    <tr>\n",
       "      <th>424</th>\n",
       "      <td>NAA38</td>\n",
       "      <td>0.556602</td>\n",
       "      <td>1.589356</td>\n",
       "      <td>4</td>\n",
       "      <td>CTCCGTCCGAATCCTGCGCG;GCGCGCCCGACAGCAGCTAG;CGGA...</td>\n",
       "      <td>-0.05;0.3;0.86;1.11</td>\n",
       "      <td>37255;59901;75287;76677</td>\n",
       "      <td>9.90E-01;7.35E-01;5.70E-01;1.72E-02</td>\n",
       "      <td>765;2155;17541;40191</td>\n",
       "      <td>2.36E+00;1.44E+00;1.42E+00;1.14E+00</td>\n",
       "      <td>84316</td>\n",
       "      <td>1.589356</td>\n",
       "    </tr>\n",
       "    <tr>\n",
       "      <th>425</th>\n",
       "      <td>RBM14</td>\n",
       "      <td>0.478703</td>\n",
       "      <td>1.588361</td>\n",
       "      <td>4</td>\n",
       "      <td>CTGGGCTCCATAAGCTAGTG;TCTTCACTCGGCCCATATGG;GGAG...</td>\n",
       "      <td>0.27;0.37;0.63;0.65</td>\n",
       "      <td>58044;63289;71983;72210</td>\n",
       "      <td>1.33E+00;8.73E-01;6.45E-01;1.21E-01</td>\n",
       "      <td>5232;5459;14152;19399</td>\n",
       "      <td>2.40E+00;1.70E+00;1.59E+00;6.59E-01</td>\n",
       "      <td>10432</td>\n",
       "      <td>1.588361</td>\n",
       "    </tr>\n",
       "    <tr>\n",
       "      <th>426</th>\n",
       "      <td>OR7E24</td>\n",
       "      <td>0.494657</td>\n",
       "      <td>1.586074</td>\n",
       "      <td>4</td>\n",
       "      <td>GATCCTCTGAGAGTCCCAGG;ACAAGATTAAGAAGCCACAG;AGGT...</td>\n",
       "      <td>0.24;0.36;0.64;0.74</td>\n",
       "      <td>56755;62821;72049;73830</td>\n",
       "      <td>1.25E+00;8.52E-01;6.49E-01;8.30E-02</td>\n",
       "      <td>3612;5393;14621;20687</td>\n",
       "      <td>2.29E+00;1.66E+00;1.60E+00;7.91E-01</td>\n",
       "      <td>26648</td>\n",
       "      <td>1.586074</td>\n",
       "    </tr>\n",
       "    <tr>\n",
       "      <th>427</th>\n",
       "      <td>RIOK3</td>\n",
       "      <td>0.507796</td>\n",
       "      <td>1.585521</td>\n",
       "      <td>4</td>\n",
       "      <td>GCTGGCTCAGATGCTACAGA;CGTGATGATCCCTACAGACC;ACGT...</td>\n",
       "      <td>0.22;0.34;0.66;0.81</td>\n",
       "      <td>55284;62097;72441;74767</td>\n",
       "      <td>1.17E+00;8.20E-01;6.75E-01;6.10E-02</td>\n",
       "      <td>2675;5001;15345;22155</td>\n",
       "      <td>2.17E+00;1.66E+00;1.60E+00;9.05E-01</td>\n",
       "      <td>8780</td>\n",
       "      <td>1.585521</td>\n",
       "    </tr>\n",
       "  </tbody>\n",
       "</table>\n",
       "<p>428 rows × 12 columns</p>\n",
       "</div>"
      ],
      "text/plain": [
       "    Gene Symbol  Average LFC  Average -log(p-values)  Number of perturbations  \\\n",
       "0          SKP1     1.353044                4.735508                        4   \n",
       "1         ABCC4     1.241176                4.073134                        4   \n",
       "2         TRRAP     1.112161                4.027104                        4   \n",
       "3         ARIH1     1.191347                4.018940                        4   \n",
       "4         PPP6C     1.166518                3.984876                        4   \n",
       "..          ...          ...                     ...                      ...   \n",
       "423       OR2G3     0.491928                1.589585                        4   \n",
       "424       NAA38     0.556602                1.589356                        4   \n",
       "425       RBM14     0.478703                1.588361                        4   \n",
       "426      OR7E24     0.494657                1.586074                        4   \n",
       "427       RIOK3     0.507796                1.585521                        4   \n",
       "\n",
       "                                         Perturbations      Individual LFCs  \\\n",
       "0    CATCATCTTCAGGAGGAGGA;TGTTGTTGTAGGTCATTCAG;ACTA...  0.69;1.32;1.44;1.96   \n",
       "1    GAAGGTACGATTCCTTAGTG;AAGCACGGGTAAACCTTGCA;CAGA...  0.66;0.78;1.55;1.98   \n",
       "2    CTTGATCCGCCACTATACGA;TGGTGTCAAGACAATCACGT;CCAC...  0.67;1.16;1.23;1.39   \n",
       "3    CGAGCCGGACGATGATACCC;CTACTTGAACTACCCTAACT;GATA...  0.68;0.87;1.39;1.82   \n",
       "4    CAGTTCTGAACAGTTCACAA;TATCAGGAGATAAACCACCA;CCTG...  0.58;1.08;1.29;1.71   \n",
       "..                                                 ...                  ...   \n",
       "423  GAACAGCCTCCAGACGAGGG;AAGAAGACGATCACTTACGG;AGCC...  0.25;0.37;0.61;0.73   \n",
       "424  CTCCGTCCGAATCCTGCGCG;GCGCGCCCGACAGCAGCTAG;CGGA...  -0.05;0.3;0.86;1.11   \n",
       "425  CTGGGCTCCATAAGCTAGTG;TCTTCACTCGGCCCATATGG;GGAG...  0.27;0.37;0.63;0.65   \n",
       "426  GATCCTCTGAGAGTCCCAGG;ACAAGATTAAGAAGCCACAG;AGGT...  0.24;0.36;0.64;0.74   \n",
       "427  GCTGGCTCAGATGCTACAGA;CGTGATGATCCCTACAGACC;ACGT...  0.22;0.34;0.66;0.81   \n",
       "\n",
       "             Ascending ranks  Individual ascending -log(p-values)  \\\n",
       "0    73009;77126;77254;77420  4.01E+00;3.15E+00;2.02E+00;4.71E-04   \n",
       "1    72512;74428;77323;77423  3.02E+00;2.22E+00;2.08E+00;4.04E-04   \n",
       "2    72688;76813;76978;77203  3.41E+00;3.06E+00;1.63E+00;5.35E-03   \n",
       "3    72916;75363;77207;77408  3.12E+00;2.39E+00;1.92E+00;7.40E-04   \n",
       "4    70705;76583;77077;77387  3.14E+00;2.62E+00;1.73E+00;1.21E-03   \n",
       "..                       ...                                  ...   \n",
       "423  57420;63486;71452;73682  1.29E+00;8.83E-01;6.14E-01;8.64E-02   \n",
       "424  37255;59901;75287;76677  9.90E-01;7.35E-01;5.70E-01;1.72E-02   \n",
       "425  58044;63289;71983;72210  1.33E+00;8.73E-01;6.45E-01;1.21E-01   \n",
       "426  56755;62821;72049;73830  1.25E+00;8.52E-01;6.49E-01;8.30E-02   \n",
       "427  55284;62097;72441;74767  1.17E+00;8.20E-01;6.75E-01;6.10E-02   \n",
       "\n",
       "          Descending ranks Individual descending -log(p-values) Gene ID  \\\n",
       "0          22;188;316;4433  6.57E+00;4.97E+00;4.46E+00;2.94E+00    6500   \n",
       "1         19;119;3014;4929  4.85E+00;4.79E+00;3.65E+00;3.01E+00   10257   \n",
       "2         239;464;629;4753  5.67E+00;4.85E+00;3.67E+00;1.91E+00    8295   \n",
       "3         34;235;2079;4525  4.93E+00;4.26E+00;4.12E+00;2.76E+00   25820   \n",
       "4          55;365;859;6737  5.27E+00;4.24E+00;3.88E+00;2.55E+00    5537   \n",
       "..                     ...                                  ...     ...   \n",
       "423  3760;5990;13956;20022  2.35E+00;1.72E+00;1.51E+00;7.77E-01   81469   \n",
       "424   765;2155;17541;40191  2.36E+00;1.44E+00;1.42E+00;1.14E+00   84316   \n",
       "425  5232;5459;14152;19399  2.40E+00;1.70E+00;1.59E+00;6.59E-01   10432   \n",
       "426  3612;5393;14621;20687  2.29E+00;1.66E+00;1.60E+00;7.91E-01   26648   \n",
       "427  2675;5001;15345;22155  2.17E+00;1.66E+00;1.60E+00;9.05E-01    8780   \n",
       "\n",
       "     signed_pval  \n",
       "0       4.735508  \n",
       "1       4.073134  \n",
       "2       4.027104  \n",
       "3       4.018940  \n",
       "4       3.984876  \n",
       "..           ...  \n",
       "423     1.589585  \n",
       "424     1.589356  \n",
       "425     1.588361  \n",
       "426     1.586074  \n",
       "427     1.585521  \n",
       "\n",
       "[428 rows x 12 columns]"
      ]
     },
     "execution_count": 14,
     "metadata": {},
     "output_type": "execute_result"
    }
   ],
   "source": [
    "neg_regulated = culled[culled['Average LFC'] < 0]\n",
    "neg_regulated = neg_regulated.sort_values('Average -log(p-values)', ascending=False).reset_index(drop=True)\n",
    "pos_regulated = culled[culled['Average LFC'] > 0]\n",
    "pos_regulated = pos_regulated.sort_values('Average -log(p-values)', ascending=False).reset_index(drop=True)\n",
    "\n",
    "n_pos_regulated = pos_regulated.shape[0]\n",
    "top_pos = pos_regulated.iloc[:int(n_pos_regulated*.05)]\n",
    "n_neg_regulated = neg_regulated.shape[0]\n",
    "top_neg = neg_regulated.iloc[:int(n_neg_regulated*.05)]\n",
    "top_pos"
   ]
  },
  {
   "cell_type": "code",
   "execution_count": 16,
   "metadata": {},
   "outputs": [
    {
     "name": "stdout",
     "output_type": "stream",
     "text": [
      "lowest p for negatively regulated genes: 1.33099407173\n",
      "highest p: 3.23168110102\n",
      "lowest p for positively regulated genes: 1.58552101867\n",
      "highest p: 4.73550773103\n"
     ]
    }
   ],
   "source": [
    "print(f\"lowest p for negatively regulated genes: {top_neg['Average -log(p-values)'].min()}\\nhighest p: {top_neg['Average -log(p-values)'].max()}\")\n",
    "print(f\"lowest p for positively regulated genes: {top_pos['Average -log(p-values)'].min()}\\nhighest p: {top_pos['Average -log(p-values)'].max()}\")"
   ]
  },
  {
   "cell_type": "code",
   "execution_count": 17,
   "metadata": {},
   "outputs": [],
   "source": [
    "top_pos.to_csv(os.path.join(parent_folder, 'top5pc_pos.csv'), index=False)\n",
    "top_neg.to_csv(os.path.join(parent_folder, 'top5pc_neg.csv'), index=False)"
   ]
  },
  {
   "cell_type": "code",
   "execution_count": 18,
   "metadata": {},
   "outputs": [],
   "source": [
    "neg_regulated.to_csv(os.path.join(parent_folder, 'neg_sorted.csv'), index=False)\n",
    "pos_regulated.to_csv(os.path.join(parent_folder, 'pos_sorted.csv'), index=False)"
   ]
  },
  {
   "cell_type": "markdown",
   "metadata": {},
   "source": [
    "# Reactome analysis of top hits"
   ]
  },
  {
   "cell_type": "markdown",
   "metadata": {},
   "source": [
    "## Read in Reactome results for top 5% positively regulated"
   ]
  },
  {
   "cell_type": "code",
   "execution_count": 19,
   "metadata": {},
   "outputs": [
    {
     "data": {
      "text/html": [
       "<div>\n",
       "<style scoped>\n",
       "    .dataframe tbody tr th:only-of-type {\n",
       "        vertical-align: middle;\n",
       "    }\n",
       "\n",
       "    .dataframe tbody tr th {\n",
       "        vertical-align: top;\n",
       "    }\n",
       "\n",
       "    .dataframe thead th {\n",
       "        text-align: right;\n",
       "    }\n",
       "</style>\n",
       "<table border=\"1\" class=\"dataframe\">\n",
       "  <thead>\n",
       "    <tr style=\"text-align: right;\">\n",
       "      <th></th>\n",
       "      <th>Pathway identifier</th>\n",
       "      <th>Pathway name</th>\n",
       "      <th>#Entities found</th>\n",
       "      <th>#Entities total</th>\n",
       "      <th>Entities ratio</th>\n",
       "      <th>Entities pValue</th>\n",
       "      <th>Entities FDR</th>\n",
       "      <th>#Reactions found</th>\n",
       "      <th>#Reactions total</th>\n",
       "      <th>Reactions ratio</th>\n",
       "      <th>Species identifier</th>\n",
       "      <th>Species name</th>\n",
       "      <th>Submitted entities found</th>\n",
       "      <th>Mapped entities</th>\n",
       "      <th>Found reaction identifiers</th>\n",
       "    </tr>\n",
       "  </thead>\n",
       "  <tbody>\n",
       "    <tr>\n",
       "      <th>0</th>\n",
       "      <td>R-HSA-1640170</td>\n",
       "      <td>Cell Cycle</td>\n",
       "      <td>55</td>\n",
       "      <td>733</td>\n",
       "      <td>0.048122</td>\n",
       "      <td>2.547453e-09</td>\n",
       "      <td>0.000003</td>\n",
       "      <td>261</td>\n",
       "      <td>451</td>\n",
       "      <td>0.031523</td>\n",
       "      <td>9606</td>\n",
       "      <td>Homo sapiens</td>\n",
       "      <td>8970;4172;54908;5983;22995;7283;2305;672;996;7...</td>\n",
       "      <td>NaN</td>\n",
       "      <td>R-HSA-375302;R-HSA-69127;R-HSA-912389;R-HSA-89...</td>\n",
       "    </tr>\n",
       "    <tr>\n",
       "      <th>1</th>\n",
       "      <td>R-HSA-69242</td>\n",
       "      <td>S Phase</td>\n",
       "      <td>23</td>\n",
       "      <td>179</td>\n",
       "      <td>0.011752</td>\n",
       "      <td>1.995598e-08</td>\n",
       "      <td>0.000010</td>\n",
       "      <td>42</td>\n",
       "      <td>55</td>\n",
       "      <td>0.003844</td>\n",
       "      <td>9606</td>\n",
       "      <td>Homo sapiens</td>\n",
       "      <td>4172;132660;8881;7311;6500;9126;5685;5983;1163...</td>\n",
       "      <td>NaN</td>\n",
       "      <td>R-HSA-187520;R-HSA-174273;R-HSA-69127;R-HSA-69...</td>\n",
       "    </tr>\n",
       "    <tr>\n",
       "      <th>2</th>\n",
       "      <td>R-HSA-69278</td>\n",
       "      <td>Cell Cycle, Mitotic</td>\n",
       "      <td>46</td>\n",
       "      <td>595</td>\n",
       "      <td>0.039062</td>\n",
       "      <td>2.382636e-08</td>\n",
       "      <td>0.000010</td>\n",
       "      <td>201</td>\n",
       "      <td>352</td>\n",
       "      <td>0.024603</td>\n",
       "      <td>9606</td>\n",
       "      <td>Homo sapiens</td>\n",
       "      <td>8970;4172;54908;9126;5685;5983;1163;3021;28682...</td>\n",
       "      <td>NaN</td>\n",
       "      <td>R-HSA-375302;R-HSA-69127;R-HSA-8961665;R-HSA-1...</td>\n",
       "    </tr>\n",
       "    <tr>\n",
       "      <th>3</th>\n",
       "      <td>R-HSA-69239</td>\n",
       "      <td>Synthesis of DNA</td>\n",
       "      <td>19</td>\n",
       "      <td>132</td>\n",
       "      <td>0.008666</td>\n",
       "      <td>6.160325e-08</td>\n",
       "      <td>0.000016</td>\n",
       "      <td>22</td>\n",
       "      <td>27</td>\n",
       "      <td>0.001887</td>\n",
       "      <td>9606</td>\n",
       "      <td>Homo sapiens</td>\n",
       "      <td>4172;8881;7311;6500;5685;5983;890;10714;1763;9...</td>\n",
       "      <td>NaN</td>\n",
       "      <td>R-HSA-69152;R-HSA-69127;R-HSA-69063;R-HSA-1769...</td>\n",
       "    </tr>\n",
       "    <tr>\n",
       "      <th>4</th>\n",
       "      <td>R-HSA-69306</td>\n",
       "      <td>DNA Replication</td>\n",
       "      <td>21</td>\n",
       "      <td>168</td>\n",
       "      <td>0.011029</td>\n",
       "      <td>1.291423e-07</td>\n",
       "      <td>0.000028</td>\n",
       "      <td>45</td>\n",
       "      <td>58</td>\n",
       "      <td>0.004054</td>\n",
       "      <td>9606</td>\n",
       "      <td>Homo sapiens</td>\n",
       "      <td>8970;4172;8881;7311;6500;5685;5983;3021;890;10...</td>\n",
       "      <td>NaN</td>\n",
       "      <td>R-HSA-69127;R-HSA-69063;R-HSA-68615;R-HSA-9734...</td>\n",
       "    </tr>\n",
       "    <tr>\n",
       "      <th>...</th>\n",
       "      <td>...</td>\n",
       "      <td>...</td>\n",
       "      <td>...</td>\n",
       "      <td>...</td>\n",
       "      <td>...</td>\n",
       "      <td>...</td>\n",
       "      <td>...</td>\n",
       "      <td>...</td>\n",
       "      <td>...</td>\n",
       "      <td>...</td>\n",
       "      <td>...</td>\n",
       "      <td>...</td>\n",
       "      <td>...</td>\n",
       "      <td>...</td>\n",
       "      <td>...</td>\n",
       "    </tr>\n",
       "    <tr>\n",
       "      <th>1169</th>\n",
       "      <td>R-HSA-162582</td>\n",
       "      <td>Signal Transduction</td>\n",
       "      <td>54</td>\n",
       "      <td>3028</td>\n",
       "      <td>0.198792</td>\n",
       "      <td>9.999997e-01</td>\n",
       "      <td>1.000000</td>\n",
       "      <td>356</td>\n",
       "      <td>2536</td>\n",
       "      <td>0.177256</td>\n",
       "      <td>9606</td>\n",
       "      <td>Homo sapiens</td>\n",
       "      <td>8970;54908;5781;8452;10250;92105;1660;8295;270...</td>\n",
       "      <td>NaN</td>\n",
       "      <td>R-HSA-178178;R-HSA-2186785;R-HSA-5668947;R-HSA...</td>\n",
       "    </tr>\n",
       "    <tr>\n",
       "      <th>1170</th>\n",
       "      <td>R-HSA-168256</td>\n",
       "      <td>Immune System</td>\n",
       "      <td>44</td>\n",
       "      <td>2627</td>\n",
       "      <td>0.172466</td>\n",
       "      <td>9.999997e-01</td>\n",
       "      <td>1.000000</td>\n",
       "      <td>213</td>\n",
       "      <td>1664</td>\n",
       "      <td>0.116307</td>\n",
       "      <td>9606</td>\n",
       "      <td>Homo sapiens</td>\n",
       "      <td>5781;8452;5320;5685;1660;25820;23644;245911;25...</td>\n",
       "      <td>NaN</td>\n",
       "      <td>R-HSA-741386;R-HSA-688136;R-HSA-688137;R-HSA-1...</td>\n",
       "    </tr>\n",
       "    <tr>\n",
       "      <th>1171</th>\n",
       "      <td>R-HSA-9709957</td>\n",
       "      <td>Sensory Perception</td>\n",
       "      <td>13</td>\n",
       "      <td>1262</td>\n",
       "      <td>0.082852</td>\n",
       "      <td>9.999998e-01</td>\n",
       "      <td>1.000000</td>\n",
       "      <td>13</td>\n",
       "      <td>143</td>\n",
       "      <td>0.009995</td>\n",
       "      <td>9606</td>\n",
       "      <td>Homo sapiens</td>\n",
       "      <td>259293;390168;382;23359;26648;2548;81469;663;2...</td>\n",
       "      <td>NaN</td>\n",
       "      <td>R-HSA-9752980;R-HSA-9752950;R-HSA-2454113;R-HS...</td>\n",
       "    </tr>\n",
       "    <tr>\n",
       "      <th>1172</th>\n",
       "      <td>R-HSA-556833</td>\n",
       "      <td>Metabolism of lipids</td>\n",
       "      <td>15</td>\n",
       "      <td>1446</td>\n",
       "      <td>0.094932</td>\n",
       "      <td>1.000000e+00</td>\n",
       "      <td>1.000000</td>\n",
       "      <td>92</td>\n",
       "      <td>965</td>\n",
       "      <td>0.067450</td>\n",
       "      <td>9606</td>\n",
       "      <td>Homo sapiens</td>\n",
       "      <td>91442;112812;6770;96764;9524;5320;3376;2483;30...</td>\n",
       "      <td>NaN</td>\n",
       "      <td>R-HSA-2426148;R-HSA-1655832;R-HSA-1655839;R-HS...</td>\n",
       "    </tr>\n",
       "    <tr>\n",
       "      <th>1173</th>\n",
       "      <td>R-HSA-1430728</td>\n",
       "      <td>Metabolism</td>\n",
       "      <td>56</td>\n",
       "      <td>3647</td>\n",
       "      <td>0.239430</td>\n",
       "      <td>1.000000e+00</td>\n",
       "      <td>1.000000</td>\n",
       "      <td>155</td>\n",
       "      <td>2268</td>\n",
       "      <td>0.158524</td>\n",
       "      <td>9606</td>\n",
       "      <td>Homo sapiens</td>\n",
       "      <td>6235;1066;2671;25820;6193;2548;1854;1410;1452;...</td>\n",
       "      <td>NaN</td>\n",
       "      <td>R-HSA-2426148;R-HSA-1655832;R-HSA-6799202;R-HS...</td>\n",
       "    </tr>\n",
       "  </tbody>\n",
       "</table>\n",
       "<p>1174 rows × 15 columns</p>\n",
       "</div>"
      ],
      "text/plain": [
       "     Pathway identifier          Pathway name  #Entities found  \\\n",
       "0         R-HSA-1640170            Cell Cycle               55   \n",
       "1           R-HSA-69242               S Phase               23   \n",
       "2           R-HSA-69278   Cell Cycle, Mitotic               46   \n",
       "3           R-HSA-69239      Synthesis of DNA               19   \n",
       "4           R-HSA-69306       DNA Replication               21   \n",
       "...                 ...                   ...              ...   \n",
       "1169       R-HSA-162582   Signal Transduction               54   \n",
       "1170       R-HSA-168256         Immune System               44   \n",
       "1171      R-HSA-9709957    Sensory Perception               13   \n",
       "1172       R-HSA-556833  Metabolism of lipids               15   \n",
       "1173      R-HSA-1430728            Metabolism               56   \n",
       "\n",
       "      #Entities total  Entities ratio  Entities pValue  Entities FDR  \\\n",
       "0                 733        0.048122     2.547453e-09      0.000003   \n",
       "1                 179        0.011752     1.995598e-08      0.000010   \n",
       "2                 595        0.039062     2.382636e-08      0.000010   \n",
       "3                 132        0.008666     6.160325e-08      0.000016   \n",
       "4                 168        0.011029     1.291423e-07      0.000028   \n",
       "...               ...             ...              ...           ...   \n",
       "1169             3028        0.198792     9.999997e-01      1.000000   \n",
       "1170             2627        0.172466     9.999997e-01      1.000000   \n",
       "1171             1262        0.082852     9.999998e-01      1.000000   \n",
       "1172             1446        0.094932     1.000000e+00      1.000000   \n",
       "1173             3647        0.239430     1.000000e+00      1.000000   \n",
       "\n",
       "      #Reactions found  #Reactions total  Reactions ratio  Species identifier  \\\n",
       "0                  261               451         0.031523                9606   \n",
       "1                   42                55         0.003844                9606   \n",
       "2                  201               352         0.024603                9606   \n",
       "3                   22                27         0.001887                9606   \n",
       "4                   45                58         0.004054                9606   \n",
       "...                ...               ...              ...                 ...   \n",
       "1169               356              2536         0.177256                9606   \n",
       "1170               213              1664         0.116307                9606   \n",
       "1171                13               143         0.009995                9606   \n",
       "1172                92               965         0.067450                9606   \n",
       "1173               155              2268         0.158524                9606   \n",
       "\n",
       "      Species name                           Submitted entities found  \\\n",
       "0     Homo sapiens  8970;4172;54908;5983;22995;7283;2305;672;996;7...   \n",
       "1     Homo sapiens  4172;132660;8881;7311;6500;9126;5685;5983;1163...   \n",
       "2     Homo sapiens  8970;4172;54908;9126;5685;5983;1163;3021;28682...   \n",
       "3     Homo sapiens  4172;8881;7311;6500;5685;5983;890;10714;1763;9...   \n",
       "4     Homo sapiens  8970;4172;8881;7311;6500;5685;5983;3021;890;10...   \n",
       "...            ...                                                ...   \n",
       "1169  Homo sapiens  8970;54908;5781;8452;10250;92105;1660;8295;270...   \n",
       "1170  Homo sapiens  5781;8452;5320;5685;1660;25820;23644;245911;25...   \n",
       "1171  Homo sapiens  259293;390168;382;23359;26648;2548;81469;663;2...   \n",
       "1172  Homo sapiens  91442;112812;6770;96764;9524;5320;3376;2483;30...   \n",
       "1173  Homo sapiens  6235;1066;2671;25820;6193;2548;1854;1410;1452;...   \n",
       "\n",
       "      Mapped entities                         Found reaction identifiers  \n",
       "0                 NaN  R-HSA-375302;R-HSA-69127;R-HSA-912389;R-HSA-89...  \n",
       "1                 NaN  R-HSA-187520;R-HSA-174273;R-HSA-69127;R-HSA-69...  \n",
       "2                 NaN  R-HSA-375302;R-HSA-69127;R-HSA-8961665;R-HSA-1...  \n",
       "3                 NaN  R-HSA-69152;R-HSA-69127;R-HSA-69063;R-HSA-1769...  \n",
       "4                 NaN  R-HSA-69127;R-HSA-69063;R-HSA-68615;R-HSA-9734...  \n",
       "...               ...                                                ...  \n",
       "1169              NaN  R-HSA-178178;R-HSA-2186785;R-HSA-5668947;R-HSA...  \n",
       "1170              NaN  R-HSA-741386;R-HSA-688136;R-HSA-688137;R-HSA-1...  \n",
       "1171              NaN  R-HSA-9752980;R-HSA-9752950;R-HSA-2454113;R-HS...  \n",
       "1172              NaN  R-HSA-2426148;R-HSA-1655832;R-HSA-1655839;R-HS...  \n",
       "1173              NaN  R-HSA-2426148;R-HSA-1655832;R-HSA-6799202;R-HS...  \n",
       "\n",
       "[1174 rows x 15 columns]"
      ]
     },
     "execution_count": 19,
     "metadata": {},
     "output_type": "execute_result"
    }
   ],
   "source": [
    "reactome = pd.read_csv(os.path.join(parent_folder, 'top5pc_pos_reactome.csv'))\n",
    "reactome"
   ]
  },
  {
   "cell_type": "markdown",
   "metadata": {},
   "source": [
    "## Plot Reactome enriched pathways"
   ]
  },
  {
   "cell_type": "code",
   "execution_count": 20,
   "metadata": {},
   "outputs": [
    {
     "data": {
[truncated: 1,036,938 more chars]
