# Supplementary material for: Double-strand break repair pathways differentially affect processing and transduction by dual AAV vectors
Source: Nat Commun. 2025 Feb 11;16:1532. doi: 10.1038/s41467-025-56738-5 (PMC11814140; doi:10.1038/s41467-025-56738-5)
Supplement: Supplementary file 13 — Source Data [file 41467_2025_56738_MOESM13_ESM.xlsx]

## Sheet: Fig 3c
ChIP, % input								Table Analyzed	Data 2	Data 2	Data 2	Data 2
	n1	n2	n3	n1	n2	n3
	12 hpi			40 hpi				Column F	H2B 40hpt	γH2AX 40hpt	H2B 12hpt	γH2AX 12hpt
IgG	0.0515	0.0408	0.0646	0.0542	0.0457	0.0427		vs.	vs.	vs.	vs.	vs.
yH2AX	0.1203	0.2276	0.1711	0.1024	0.0831	0.1202		Column D	IgG 40hpt	IgG 40hpt	IgG 12hpt	IgG 12hpt
H2B	0.312	0.3284	0.5704	0.2193	0.219	0.2048
								Unpaired t test
								P value	<0.0001	0.0042	0.0067	0.009
								P value summary	****	**	**	**
								Significantly different (P < 0.05)?	Yes	Yes	Yes	Yes
								One- or two-tailed P value?	One-tailed	One-tailed	One-tailed	One-tailed
								t, df	t=28.30, df=4	t=4.831, df=4	t=4.220, df=4	t=3.869, df=4
								How big is the difference?
								Mean of column D	0.04753	0.04753	0.05077	0.05077
								Mean of column F	0.2144	0.1019	0.4035	0.1726
								Difference between means (F - D) ± SEM	0.1668 ± 0.005895	0.05437 ± 0.01125	0.3527 ± 0.08359	0.1219 ± 0.03150
								95% confidence interval	0.1505 to 0.1832	0.02312 to 0.08561	0.1206 to 0.5848	0.03442 to 0.2093
								R squared (eta squared)	0.995	0.8537	0.8166	0.7891
								F test to compare variances
								F, DFn, Dfd	1.930, 2, 2	9.676, 2, 2	225.4, 2, 2	31.15, 2, 2
								P value	0.6827	0.1873	0.0088	0.0622
								P value summary	ns	ns	**	ns
								Significantly different (P < 0.05)?	No	No	Yes	No
								Data analyzed
								Sample size, column D	3	3	3	3
								Sample size, column F	3	3	3	3

## Sheet: Fig 4b
NEG	RAD51	BRCA1
0	8	2
0	0	1
0	3	0
0	2	7
0	6	6
0	0	31
0	0	7
0	0	48
8	0	2
0	5	2
0	20	14
0	0	0
0	1	19
11	6	9
0	17	9
0	7	14
0	1	6
0	0	23
0	13	13
0	1	12
0	12	6
0	2	3
0	0	1
0	6	5
0	0	1
0	9	1
0	0	12
0	0	5
6	0	18
0	0	22
0	1	13
0	1	7
0	15	4
0	2	1
0	0	0
0	15	4
0	2	8
0	5	7
11	8	0
0	7	4
0	7	18
1	3	4
0	1	18
0	0	15
0	29	16
0	26	7
0	1	25
1	0	3
0	14	10
0	1	23
1	7	5
0	3	0
0	1	3
0	7	6
0	3	13
0	3	6
1	15	10
0	4	40
9	12	3
0	27	10
1	8	9
0	4	5
0	0	1
0	5	13
2	8	10
3	0	12
0	1	8
3	9	23
0	9	9
10	1	12
0	5	2
0	1	1
1	6	0
0	9	1
0	7	13
0	0	13
1	18	6
0	1	13
2	4	3
1	15	8
0	1	10
1	1	2
1	6	21
0	0	9
2	0	15
0	3	12
0	2	2
0	16	23
1	16	8
0	0	1
1	2	20
2	9	27
0	6	0
0	1	0
0	0	13
0	21	11
0	1	12
0	2	13
0	9	13
0	0	10
1	2	1
0	3	6
0	4	1
0	1	2
0	3	4
0	6	0
0	5	10
0	1	2
0	12	1
3	3	5
0	2	18
2	10	12
1	18	14
0	7	2
0	0	2
0	1	3
0	1	6
0	0	13
1	2	20
4	9	7
0	5	0
0	0	0
0	7	8
0	0	14
0	0	21
0	0	1
0	0	1
0	1	4
0	0	2
2	8	0
0	6	0
1	6	9
1	9	0
0	0	5
1	0	14
2	10	2
0	13	12
1	0	25
1	0	7
1	5	7
2	16	3
1	21	12
0	3	0
0	0	8
1	8	15
0	6	13
0	0	16
0	0	7
0	4	3
0	2	10
0	2	5
0	2	10
4	4	9
0	0	4
1	2	9
0	0	4
0	0	3
0	6	2
1	0	4
0	0	10
0	14	14
3	0	4
4	1	2
0	1	21
0	1	6
3	6	4
0	4	4
1	1	25
2	0	2
2	4	3
7	7	2
0	12	5
0	0	3
1	0	8
1	4	10
1	1	17
1	0	13
0	17	3
4	3	20
1	11	5
0	17	3
0	0	3
2	3	3
0	11	34
1	8	15
1	6	10
0	15	0
0	10	16
2	8	11
1	0	0
1	2	3
0	1	5
0	0	2
1	3	19
0	0	16
2	16	12
1	1	33
4	17	5
2	8	7
2	1	3
2	3	7
0	2	3
7	0	2
0	1	9
2	1	3
0	3	5
0	2	3
0	1	8
0	3	83
5	9	9
0	0	2
0	1	11
0	1	3
3	17	11
4	0	13
0	3	14
19	0	10
0	6	12
14	2	2
0	2	9
0	0	16
0	2	9
0	0	20
1	0	13
0	6	15
0	2	10
0	2	11
0	1	1
1	1	3
1	0	6
0	0	7
0	0	15
0	2	14
0	4	15
0	6	4
0	10	17
1	1	6
0	6	11
1	2	5
0	0	13
0	2	2
1	12	17
18	15	31
0	0	2
0	24	2
1	6	1
5	30	1
0	5	2
0	15	2
0	0	0
0	7	5
0	0	3
0	7	7
1	7	17
1	3	8
15	7	11
0	4	27
13	0	6
0	5	5
0	2	4
1	9	36
0	1	55
0	4	26
1	8	9
1	1	1
13	0	2
0	15	6
2	13	6
9	5	15
0	15	5
2	0	5
0	0	29
1	1	14
0	0	34
0	1	4
1	0	2
0	4	10
4	0	27
1	3	30
0	5	19
0	14	13
0	2	18
0	0	38
0	11	20
0	0	27
0	2	38
0	9	0
1	0	8
0	0	14
2	3	8
0	0	19
11	0	22
0	0	23
0	0	9
0	2	17
1	2	0
4	5	2
4	1	2
0	17	5
0	3	3
2	4	2
14	1	6
0	11	5
1	10	15
1	9	3
17	20	13
0	0	29
3	1	5
0	0	28
1	0	18
1	0	0
0	1	15
1	0	9
0	0	5
0	0	6
1	0	2
0	0	10
0	0	3
1	0	12
0	11	2
0	0	5
0	0	4
1	3	11
1	18	23
1	0	11
0	0	13
7	1	4
1	0	20
0	0	2
0	1	15
0	1	13
1	0	3
0	0	1
0	3	14
1	2	3
0	0	31
0	0	16
1	0	21
7	0	1
0	3	18
6	10	2
13	0	0
1	1	4
1	0	1
3	0	19
1	21	4
1	2	9
3	12	12
1	0	24
9	6	16
3	1	16
1	3	13
1	0	14
0	2	18
2	0	1
1	2	16
1	0	0
2	6	12
1	6	15
11	5	12
1	3	19
22	13	13
2	14	16
2	17	12
0	0	20
2	28	10
1	10	19
8	7	21
1	3	20
1	0	29
0	2	19
0	12	46
1	14	16
2	11	72
0	4	1
0	3	7
0	1	14
5	0	9
0	4	13
0	12	2
0	3	5
1	1	10
1	13	20
0	19	17
4	3	22
2	1	2
0	2	17
0	2	2
0	1	0
0	3	6
0	3	4
0	3	1
0	1	0
0	2	8
0	15	17
0	7	3
0	6	2
0	2	18
0	0	14
0	7	5
0	3	2
0	5	13
1	1	0
0	18	3
0	7	1
0	0	6
0	2	0
0	6	9
0	6	9
0	22	16
0	3	19
1	2	1
0	7	9
2	8	2
2	4	2
0	19	9
2	7	5
0	1	14
0	3	2
0	18	0
0	3	0
0	6	13
0	21	0
1	4	2
1	6	12
0	0	29
1	2	2
1	17	11
0	2	4
2	4	5
2	3	13
2	5	10
0	14	13
1	2	19
0	3	8
0	0	14
1	0	12
1	0	32
0	0	7
0	0	2
0	0	0
2	0	5
0	0	8
0	0	20
0	0	19
0	0	11
0	0	2
0	19	6
0	0	2
0	19	1
0	0	29
0	2	10
0	0	3
0	14	0
1	1	3
0	4	3
0	5	3
1	1	5
0	4	4
0	11	2
1	11	2
0	11	5
0	0	7
2	1	6
0	0	42
7	2	14
0	8	28
13	10	35
0	0	1
0	1	0
0	12	2
4	0	7
0	0	6
0	1	9
11	0	12
0	1	4
11	0	14
0	1	16
0	0	21
6	1	15
0	0	39
0	9	24
8	2	2
2	9	20
0	0	18
0	0	11
0	14	22
0	0	19
1	0	24
0	33	5
0	12	13
1	12	12
0	1	0
0	4	11
1	16	11
9	15	27
1	0	28
1	0	8
0	0	15
0	0	31
0	6	2
1	2	10
0	14	4
1	1	9
5	2	19
0	22	14
0	0	14
0	14	5
0	0	2
0	0	4
0	4	2
1	0	2
1	23	3
0	14	1
0	19	3
0	17	3
0	0	1
0	1	13
1	2	2
0	1	8
1	5	12
1	2	3
4	1	0
0	2	8
0	1	0
0	3	12
0	3	12
0	4	2
0	4	0
1	1	0
1	0	6
0	4	8
0	12	24
3	0	0
0	2	3
2	4	16
1	12	4
0	33	4
1	5	0
0	11	15
0	0	5
0	0	5
0	1	10
0	0	6
0	3	10
0	2	14
0	0	16
0	14	3
0	4	3
1	1	22
1	5	33
0	12	6
0	1	1
1	0	8
3	5	1
4	24	2
2	11	12
0	0	2
0	21	44
0	0	16
0	0	10
0	0	4
0	4	9
0	0	3
0	2	25
0	3	7
0	0	60
0	6	6
13	8	24
5	9	9
0	12	0
0	24	17
0	23	3
0	0	8
0	0	9
0	0	4
0	0	0
0	7	0
1	7	36
0	11	10
0	5	23
0	0	6
0	2	7
1	4	8
0	0	5
0	0	5
2	1	7
1	0	5
1	0	13
0	11	1

## Sheet: Fig 4d
NEG	RAD51	BRCA1
685.705	15837.2	1021.67
984.955	281.293	1055.95
1275.1	2947.5	586.428
362.094	858.724	7911.96
457.181	3642.1	8942.03
393.743	1006.18	407.498
394.488	799.32	184.809
414.558	189.703	5032.21
455.697	286.938	386.613
512.475	836.758	455.374
476.953	4952.43	336.948
291.56	2052.55	321.798
284.193	961.541	654.745
4222.35	1995.8	668.719
273.323	2546.8	517.525
281.497	5012.84	636.59
465.302	782.236	880.508
609.168	586.553	3993.21
452.017	3563.11	4958.75
432.033	2316.2	3676.55
881.215	182.305	544.081
544.149	2339.27	230.959
550.747	174.496	182.99
238.753	9017.93	563.739
174.331	540.704	202.998
422.783	2107.61	223.631
490.182	725.161	740.001
797.405	234.848	189.692
2218.45	605.613	3353.49
559.586	1783.3	913.905
496.125	541.104	1029.29
450.944	1812.23	179.676
473.069	3870.21	239.247
263.496	485.809	214.576
1658.33	203.457	195.077
1112.16	2519.05	353.352
534.274	411.297	197.281
181.717	640.854	452.106
1408.83	1304.37	430.161
359.932	176.297	204.061
1144.64	796.804	2466.98
748.21	185.748	251.945
337.017	774.294	242.731
234.874	302.15	423.388
188.21	4550.44	492.141
223.439	720.194	179.24
232.756	2903.77	621.653
1173.45	2160.31	250.675
302.168	1249.05	408.14
316.556	1837.47	3371.73
1037.76	3005.58	179.951
317.635	719.426	221.276
238.914	641.993	381.113
359.539	3083.56	282.536
325.915	2250.43	439.652
428.638	1302.35	232.811
266.87	1276.98	374.451
274.054	967.321	298.518
2106.84	4031	213.967
204.028	571.24	483.375
308.867	1928	199.334
295.955	1635.94	2067.93
1300.25	1175.24	431.813
211.761	2661.32	653.736
301.275	1135	224.161
1781.2	1347.8	191.969
411.232	1185.95	280.691
286.356	1357.83	633.678
322.811	3469.71	888.757
874.151	905.22	3656.64
390.177	408.567	699.496
419.378	1639.19	461.107
555.201	1176.36	560.839
542.759	1018.16	879.731
371.944	239.699	1761.94
252.838	183.274	2794.48
494.945	425.331	691.867
358.132	1160.49	5291.13
303.642	225.505	473.789
274.988	6022.61	461.424
208.465	365.734	392.05
183.652	1014.9	624.735
299.785	2609.76	848.683
558.48	336.918	339.59
531.664	307.686	1023.73
305.616	268.28	190.085
414.057	2603.71	509.722
580.204	31589.2	713.912
243.911	3086.13	190.18
212.532	346.003	631.078
703.369	1704.56	2374.88
301.92	4892	1118.5
217.367	2784.28	354.415
311.033	1005.95	177.705
185.66	219.642	1953.54
305.2	2560.96	332.874
295.521	5314.56	6746.49
263.704	469.642	709.855
194.066	753.811	1709.62
308.194	822.346	4654.73
194.827	826.293	343.654
182.536	2825.58	258.641
184.498	1405.77	346.642
190.548	4544.67	174.719
182.557	2247.61	184.258
358.949	2380.19	493.686
383.444	2026.41	321.581
386.037	2198.55	237.316
185.489	4817.07	234.178
2360.08	2362.86	439.308
447.547	1471.9	433.157
191.173	2581.88	1062.06
432.864	8448.34	1900.21
371.974	565.508	184.921
189.562	2776.52	449.482
270.298	2244.98	397.49
726.061	3149.08	802.506
351.477	2907.34	178.985
369.776	200.025	494.95
1328.33	271.319	12582.3
630.631	2150.4	291.287
218.971	1719.18	217.116
414.86	759.556	595.004
237.387	1297.94	1606.51
418.122	749.78	1033.74
486.145	774.529	9206.12
270.332	1519.54	694.639
371.353	878.929	172.555
185.11	819.678	196.599
179.316	3773.63	477.22
296.484	1226.87	554.735
243.715	1193.1	604.729
175.089	658.607	1043.69
212.265	217.018	197.449
170.8	792.486	628.549
174.764	1338.25	217.305
237.46	1072.78	1184.33
1181.43	713.227	1399.4
172.871	710.127	224.87
304.279	1966.82	358.493
174.752	489.82	216.644
175.111	406.722	235.803
1479.79	2866.93	239.894
1306.93	545.18	800.074
170.845	1391.03	337.944
985.211	200.808	510.251
180.977	984.259	532.105
180.674	170.896	267.355
1242.49	2634.93	186.712
201.424	313.024	320.023
193.32	1672.54	4236.57
443.735	1365.3	1615.22
208.405	3762.93	306.822
271.376	274.365	1801.72
213.713	559.216	656.79
223.912	1599.7	543.663
194.663	467.193	1702.83
470.247	1044.12	366.925
2588.47	218.224	1730.34
2000.87	573.012	339.81
708.947	2579.02	248.61
392.626	2086.72	218.844
552.37	1503.69	1583.98
285.645	846.669	336.375
264.656	3199.63	275.223
1544.51	2158.95	255.904
183.483	1945.7	452.689
1382.87	2778.92	560.6
4302.25	2298.17	711.453
3870.1	4027.79	270.146
1558.93	1868.34	1055.19
184.723	9999.93	300.133
475.947	1797.49	582.81
212.031	1452.16	1626.01
241.371	2492.39	379.741
389.853	708.056	524.03
204.992	223.654	10303.8
246.611	3192.73	357.068
853.96	1076.65	1445.11
223.07	1729.29	460.002
553.694	1662.97	598.135
175.966	190.388	218.594
793.121	725.773	1138.96
308.285	6004.2	10358.3
1215.32	1852.8	4184.62
519.09	1332.04	301.321
173.51	3416.42	187.724
440.069	7504.54	403.639
750.248	16746.4	313.614
1397.3	195.342	275.137
269.081	1522.23	1181.98
226.772	327.97	174.681
176.06	1017.57	253.932
485.477	314.978	1757.02
302.462	2213.53	1026.2
900.807	4454.13	1878.98
207.997	777.818	2374.66
1200.93	11556.6	956.238
667.239	579.862	6267.9
934.64	1875.49	418.562
2580.03	191.398	196.972
236.829	732.562	173.064
844.172	642.614	2453.68
1279	1324.39	311.292
709.993	1468.19	208.227
297.781	1307.2	340.179
699.063	579.614	218.59
416.035	290.768	1093.42
2905.3	258.424	6797.64
889.712	2835.63	186.443
186.006	580.152	926.223
192.48	1268.87	221.952
255.697	760.071	178.905
840.69	5922.5	268.118
1239.57	750.347	343.779
224.401	786.305	485.897
8011.34	926.686	889.713
725.886	1532	767.775
8911.98	3579.57	335.674
792.897	4812.59	3750.71
1149.38	2300.17	936.913
451.938	2237.46	2363.39
496.278	775.932	5028.95
676.353	412.956	269.974
414.7	1777.59	4493.8
324.61	350.422	353.93
1241.03	757.749	3201.78
377.017	1006.03	186.131
532.649	413.442	227.234
186.925	982.626	425.572
1045.35	2347.71	210.259
192.542	366.014	471.667
693.123	2855.54	1530.01
191.734	682.683	1960.39
229.097	941.49	191.578
197.197	534.125	919.066
485.222	4503.57	171.19
189.747	3660.27	3701.42
1245.46	1417.94	335.421
555.022	2593.84	910.021
372.082	4958.27	257.936
356.99	1340.14	390.632
1962.17	1577.74	775.597
978.701	804.855	1629.67
1149.83	3220.09	183.575
840.366	4740.85	2872.7
723.073	1512.04	623.883
216.5	1265.3	621.959
973.49	725.785	318.473
188.385	1791.22	172.293
1380.57	5027.6	934.01
604.177	3309.77	180.764
1024.46	650.793	210.591
1529.45	609.586	739.468
1496.07	1174.31	440.968
953.79	1526.14	185.372
446.569	2993.33	1091.83
1355.15	841.599	439.876
519.48	1196.56	557.04
362.813	1439.16	257.42
892.183	1908.42	3683.35
567.392	737.306	2971.33
423.13	1232.3	1186.74
628.954	668.899	433.451
1510.67	934.706	672.502
2285.73	712.127	527.548
433.779	4973.6	719.906
495.189	3347.43	200.854
1570.34	356.133	648.765
519.853	5394.32	741.824
1304.92	408.688	4888.69
1200.03	1298.16	1753.22
464.068	1295.62	2377.12
357.923	186.807	930.722
326.394	1549.8	176.397
361.053	501.247	883.592
186.025	1102.7	760.501
1074.88	472.951	898.684
1441.63	1331.77	4223.82
188.086	5439.34	329.59
204.519	9460.79	752.177
186.558	787.607	392.753
294.812	1582.67	2011.88
182.043	2846.75	281.92
189.48	2352.16	351.107
383.545	12592.4	344.922
293.84	666.779	280.209
574.312	648.618	1522.68
730.328	344.656	588.881
268.137	7251.66	178.089
310.183	768.329	2807.23
1624.43	452.905	6900.46
630.013	508.142	384.897
249.542	414.107	1594.31
345.774	830.68	3152.58
1016.43	4318.82	499.402
1034.96	9074.33	526.271
814.721	688.812	1750.47
332.411	3553.93	222.723
504.787	900.963	228.012
655.84	2585.27	1313.01
2331.74	2832.24	5500.55
312.55	3438.01	558.779
493.655	975.06	2462.95
548.546	4103.35	182.166
1044.33	2184.45	520.699
346.531	2562.05	1602.54
535.48	351.515	184.765
325.011	423.76	4147.48
459.143	885.356	491.559
624.852	365.981	182.489
343.275	273.795	247.512
602.309	473.752	729.721
256.316	343.172	624.425
240.504	484.188	284.486
516.706	361.25	194.697
340.944	1144.48	203.57
762.929	529.001	197.993
565.146	531.038	186.615
344.034	772.603	183.32
214.186	949.857	216.748
487.824	527.139	184.733
464.59	840.467	185.548
605.206	2091.17	240.29
779.63	585.118	1114.28
178.459	554.303	2048.66
1454.28	1677.57	269.501
453.555	1324.83	5435.22
184.491	1352.57	289.656
608.422	1720.93	180.257
177.042	591.67	1169.59
441.285	940.207	715.628
185.189	304.896	384.508
356.555	389.187	25813.9
412.415	4518.83	180.311
425.416	1201.47	581.37
459.75	703.452	825.347
436.799	2044.81	936.754
474.472	413.263	1127.73
418.599	1156.34	2810.04
1283.59	2792.47	183.748
2631.53	797.229	639.683
620.699	1725.1	1190.2
558.351	1830.75	1794.9
1584.19	259.921	2037.77
660.787	7598.87	276.872
238.76	1441.52	3551.67
1848.23	343.003	1488.05
913.901	184.068	4786.9
2069.45	366.254	339.337
1702.76	4247.54	269.288
578.836	1191.27	275.89
910.571	236.885	3090.18
496.137	1065.83	5048.23
1169.18	183.851	357.57
1134.41	475.4	281.733
1916.91	405.067	6958.32
1548.46	593.646	4785.19
1027.23	1264.52	2447.68
1820.42	1578.59	3536.74
361.27	606.84	9368.19
1068.35	927.103	3194.81
392.838	4455.87	17228.8
733.791	4906.93	1517.74
180.417	211.097	1864.04
622.988	2583.53	3370.95
569.818	3987.46	4018.59
993.487	3118.12	4871.35
173.911	1442.11	216.343
995.789	802.867	1841.55
540.372	1270.72	518.489
673.837	8277.67	2033.79
508.284	399.612	502.728
1284.54	4940.54	975.994
479.906	776.937	216.43
503.882	9689.36	206.85
605.306	10048.5	13032.9
1057.48	894.449	328.381
503.738	1377.61	670.125
196.666	5939.98	13316.3
287.509	2922.5	527.165
275.929	3508.08	1092.96
302.499	980.163	8968.16
596.792	1693.3	1538.37
540.353	2013.32	4332.19
226.529	3036.47	707.771
171.162	3413.55	964.494
183.435	14036.9	395.865
737.532	726.345	866.814
172.285	1215.32	728.206
169.372	1173.58	271.954
198.324	4587.03	574.122
351.474	696.698	467.408
459.606	534.236	500.444
332.123	3730.46	614.494
184.701	3413.46	581.038
178.077	1336.02	760.829
261.886	1207.2	1527.23
172.189	1029.29	3016.3
182.368	501.23	2059.96
2376.73	3819.31	317.007
257.944	277.873	4182.02
271.385	1529.52	172.03
340.127	570.896	390.051
318.542	3783.54	397.561
218.582	1250.5	301.376
174.527	260.958	529.715
243.95	661.211	400.271
176.624	630.39	611.773
230.047	687.366	1466.74
194.823	932.592	2839.85
2941.81	2640.53	3070.65
176.376	340.544	375.467
178.772	2639.28	1542.24
192.979	2554.52	421.069
172.259	3447.99	518.2
1009.4	1367.37	460.697
1505.86	2063.26	8332.6
392.566	1055.49	292.843
537.567	1730.73	452.02
503.241	299.34	178.02
188.492	445.335	565.074
188.587	763.874	526.085
467.832	3212.73	570.903
1060.29	1617.14	1000.68
574.27	524.949	813.685
215.135	1292.72	957.788
200.564	697.32	632.897
194.319	1211.5	179.072
540.037	793.788	461.474
209.524	2139.5	277.093
331.117	2061.33	320.911
1800.56	19687.1	622.423
189.007	3047.25	291.531
179.731	2702.43	675.768
419.367	478.096	958.531
1053.96	781.218	195.203
188.912	472.166	2203.57
349.793	628.072	946.594
186.442	1081.81	786.184
313.618	1042.93	626.331
1192.84	363.292	685.818
350.348	502.556	173.268
185.78	2135.44	1903.82
183.972	1957.93	1010.69
184.129	240.714	788.224
352.087	1190.62	377.689
484.155	4119.25	175.727
351.714	442.877	505.683
180.963	3335.74	183.504
220.908	899.42	10944.8
204.887	858.624	257.769
218.341	636.292	268.523
416.815	2696.89	544.862
401.329	814.316	6742.74
199.147	2661.12	472.671
296.354	2102.69	189.311
497.594	2105.05	711.057
571.618	1552.78	422.81
632.028	2886.22	191.423
758.482	3237.37	196.475
686.044	11227.6	807.793
503.178	612.194	2567.62
227.593	378.239	494.96
592.176	235.88	8726.75
426.178	401.357	865.913
394.615	4359.14	2025.89
3068.39	2277.6	6343.96
616.809	613.692	4508.85
477.719	2290.53	1050.2
256.126	856.796	549.356
1827.5	548.637	1236.11
618.619	329.824	1208.22
202.601	192.554	290.815
5243.33	240.169	2537.14
290.865	2616.66	183.807
1170.86	225.041	4903.35
580.443	690.767	288.418
624.638	956.707	533.039
1319.03	900.956	826.338
655.254	231.094	11187.7
653.175	2424.71	5964.85
1076.33	1506.6	267.247
598.534	5445.58	223.806
549.581	252.675	487.044
674.488	411.643	1015.51
574.18	333.358	2667.37
540.602	462.613	649.868
711.775	209.496	916.311
549.493	2765.86	2610.43
1161.89	8750.35	2106.33
215.724	1361.94	348.508
181.345	1889.76	14980.2
379.076	1173.86	8648.03
454.648	3867.16	207.086
1804.35	2882.65	7923.02
808.861	741.452	413.262
614.166	891.843	282.571
1782.99	797.8	1666.14
479.42	740.179	3421.17
174.885	469.491	330.587
550.716	902.214	338.382
208.921	1238.91	710.955
215.997	675.073	1247.63
1097.08	7443.88	344.65
227.502	4449.6	681.018
371.223	209.577	467.634
499.649	1657.49	1292.33
604.735	454.917	264.022
202.157	1211.07	1180.9
352.554	3907.6	1056.09
201.642	875.879	585.569
1513.42	2432.62	509.059
669.212	10486.6	242.28
207.916	1768.96	243.911
198.582	1861.92	252.6
582.391	262.672	299.481
347.19	1339.77	324.79
895.099	1669.34	879.859
954.633	2156.15	240.188
374.554	1179.42	705.763
212.84	930.169	288.503
592.267	1144.16	613.317
330.977	169.497	283.609
237.263	1671.09	287.684
232.13	2934.78	597.353
214.809	2647.82	391.92
667.822	2897.16	567.027
239.326	3552.52	334.053
358.928	560.181	181.514
339.472	895.206	179.18
234.426	2513.75	428.329
257.805	1063.54	1053.02
790.564	346.039	295.975
368.34	1877.57	408.428
462.414	1339.11	1297.54
326.116	1016.02	179.372
206.937	296.452	188.279
437.023	815.575	9973.37
518.241	699.463	467.626
213.88	339.36	673.631
170.601	1302.77	948.538
177.238	1537.92	183.614
367.113	759.444	255.087
336.516	2557.84	619.963
393.653	5422.41	2377.99
355.75	325.956	628.633
334.446	351.145	306.093
310.553	962.166	506.541
338.103	712.898	1174.65
319.141	336.352	3210.95
184.574	2683.42	219.259
861.395	1838.99	178.752
409.272	280.868	213.455
448.759	2193.04	170.229
387.584	10156	178.693
927.569	3887.04	284.704
292.674	530.576	2466.11
185.41	2588.04	6501.08
382.784	336.205	2379.82
183.828	193.972	2844.06
472.453	213.717	1501.24
492.868	459.763	11205.3
241.958	1092.11	767.485
236.491	1752.58	1750.76
1192.89	6718.1	302.986
227.878	520.091	682.013
197.554	807.447	177.099
636.892	1238.71	456.253
3424.88	3560.17	1028.2
216.783	819.648	296.641
491.647	3008.04	377.626
184.998	7345	459.679
333.684	212.851	2437.82
181.882	209.29	243.995
1209.12	446.671	965.642
1008.51	1552.76	530.07
190.039	1538	446.678
223.014	1020.61	3199.63
175.666	2480.37	1502.39
166.455	933.563	3293.61
969.167	221.659	360.565
279.606	1221.3	1021.02
191.614	365.606	335.123
429.495	376.874	514.864
176.925	1031.55	198.351
1741.75	645.719	1337.83
177.633	952.139	319.004
340.29	374.397	421.054
466.52	5670.46	179.198

## Sheet: Fig 4e
anti-Rad51, 30s exposure
				In all images, the top blot is the negative control siRNAs (first 4 lanes) and other treatments that are not relevant to this manuscript (next 6 lanes); the bottom blot is target siRNAs.
anti-BRCA1, 1200s exposure (for targets)				anti-BRCA1, 1500s exposure (for negs)
anti-TBP, 20s exposure

## Sheet: Fig 4g
48h, DMSO, 1e5 vg/cell	48h, B02 2 uM, 1e5 vg/cell	48h, B02 10uM, 1e5 vg/cell	48h, DMSO, 1e4 vg/cell	48h, B02 2 uM, 1e4 vg/cell	48h, B02 10uM, 1e4 vg/cell
0	0	1	0	0	2
0	0	1	0	0	1
0	0	6	0	0	2
0	0	8	0	0	1
0	1	16	0	0	1
0	0	9	0	0	2
0	0	2	0	0	1
0	1	6	0	0	5
0	8	6	0	0	1
0	0	1	0	0	0
5	1	11	0	0	0
0	0	4	0	0	1
0	2	4	0	0	0
0	0	2	0	0	2
0	0	1	0	0	2
2	0	0	0	0	0
1	5	1	0	0	2
0	1	1	0	2	0
0	1	0	0	0	1
0	0	2	1	0	1
0	3	0	0	0	1
2	0	0	0	6	2
0	2	0	0	0	0
0	0	1	0	2	6
0	1	3	1	1	4
8	1	0	0	1	0
5	1	1	0	1	1
0	0	1	0	0	5
1	0	0	0	0	0
0	0	3	0	0	0
0	0	7	0	0	1
0	5	5	0	1	0
0	2	2	0	2	1
6	1	0	0	0	0
0	0	11	0	0	0
0	9	0	0	0	0
0	7	0	0	0	1
1	0	12	0	0	0
2	1	0	0	0	1
1	0	2	0	0	0
0	0	1	1	1	0
0	3	0	0	0	1
7	0	1	0	1	0
0	0	1	0	0	0
0	1	1	0	5	0
1	0	0	0	0	0
0	0	0	0	2	0
0	0	1	0	0	1
0	0	5	0	10	0
1	10	7	0	1	0
0	2	12	0	0	0
0	0	11	0	0	0
0	0	1	0	0	0
4	1	1	0	0	0
0	1	0	0	0	1
0	1	2	0	0	1
0	0	11	0	0	0
2	0	5	1	0	1
0	0	1	4	0	0
3	0	2	0	0	0
0	6	5	0	1	0
0	6	1	2	0	0
0	1	2	0	0	4
1	0	15	4	0	2
0	1	2	0	1	0
0	0	0	0	0	2
3	0	3	0	0	0
2	0	1	0	0	0
0	4	4	0	0	0
0	0	0	0	0	1
0	0	1	0	0	1
0	1	0	0	0	0
0	4	3	0	0	1
0	5	1	0	0	0
0	1	1	0	0	0
0	0	1	0	0	1
4	3	2	0	0	0
1	0	11	0	0	0
0	1	13	0	0	1
0	5	1	0	0	0
0	8	16	0	0	2
0	0	3	0	1	0
0	2	5	0	1	0
1	7	1	0	2	2
0	0	0	0	1	0
0	0	1	0	0	0
0	0	0	1	0	0
0	3	16	0	1	0
0	0	0	0	0	0
0	1	3	0	0	0
0	1	0	1	0	3
1	1	1	0	1	1
0	0	1	0	2	1
0	9	2	1	0	1
1	15	1	0	0	2
0	0	6	0	0	0
0	0	8	0	0	3
0	1	0	0	0	1
0	1	0	0	0	1
0	0	1	0	0	0
0	0	1	0	0	0
0	2	1	0	0	1
0	5	6	0	0	0
2	0	0	0	0	1
0	0	7	1	0	0
0	0	0	2	0	0
1	0	1	0	0	4
0	8	0	0	0	1
0	0	0	0	0	0
0	1	8	1	0	2
0	6	16	0	0	1
0	0	1	0	0	0
5	0	3	0	0	1
0	0	3	0	0	0
0	0	5	0	0	1
0	11	1	0	0	1
0	0	1	0	0	0
0	0	3	0	0	0
0	2	1	1	1	0
0	0	0	0	0	4
0	0	5	0	0	2
0	2	3	1	1	0
0	0	10	2	0	1
1	1	14	1	1	13
0	0	4	0	0	0
0	1	6	0	0	0
0	1	0	1	1	2
0	0	1	0	1	1
0	0	8	0	0	2
0	1	6	0	0	0
1	0	2	1	1	0
0	0	0	0	1	1
0	0	2	0	0	0
0	0	6	0	0	1
8	0	9	0	0	0
1	0	0	0	6	1
1	1	0	0	0	0
1	0	2	0	0	0
0	1	0	0	0	2
0	0	1	0	0	3
0	2	2	0	0	1
0	0	0	0	0	0
0	0	1	0	0	6
0	0	1	0	0	1
0	0	0	0	1	1
0	1	5	0	2	0
0	9	2	0	0	0
8	0	0	0	0	2
0	0	3	0	0	1
0	0	0	1	1	0
0	1	2	0	0	0
0	7	4	0	0	0
0	0	2	0	0	1
0	0	3	0	0	0
0	0	4	0	0	0
0	0	1	0	0	1
0	4	2	0	0	1
0	7	1	0	0	1
0	0	10	0	0	0
1	0	2	0	0	0
0	0	1	0	0	0
0	2	6	0	0	0
0	0	2	0	0	1
0	0	5	0	11	0
0	0	1	0	1	0
3	0	2	1	0	0
4	7	6	0	5	3
1	1	2	0	1	2
0	1	0	0	1	1
1	0	2	0	0	0
3	0	10	0	0	1
0	0	3	0	0	1
0	0	3	0	0	1
1	0	6	0	0	0
1	0	0	0	0	1
0	10	1	0	5	3
1	0	0	0	0	2
1	0	1	0	0	1
0	0	3	0	0	0
3	6	0	0	0	2
10	0	0	0	0	1
6	7	1	0	1	0
1	1	0	0	4	2
5	0	1	0	1	0
0	0	0	0	0	0
0	0	1	0	0	0
0	0	4	0	0	0
0	0	0	1	0	0
0	0	1	0	0	0
0	0	0	0	0	0
0	1	1	0	0	1
0	0	0	0	0	1
1	0	1	0	0	0
0	1	2	0	0	0
0	3	1	0	0	1
0	7	0	0	0	0
0	1	4	0	0	1
2	0	0	0	0	2
0	0	5	0	0	1
0	0	1	1	0	0
0	0	1	1	0	0
0	3	1	0	1	0
0	0	6	0	0	0
0	1	0	0	0	0
0	1	3	4	0	1
0	0	2	0	1	0
0	0	6	0	0	0
0	0	20	0	0	2
0	5	1	0	0	1
0	1	2	0	0	0
2	2	1	0	0	12
1	0	2	0	0	0
0	0	19	0	0	0
0	3	4	0	0	0
1	4	0	1	0	0
0	0	3	0	0	1
0	0	2	0	0	1
0	2	4	0	0	1
0	1	1	1	0	0
0	0	7	0	0	1
0	3	5	0	0	2
0	8	6	0	2	0
0	1	4	0	0	2
1	0	4	0	0	2
5	0	9	0	0	0
5	12	0	0	0	0
4	5	1	0	0	1
4	0	0	0	0	1
4	0	0	0	0	0
0	1	8	0	0	0
0	0	1	0	1	0
0	0	7	0	1	0
0	0	0	0	1	0
0	1	0	0	0	0
0	0	4	0	0	0
3	0	3	0	0	3
0	0	18	0	1	1
0	0	1	0	0	2
0	9	11	2	0	1
2	1	2	0	1	0
0	1	0	1	1	0
0	0	2	0	0	1
0	0	7	0	0	1
1	1	0	0	0	0
8	1	1	0	6	0
0	0	8	0	0	0
0	1	0	1	2	0
0	0	3	0	0	0
0	0	12	0	1	0
0	0	2	2	1	0
0	1	1	1	1	0
0	0	0	10	0	0
0	0	4	0	0	5
0	0	1	0	0	0
0	1	1	0	1	1
0	2	2	0	1	0
0	8	5	0	0	1
0	0	7	0	0	2
1	0	3	1	0	4
0	0	0	0	0	4
0	2	6	0	0	0
0	4	0	0	1	1
10	2	3	0	0	12
0	1	0	2	0	8
0	0	7	0	0	0
0	0	0	0	0	2
1	5	0	0	0	1
0	2	1	0	0	1
10	0	1	0	0	1
2	1	0	2	0	0
2	0	1	0	0	0
0	0	0	0	1	0
0	3	1	1	0	2
2	0	11	1	0	1
2	0	0	0	0	0
0	0	1	0	0	1
0	0	3	0	0	1
0	0	5	0	0	2
1	5	1	0	0	1
6	9	1	0	0	2
0	0	2	0	0	0
0	0	1	0	1	3
0	0	0	0	0	1
0	10	0	0	0	0
2	2	0	0	0	0
2	0	0	0	0	0
1	0	1	0	0	0
0	5	5	0	0	1
2	0	8	0	0	1
1	0	3	0	0	0
0	0	1	0	0	1
1	0	1	0	0	1
0	0	1	1	0	1
0	0	4	0	0	0
0	1	1	0	0	1
0	0	2	0	0	1
0	0	5	0	0	0
0	0	0	1	0	0
0	0	0	0	0	6
0	0	2	0	0	2
1	0	1	3	1	0
0	4	0	0	0	0
0	0	0	0	0	1
0	0	2	0	2	1
0	0	5	0	0	0
0	2	12	0	0	2
0	0	0	0	0	4
0	0	0	0	0	5
1	0	0	0	0	1
0	0	0	0	1	2
0	0	1	0	0	4
0	0	1	0	0	1
0	2	0	0	3	3
1	0	0	0	1	0
0	0	0	0	2	2
0	0	12	0	0	1
0	7	0	0	0	1
0	0	2	0	0	7
2	0	1	0	0	0
0	0	0	0	0	0
0	7	1	0	0	1
0	0	3	0	13	1
0	0	2	0	0	3
0	0	0	0	0	0
0	0	0	0	1	0
1	0	1	0	0	0
0	1	0	0	0	0
0	0	2	0	0	1
0	2	0	0	0	0
0	0	2	0	0	1
0	0	0	0	0	4
0	14	18	0	0	0
0	0	0	0	0	1
0	1	3	0	0	0
0	0	3	0	0	0
0	1	2	0	0	0
0	7	10	0	0	0
1	7	3	0	0	1
0	3	0	0	1	0
0	0	11	0	0	0
0	1	11	0	0	1
2	0	0	0	0	0
0	1	1	0	0	0
0	2	1	0	1	0
5	1	8	0	1	1
0	0	2	0	0	1
0	0	2	0	0	1
0	0	13	0	1	2
0	0	12	0	1	0
14	0	2	0	0	2
0	0	2	0	0	0
1	0	1	0	0	1
0	0	0	0	0	5
0	0	0	0	0	0
0	1	5	0	0	1
1	2	2	0	1	1
0	5	6	0	0	0
0	1	5	0	1	3
0	0	1	0	0	0
0	0	3	0	0	0
0	0	2	0	0	0
0	1	3	0	0	4
0	3	2	0	0	2
0	0	0	0	7	1
0	1	5	0	0	1
1	0	6	1	0	0
0	0	2	0	7	0
0	1	4	0	1	0
1	2	3	0	0	0
0	0	2	0	0	0
0	1	17	0	0	1
0	0	0	1	1	1
0	1	0	0	0	0
0	0	1	0	0	0
0	0	0	0	0	0
0	0	1	0	0	3
1	0	1	0	0	1
0	2	1	0	0	1
0	1	3	0	0	0
0	0	7	0	0	1
0	0	6	0	0	2
1	0	8	0	0	0
1	0	6	0	0	0
0	1	7	0	0	1
0	0	1	0	1	1
0	0	2	1	0	5
0	2	6	0	0	0
0	0	2	1	0	0
0	0	2	0	0	1
0	2	3	0	0	0
0	6	1	0	0	1
0	0	0	0	0	1
0	0	6	1	0	1
0	1	0	0	9	0
0	4	1	0	0	6
0	2	0	0	0	0
0	4	0	0	1	0
0	0	1	0	1	1
0	0	3	0	0	1
4	0	2	0	0	1
0	5	4	4	0	1
0	0	7	0	0	0
1	7	7	7	0	3
0	5	5	0	1	0
0	6	5	0	0	1
0	1	0	0	0	1
1	0	12	7	0	0
13	2	7	2	0	4
1	0	1	9	0	2
0	0	0	0	0	2
2	1	1	1	0	1
1	0	3	0	0	0
1	1	2	10	1	1
1	1	5	0	0	0
16	0	0	0	0	0
1	1	1	0	0	0
26	6	0	0	0	0
11	0	7	0	9	0
19	2	1	1	0	1
18	1	2	0	1	0
1	2	0	0	0	0
0	0	3	0	0	0
0	4	0	0	0	2
0	0	2	1	0	0
1	0	10	2	1	4
24	5	2	1	1	0
1	0	0	0	0	0
0	3	0	0	0	1
0	0	3	5	0	0
0	0	4	0	0	0
2	0	1	0	1	13
0	2	0	0	0	2
0	6	1	0	0	2
0	0	0	0	0	2
2	0	8	0	0	4
0	0	2	0	1	1
0	0	2	12	0	0
1	0	14	4	0	1
0	2	0	0	0	0
0	2	1	0	0	1
0	5	9	0	0	0
0	0	0	0	0	0
3	0	1	0	0	4
0	4	0	0	2	1
0	4	1	0	0	2
0	0	2	0	0	1
0	0	0	0	0	0
1	0	0	0	0	0
0	0	0	0	0	0
0	0	1	0	1	0
1	2	0	0	0	0
1	1	0	0	1	0
0	1	12	0	0	0
0	0	6	0	0	1
0	9	1	0	1	1
0	0	3	0	0	1
0	2	1	0	0	0
0	3	2	0	0	0
1	0	3	0	0	0
1	3	2	0	1	0
0	1	2	0	0	0
0	0	2	0	6	0
0	0	4	0	0	0
1	3	1	0	0	0
0	9	1	0	0	0
0	0	1	0	0	0
0	1	1	0	0	1
1	0	1	0	0	0
1	0	1	0	0	0
0	1	0	0	0	0
0	2	2	0	0	0
2	0	1	0	1	0
0	2	1	0	0	0
2	0	11	0	0	3
0	2	3	0	1	0
0	0	1	0	0	2
0	8	2	0	0	0
0	0	0	0	0	0
0	0	0	0	0	0
0	0	4	0	0	0
2	0	4	0	0	2
0	0	2	0	2	0
0	1	4	0	0	0
1	2	10	0	0	0
3	0	2	1	2	0
1	1	0	0	1	0
0	0	0	0	0	0
0	9	3	0	1	0
0	0	0	0	0	1
4	0	0	0	0	1
2	2	2	0	0	0
0	0	4	1	0	0
0	1	2	0	0	0
0	1	0	0	1	0
0	7	2	0	0	2
0	1	2	1	3	0
0	1	0	0	0	0
1	0	0	1	0	1
0	4	0	0	0	1
0	0	1	1	0	0
7	6	10	0	0	3
1	4	5	1	0	0
0	0	16	0	1	0
0	1	5	0	2	1
0	0	1	0	0	1
0	0	0	0	3	0
0	2	0	0	0	2
0	2	0	0	0	0
0	1	0	7	0	4
0	0	0	0	0	0
0	0	0	0	0	2
0	0	0	0	0	0
1	0	5	0	0	0
0	0	0	0	0	0
0	0	0	0	0	1
0	6	0	0	0	0
5	1	8	0	0	1
1	0	0	0	0	0
0	15	1	0	0	1
0	0	1	0	0	0
0	1	0	0	0	0
0	0	1	0	0	0
0	2	0	0	0	1
0	3	2	0	0	2
0	0	0	0	0	0
0	4	0	0	0	0
0	0	1	0	0	1
0	1	8	0	0	0
0	12	0	0	0	0
1	1	1	1	5	1
0	0	15	1	5	2
0	0	27	0	0	0
0	2	0	1	1	1
1	6	2	2	0	0
0	0	0	0	0	1
0	2	0	0	3	0
0	1	3	0	0	0
1	0	0	0	0	0
0	0	21	0	0	1
0	3	0	0	0	0
2	0	0	0	0	0
0	4	21	1	0	0
0	0	0	0	0	0
0	10	0	0	0	0
0	0	2	0	0	0
0	7	0	0	0	0
0	2	0	0	0	0
0	2	2	0	0	0
0	0	2	0	0	0
0	0	4	0	0	1
0	1	1	0	10	0
0	0	1	0	1	0
0	11	0	0	0	0
0	1	5	0	3	1
0	0	2	0	0	1
1	4	2	3	0	2
1	0	6	0	0	5
0	0	2	0	2	4
0	4	0	0	3	1
0	6	1	0	0	2
0	8	0	0	1	0
0	4	0	0	0	1
0	0	0	0	2	2
0	0	10	0	0	2
0	0	9	0	1	2
0	0	0	0	1	4
0	0	4	1	0	3
0	3	3	2	1	2
0	0	0	1	0	5
1	1	21	1	2	3
0	0	1	1	2	2
0	0	1	0	0	1
0	6	2	0	1	1
0	0	5	0	6	2
6	0	2	0	0	1
0	0	1	0	1	1
1	0	1	0	2	0
0	0	0	1	1	3
0	0	0	0	0	1
0	2	3	0	0	0
0	1	0	0	0	1
0	3	0	1	2	1
0	0	2	1	0	3
0	0	13	0	0	0
0	1	1	0	0	5
0	1	0	4	1	0
0	0	6	1	0	0
0	1	1	1	0	1
0	0	1	0	0	1
0	11	1	0	0	4
0	1	1	0	0	1
0	0	0	0	0	0
0	0	4	0	0	8
1	0	1	1	0	0
0	0	5	0	0	1
0	0	2	0	0	1
1	0	3	1	0	1
5	2	0	0	1	1
1	4	3	0	1	1
0	0	1	0	0	0
0	5	0	0	0	1
1	11	3	1	0	1
4	0	3	0	0	2
3	0	0	0	0	0
0	1	10	0	0	1
7	1	1	0	0	1
0	5	2	0	1	4
0	0	9	1	0	4
1	0	0	0	1	4
4	11	0	0	1	0
5	11	1	1	0	3
0	11	2	0	1	0
0	1	3	0	0	0
0	2	0	0	1	0
3	1	3	0	0	1
1	2	0	0	0	0
0	7	1	0	0	0
0	0	1	0	0	1
2	0	2	0	0	0
1	0	15	0	0	0
11	2	0	0	0	0
1	0	1	0	0	0
0	1	3	0	0	1
0	0	0	0	0	6
0	0	1	0	0	0
1	0	0	0	0	0
0	0	6	0	0	1
1	0	3	0	0	2
0	0	0	0	0	2
1	0	1	0	0	1
0	0	7	0	0	1
0	0	4	0	0	1
0	1	13	0	0	0
0	0	4	0	1	6
0	4	1	0	0	3
1	0	0	0	1	0
4	6	0	0	0	0
1	6	0	0	0	0
0	0	7	0	0	1
0	1	1	1	1	1
2	0	0	0	0	0
2	0	26	0	0	1
0	0	0	0	0	3
0	2	2	0	0	1
0	0	1	0	0	0
0	3	1	0	0	0
0	1	9	5	0	7
0	0	0	0	0	0
0	0	0	0	0	0
1	0	24	0	0	0
0	4	0	0	0	9
0	0	10	0	0	3
0	0	1	0	0	2
0	0	4	0	0	0
0	2	2	0	0	4
0	2	1	0	3	0
0	0	9	0	1	2
0	0	0	7	0	0
0	0	1	0	0	0
0	0	1	0	4	2
0	0	0	3	0	2
0	0	1	0	0	0
0	0	5	1	6	0
0	4	0	0	8	0
0	0	0	0	0	0
0	2	7	2	0	0
0	0	0	1	0	0
0	6	1	0	0	0
0	0	0	0	0	1
16	0	0	0	1	0
0	1	0	0	0	0
0	1	5	1	1	0
0	0	0	1	2	1
8	3	1	10	0	1
0	0	1	0	1	1
0	2	2	0	2	0
0	0	2	0	0	7
0	1	1	1	0	0
0	0	1	2	1	0
0	0	11	1	0	1
0	1	1	0	0	2
0	1	0	0	0	2
1	0	0	0	0	1
0	0	3	0	0	4
0	0	1	0	0	0
1	3	2	0	0	1
1	2	0	1	0	0
0	0	2	7	0	0
0	2	0	0	0	14
1	0	1	0	6	0
0	1	0	2	0	1
0	0	0	0	0	0
0	2	1	0	0	0
0	7	5	0	4	0
3	0	1	0	0	0
0	2	0	0	0	0
0	0	0	0	0	2
1	0	0	0	0	0
0	2	0	0	1	0
0	1	0	0	0	1
0	0	2	0	1	1
0	0	1	1	0	0
1	0	0	0	0	0
0	2	0	0	7	0
1	0	0	0	0	0
0	0	2	0	0	3
0	0	1	0	0	0
0	0	1	0	0	7
0	0	2	0	5	0
0	1	1	0	0	13
4	2	3	0	0	4
1	0	0	0	1	0
0	0	1	0	0	0
1	1	9	0	0	1
3	10	1	0	0	0
1	4	0	0	1	1
0	0	9	0	0	0
9	0	21	0	2	0
4	0	1	0	0	2
9	0	3	0	0	0
0	1	0	0	0	0
0	1	0	0	0	0
0	1	0	0	0	9
0	1	0	0	0	7
0	0	22	2	0	6
0	6	0	0	0	2
0	0	0	0	0	4
0	0	0	0	0	1
0	0	0	0	0	0
0	1	0	0	0	0
0	0	10	0	0	5
2	0	4	0	0	0
0	0	12	0	0	4
0	0	10	0	0	2
0	0	3	1	0	0
1	0	4	1	1	1
0	0	0	0	0	0
0	0	0	0	1	0
0	8	1	0	0	0
0	0	6	1	0	0
1	0	0	0	0	1
0	2	0	0	0	1
2	1	1	0	0	0
2	0	2	1	0	0
3	1	2	1	0	1
0	0	0	0	0	0
1	0	4	0	0	0
0	0	1	0	0	0
0	8	3	0	0	0
3	0	3	0	0	0
0	0	1	0	0	6
3	1	1	0	0	2
0	0	2	0	0	1
0	0	5	0	0	1
2	1	1	0	3	3
0	0	2	0	0	0
0	0	6	0	1	4
0	0	0	0	1	0
1	0	1	0	0	1
0	0	2	0	0	0
0	1	0	0	1	2
0	1	0	0	0	0
0	0	19	0	0	1
0	2	2	0	1	0
0	1	4	0	2	1
0	6	0	0	0	0
0	1	14	0	0	0
0	0	1	0	0	0
3	0	0	1	1	2
0	8	0	0	0	2
0	15	0	0	0	0
1	10	5	0	0	0
4	1	0	0	0	2
0	0	0	0	0	2
1	0	3	0	0	0
0	1	1	0	0	0
0	7	0	1	0	0
0	1	2	0	0	0
0	7	1	0	0	0
1	5	1	0	0	1
2	4	3	0	0	0
0	6	1	1	0	0
0	0	0	0	1	12
1	0	0	0	0	1
1	0	1	0	0	0
1	0	1	0	0	1
0	3	0	0	0	0
1	0	2	0	0	2
4	7	0	0	0	1
0	13	26	0	0	0
0	4	4	0	0	2
6	2	0	0	0	0
5	0	0	0	0	1
0	0	0	0	1	2
0	0	2	0	0	1
1	0	1	0	0	0
0	0	1	0	0	1
3	1	1	0	4	0
1	8	2	0	0	1
0	0	2	0	6	1
0	0	3	0	5	1
0	10	11	1	0	0
0	0	0	0	0	0
0	1	5	0	0	1
0	1	13	0	0	2
0	0	3	0	0	0
0	7	0	0	0	0
1	1	3	0	0	1
0	1	0	0	0	0
2	0	1	0	0	0
0	0	3	1	0	1
1	0	8	0	0	0
0	0	0	0	0	6
0	10	0	0	0	0
0	12	0	1	0	0
0	13	0	0	0	0
0	0	0	0	0	0
1	13	0	0	0	0
1	8	2	0	0	1
0	0	0	0	0	0
1	1	0	0	0	7
0	0	4	0	0	3
0	0	0	0	0	1
0	9	15	0	1	1
1	6	0	1	0	0
0	0	3	0	0	0
0	1	0	0	0	2
0	0	4	2	0	1
1	2	5	0	0	0
0	1	0	0	0	0
0	11	0	0	0	2
0	6	1	0	0	0
2	1	7	0	0	0
0	4	0	0	0	0
0	0	2	1	0	0
2	9	0	0	0	1
1	0	4	0	3	0
0	4	0	0	1	0
0	0	16	0	0	0
1	0	1	0	0	2
0	0	22	0	0	2
0	1	2	0	0	1
1	0	0	0	0	0
0	0	1	0	0	0
0	0	2	0	0	0
1	5	0	0	0	0
0	0	3	0	0	0
0	7	0	0	0	0
0	8	4	0	0	0
0	0	2	0	0	2
1	6	3	0	0	2
0	0	0	0	0	0
4	0	1	0	0	1
0	0	0	0	1	4
1	0	10	0	0	1
1	3	3	0	1	0
0	0	0	0	0	1
0	7	25	0	0	3
0	2	1	2	7	3
0	1	7	0	0	1
1	0	4	0	0	3
0	2	4	0	0	0
0	0	6	0	0	1
3	0	3	0	0	0
0	7	1	0	0	1
1	0	13	0	0	1
0	12	0	0	0	0
0	0	8	0	0	0
0	1	2	0	2	3
0	2	1	0	0	2
0	0	9	0	0	0
8	3	0	1	0	0
0	4	0	0	0	0
0	6	0	0	5	0
0	0	1	4	0	0
2	0	1	0	0	0
0	0	0	0	0	0
0	0	0	0	0	3
0	2	0	0	1	0
0	0	20	0	1	2
0	0	1	0	0	0
0	0	0	0	0	0
0	5	11	0	0	0
0	2	14	0	0	0
0	0	19	1	1	3
0	1	0	0	0	0
0	0	1	0	0	2
1	8	0	0	0	0
0	0	25	5	1	0
1	0	11	0	0	1
0	0	0	0	1	1
0	7	5	0	0	0
0	0	0	0	0	1
0	0	10	1	0	0
0	0	11	0	0	2
0	0	0	0	0	2
0	0	0	0	0	0
0	0	0	1	0	0
0	0	12	0	0	1
0	0	14	0	0	10
0	0	2	1	1	1
0	1	0	0	5	2
4	0	1	0	2	0
0	0	0	0	0	0
2	0	1	0	1	0
0	4	3	0	1	2
1	5	3	0	0	0
4	1	14	0	1	0
5	0	2	0	0	5
1	0	7	0	0	4
0	0	0	0	1	6
4	0	2	0	0	0
0	0	2	0	8	0
8	12	6	0	0	0
0	0	8	1	0	0
0	0	0	0	0	0
1	0	2	2	0	1
0	9	1	1	4	0
0	0	2	0	0	2
1	1	1	0	0	0
0	0	0	0	6	1
1	1	0	0	0	0
0	0	0	0	0	1
0	2	0	1	1	5
0	0	0	0	7	0
0	4	4	0	0	0
0	0	0	1	0	0
1	0	0	1	1	1
0	1	1	1	1	0
0	1	0	0	3	0
0	0	0	0	0	0
0	0	3	0	0	0
0	0	2	0	0	2
0	0	2	0	0	1
0	0	11	0	0	0
0	0	3	0	0	1
0	0	0	0	1	2
0	0	0	0	0	0
0	11	12	0	0	5
0	0	0	0	1	1
1	0	1	0	0	0
0	0	1	1	1	1
0	0	0	0	1	1
1	0	0	0	0	1
0	2	2	0	3	0
0	0	1	0	0	0
0	0	0	0	0	1
0	3	3	0	0	1
1	0	2	0	0	0
0	0	1	0	0	2
0	0	12	0	1	1
0	0	0	0	0	0
0	0	2	0	0	0
0	0	4	0	2	2
0	0	9	0	0	0
0	3	14	0	0	0
0	1	2	0	0	0
0	7	0	0	1	7
0	0	0	6	0	0
0	0	3	0	0	0
0	0	5	0	0	2
0	0	0	1	0	0
0	1	1	0	11	0
0	9	7	0	0	3
7	1	2	0	0	1
3	1	1	0	0	1
9	0	1	0	0	1
0	0	1	0	0	0
0	0	2	0	6	0
4	9	1	0	1	0
0	0	11	0	0	0
8	0	0	1	1	1
6	0	1	10	2	0
0	0	0	0	1	1
0	0	0	0	10	2
1	1	0	0	1	0
2	1	7	0	0	0
0	0	1	0	0	1
0	0	3	0	0	0
0	0	1	0	0	3
0	8	8	0	0	10
0	0	0	0	0	0
10	0	0	0	1	1
1	0	1	0	0	2
0	0	1	0	0	0
13	1	0	0	3	0
1	0	2	0	1	1
1	0	0	0	0	0
0	0	1	0	0	1
0	6	2	0	0	0
6	1	0	0	0	0
9	0	0	0	0	0
1	0	1	0	0	1
4	0	1	1	0	0
0	0	0	0	0	0
0	1	1	0	1	0
1	0	3	0	3	0
0	0	8	0	0	0
11	0	0	0	0	0
0	11	0	0	0	1
0	0	9	0	0	1
0	3	2	2	0	2
0	0	4	0	2	0
0	10	6	0	0	0
1	0	1	0	0	0
0	1	1	0	0	2
0	9	2	0	0	2
2	0	12	0	0	1
0	1	0	0	1	0
1	0	0	0	0	0
3	0	0	0	0	2
0	0	2	0	0	0
0	0	3	0	0	2
0	0	0	1	0	0
1	5	5	0	0	0
1	0	2	0	0	0
0	0	0	0	0	1
1	11	1	0	0	0
0	4	2	1	2	1
0	5	1	0	0	0
0	0	0	0	0	0
0	17	0	1	0	1
0	1	20	0	1	0
0	0	11	0	0	0
0	1	0	0	0	0
0	2	1	0	2	0
0	0	5	0	0	2
0	10	7	0	3	1
0	4	1	0	0	0
0	5	0	0	0	2
0	0	1	2	0	1
0	22	13	0	1	0
0	0	0	0	0	0
0	0	8	0	0	0
0	4	5	0	0	1
0	0	5	1	0	0
0	0	0	0	0	0
0	0	0	6	0	0
0	1	2	0	0	0
0	0	1	0	0	0
0	0	0	0	0	3
0	0	4	0	0	0
0	5	2	0	1	2
0	1	20	1	0	2
0	2	17	0	0	0
0	1	2	0	0	5
0	0	0	0	0	3
0	1	0	1	2	1
0	0	2	0	0	4
0	0	0	0	0	3
0	0	0	0	0	1
2	2	9	0	0	3
1	0	5	2	1	1
0	0	1	0	0	3
0	0	1	1	0	3
5	1	0	1	0	4
0	0	2	0	0	0
0	0	3	1	1	0
0	1	0	0	0	0
0	0	0	0	0	0
0	0	6	0	1	2
0	0	1	0	0	0
3	0	1	0	0	0
0	1	1	0	2	1
0	0	0	0	0	1
1	0	0	0	0	0
0	0	1	1	0	0
1	0	4	0	8	0
0	0	0	0	0	2
0	0	0	0	0	0
9	0	0	0	0	1
2	0	1	2	0	5
0	0	9	0	0	1
0	1	2	5	0	0
9	0	1	0	0	8
0	1	0	0	0	2
6	0	1	2	0	3
1	3	0	0	0	1
3	0	1	0	0	3
0	0	1	0	0	2
10	0	0	0	0	0
1	6	0	1	1	0
0	0	0	0	0	0
11	1	1	1	0	0
0	1	2	0	0	0
1	0	0	0	0	0
3	0	1	0	11	0
1	0	1	1	1	0
0	6	0	0	0	0
1	8	6	1	0	0
0	0	0	0	0	0
1	8	0	2	0	1
0	3	0	6	0	0
0	0	2	2	0	0
0	1	1	0	0	1
0	1	1	9	0	0
0	0	11	0	0	0
0	1	0	0	0	0
0	3	0	0	2	0
0	3	6	1	0	0
1	21	0	0	1	0
0	0	0	0	0	0
0	1	1	0	0	0
0	0	1	0	0	3
0	10	4	0	0	1
0	1	1	0	0	0
0	1	0	0	1	1
0	4	2	0	0	1
0	0	4	0	0	5
0	0	3	0	0	5
0	0	1	0	0	2
0	0	1	0	0	0
0	2	2	0	0	1
0	0	8	0	0	1
0	1	4	0	0	1
0	9	2	0	0	0
5	1	0	0	0	0
0	1	5	0	2	0
0	0	3	0	0	0
0	1	1	0	1	1
1	0	3	0	1	1
0	1	2	0	0	0
0	4	2	0	0	5
0	0	2	0	1	3
0	0	3	0	0	1
0	9	1	0	0	0
1	0	14	0	0	1
0	0	16	2	1	0
0	0	0	3	0	0
0	1	5	0	0	2
0	0	0	1	0	0
0	1	17	0	0	1
0	0	0	0	0	1
0	0	7	0	0	1
0	0	0	2	0	0
1	0	0	0	0	6
0	1	0	0	0	1
0	0	10	0	0	0
0	0	1	0	0	0
0	0	0	1	0	1
0	2	0	0	0	0
0	1	0	0	0	0
0	0	1	0	1	1
0	0	0	0	1	2
0	0	8	0	0	1
0	0	0	0	0	0
0	1	0	0	0	0
1	12	3	8	0	1
0	2	4	0	0	1
0	0	0	0	0	0
0	0	12	0	0	0
0	0	0	0	0	0
5	0	7	0	1	1
1	1	0	0	0	2
0	0	3	2	1	1
1	0	0	0	0	0
0	0	0	0	0	0
1	0	1	0	0	1
0	0	0	0	0	0
6	0	0	0	0	0
0	2	0	0	0	1
0	0	0	0	0	2
1	0	0	0	1	1
0	4	0	0	0	0
0	0	0	0	0	0
0	2	2	0	1	0
0	1	0	0	0	0
0	0	0	0	0	1
0	5	0	0	0	0
0	0	1	1	0	0
0	6	1	0	0	0
0	2	0	0	0	0
0	0	5	0	0	1
0	1	1	0	0	1
1	0	0	0	1	0
1	9	1	0	0	0
0	1	0	1	0	1
0	1	1	5	0	3
0	12	4	1	0	0
0	0	5	0	5	0
0	0	0	0	0	2
0	0	0	3	0	0
0	3	1	6	0	0
0	0	2	0	0	1
0	0	5	1	0	3
0	1	2	0	0	1
0	0	3	3	0	0
1	1	0	4	0	0
0	0	1	3	0	1
10	1	0	7	0	2
0	0	0	0	0	1
0	0	0	4	0	2
1	0	1	2	0	0
0	2	0	0	0	1
0	0	6	1	0	0
2	0	0	0	0	3
0	2	4	0	0	0
0	0	2	0	0	4
0	0	18	0	0	6
0	5	11	0	2	2
2	6	7	0	0	4
11	2	5	0	0	1
0	0	0	0	0	2
0	0	3	0	1	3
0	0	2	0	4	2
0	0	0	0	0	0
0	0	14	0	1	0
0	9	6	0	0	0
0	0	1	0	1	0
0	0	3	0	0	1
0	0	12	0	0	0
1	0	16	0	0	1
0	0	1	0	0	0
0	0	2	1	0	0
2	8	0	0	0	1
11	0	0	0	0	0
0	0	0	0	2	1
1	1	1	0	0	1
0	0	2	0	0	0
0	0	1	0	0	1
0	0	5	0	0	1
0	2	2	0	1	0
1	5	0	0	0	0
0	2	0	0	0	1
0	6	10	0	8	0
0	0	0	0	0	1
3	1	3	0	0	0
2	2	5	1	0	1
1	12	1	0	0	0
0	1	2	0	0	1
5	7	0	0	0	2
0	4	4	1	0	0
0	2	12	0	0	1
0	0	2	1	1	3
0	0	4	0	1	1
0	1	0	0	0	1
3	0	1	0	0	0
0	0	4	0	0	0
0	1	2	0	0	0
0	10	8	0	1	1
0	0	0	1	1	2
0	0	4	0	0	3
0	0	2	0	4	2
0	2	1	0	0	1
6	0	5	1	0	1
0	0	1	0	0	0
0	0	1	0	0	0
0	0	1	0	1	3
0	1	0	4	1	1
0	0	2	0	0	0
1	0	7	0	0	0
0	0	17	2	1	1
0	1	2	1	0	0
0	4	1	0	0	1
5	0	2	0	0	4
8	1	0	1	1	0
3	0	6	0	0	3
0	0	0	0	0	2
0	8	1	0	1	0
0	0	0	0	1	0
11	1	2	0	6	0
0	0	1	0	1	3
0	0	7	0	0	0
3	0	3	0	9	2
0	0	0	0	0	0
0	0	0	0	0	0
0	0	0	0	0	0
0	1	0	0	0	0
0	8	0	0	0	0
0	0	24	0	0	0
1	0	7	0	1	0
0	0	1	0	0	0
0	0	0	0	0	0
0	0	2	0	0	1
0	1	5	0	1	1
0	0	0	0	0	1
1	0	0	0	0	0
0	0	13	0	1	0
1	1	1	0	0	0
0	1	0	0	0	0
3	0	5	0	0	0
0	2	1	0	0	0
0	0	0	0	2	0
0	0	0	0	0	0
7	0	3	1	0	0
1	0	1	0	0	0
0	13	1	0	0	3
2	1	0	0	0	0
1	0	3	0	0	0
0	0	2	0	0	2
0	6	10	0	0	0
1	0	0	0	0	0
0	3	0	0	0	3
3	2	1	0	0	1
1	0	7	0	0	0
9	7	1	0	0	1
0	4	13	0	0	1
0	3	4	0	0	0
4	10	31	0	0	1
1	9	3	0	3	1
0	0	0	0	1	0
0	0	2	0	0	4
1	0	2	0	1	0
0	3	4	0	1	0
0	2	6	0	0	2
0	0	0	0	1	1
0	0	5	0	0	1
0	4	2	0	1	0
0	0	4	0	0	2
1	0	0	0	0	0
0	2	1	0	5	0
0	1	1	0	1	0
0	0	0	0	0	0
0	0	1	0	0	0
0	0	0	0	0	3
0	0	2	0	0	1
0	0	1	0	0	0
0	1	7	0	5	0
0	0	0	0	0	0
0	0	2	0	1	0
9	0	2	0	1	2
0	0	2	0	1	0
0	0	14	0	0	0
0	0	0	1	0	1
0	0	3	0	0	0
0	0	0	0	0	0
1	0	0	0	0	0
2	0	28	0	2	0
0	0	0	0	0	3
0	0	6	0	9	4
0	1	2	0	0	1
0	1	21	0	1	0
0	0	0	0	0	0
0	0	1	0	1	0
0	0	0	0	0	0
1	0	0	2	0	0
2	2	8	0	0	0
0	1	16	0	0	6
0	0	4	0	0	0
0	0	2	1	0	0
0	1	0	0	1	0
0	0	2	0	6	0
1	0	0	0	0	0
0	0	2	0	0	0
0	0	0	0	0	5
1	0	0	0	0	0
2	0	0	1	0	0
6	1	0	0	1	0
0	0	0	0	1	0
0	0	0	0	0	1
0	1	0	0	1	1
0	1	0	0	0	4
0	0	0	0	0	0
0	0	24	0	0	1
0	0	0	1	0	1
0	0	6	0	0	4
0	2	10	0	0	1
0	1	0	0	0	0
0	0	1	0	0	2
0	0	2	1	0	0
1	1	7	0	0	1
1	1	7	0	0	1
0	0	4	0	0	0
9	0	0	0	0	0
1	1	0	0	0	0
0	2	4	0	0	1
2	0	1	0	1	1
0	1	1	0	0	0
0	6	2	1	0	0
0	2	8	0	0	0
0	0	1	0	0	2
0	1	15	1	0	0
0	2	3	0	0	1
1	0	11	0	0	1
0	3	2	0	1	0
0	0	4	1	0	0
0	0	4	0	1	1
0	0	2	0	0	0
0	0	2	2	0	0
0	1	2	1	2	1
0	5	0	1	0	1
1	0	0	5	0	0
0	2	8	0	0	0
0	0	0	1	0	0
0	8	0	1	0	1
0	4	3	0	0	0
1	14	0	0	1	0
0	0	3	0	3	1
6	4	4	2	0	0
0	3	2	0	0	1
0	9	1	0	0	0
0	0	0	10	1	0
0	1	4	0	2	2
1	0	24	0	0	0
0	8	0	0	0	0
0	12	0	0	0	0
1	0	12	0	1	1
2	0	0	0	0	1
5	10	0	1	0	0
0	2	0	1	0	0
0	3	0	0	0	0
6	2	2	1	0	3
0	7	1	0	1	1
0	1	2	0	4	0
0	5	0	0	0	2
0	2	1	0	0	2
5	1	0	0	1	0
1	3	2	1	0	0
0	7	0	4	0	6
0	0	1	0	0	2
6	0	2	0	0	0
0	14	1	1	0	2
0	0	2	0	0	2
8	2	3	1	0	1
0	1	0	0	1	0
3	8	0	0	0	1
3	1	0	1	0	2
0	7	0	0	0	0
0	1	0	0	0	1
0	10	2	0	0	0
0	5	1	0	0	0
0	0	3	0	0	0
0	1	3	0	1	0
9	0	5	0	0	0
0	0	18	0	0	1
1	1	2	0	0	2
0	1	8	0	0	0
0	0	0	1	0	1
0	0	0	0	0	2
10	0	0	0	1	0
3	0	1	0	0	1
1	0	0	0	0	0
1	1	0	0	0	2
3	0	2	0	0	6
10	8	4	0	0	3
1	1	2	0	0	0
0	0	0	0	0	0
1	3	1	0	0	0
0	0	1	0	0	0
1	0	1	0	0	0
4	11	0	0	0	0
0	0	1	1	0	8
0	0	1	5	0	2
0	0	1	0	0	1
0	1	0	0	1	0
1	0	0	0	0	8
0	8	4	0	0	2
0	0	1	0	0	2
0	0	0	0	0	3
3	0	3	0	1	0
0	5	1	1	0	0
0	2	0	0	0	0
1	1	0	0	0	1
1	0	1	0	1	0
1	1	0	0	0	0
0	0	1	8	0	0
0	0	0	0	0	1
0	3	3	0	0	9
0	1	2	0	0	0
0	12	1	0	0	2
0	5	3	0	0	2
0	0	10	8	0	0
0	2	12	0	0	1
0	0	0	0	0	1
0	0	0	7	0	0
0	0	18	0	0	0
0	6	0	4	0	1
0	0	0	8	0	2
1	0	0	0	0	0
0	0	4	0	0	0
0	0	2	0	0	1
0	7	1	1	0	0
0	0	1	2	0	0
0	1	2	2	0	0
0	0	0	0	1	0
0	0	0	0	0	0
0	0	0	0	0	1
0	1	2	0	1	2
0	3	0	0	1	0
0	2	3	2	0	3
1	0	1	0	1	1
1	3	1	0	0	0
4	0	2	0	0	0
0	1	0	3	1	0
6	0	2	1	0	0
0	11	4	0	0	0
0	5	2	0	0	0
0	0	1	0	0	6
0	0	2	0	0	1
0	0	1	1	0	1
0	0	5	0	0	0
1	1	1	1	1	0
1	0	0	0	0	0
0	3	0	0	0	15
0	1	4	0	0	1
0	0	1	0	0	0
0	0	0	0	0	0
1	1	2	1	0	2
1	0	0	1	0	1
2	0	0	1	0	1
0	0	3	0	0	1
0	13	0	0	5	0
11	7	1	1	2	0
0	1	0	1	0	0
10	4	0	0	0	0
1	8	0	0	0	1
0	9	0	0	0	0
0	0	21	0	3	1
0	0	0	0	1	0
0	0	0	1	1	0
1	9	2	0	2	0
0	0	0	0	0	0
0	2	10	0	0	1
0	0	0	0	0	0
0	7	2	0	0	3
0	1	2	0	0	0
0	7	0	3	1	1
0	2	0	0	0	2
0	0	2	0	3	1
0	1	2	0	1	1
0	1	6	0	4	0
0	0	1	0	0	5
0	5	0	0	1	0
0	7	0	0	0	0
0	8	18	0	0	2
3	3	2	0	2	1
0	4	0	0	1	0
0	5	5	0	0	1
0	13	0	0	0	0
0	0	0	0	0	1
0	0	2	0	0	1
0	3	1	0	0	1
0	4	9	1	1	1
0	1	11	0	0	6
0	2	0	0	0	2
5	0	0	0	0	0
0	0	6	0	0	0
0	3	10	0	0	0
0	0	0	0	1	1
0	0	0	1	0	5
0	0	1	0	0	2
0	2	0	0	0	1
0	1	0	0	0	0
0	1	0	1	1	1
0	0	0	1	0	1
0	0	2	1	0	1
0	0	2	0	0	0
0	0	0	0	0	1
0	1	10	0	0	0
0	0	1	0	0	1
1	0	3	0	0	0
0	0	3	0	0	0
0	3	6	0	0	1
0	0	8	0	0	2
1	0	3	8	1	1
0	4	2	0	0	4
0	0	1	0	3	2
0	0	1	1	0	2
2	0	1	0	0	1
0	0	0	0	0	1
0	1	7	0	1	0
0	0	2	0	0	1
0	0	8	0	0	3
2	0	1	0	1	2
0	1	0	0	0	0
12	0	0	0	0	0
2	0	2	0	0	0
1	9	2	0	0	2
0	1	1	0	0	0
0	2	0	0	0	2
0	1	1	0	0	0
0	0	3	1	0	1
0	1	0	2	0	0
0	1	0	1	0	2
0	0	0	0	0	0
2	0	0	0	0	1
0	13	17	0	0	1
0	0	0	0	0	0
1	0	0	0	0	0
0	0	0	0	2	0
0	0	0	0	2	1
0	0	1	0	0	2
0	0	1	0	0	1
0	0	0	0	1	0
1	0	6	0	1	1
0	0	0	0	0	1
0	2	0	0	0	1
0	0	0	3	0	1
1	0	9	0	0	1
1	0	2	0	0	1
0	1	0	0	1	1
0	2	1	0	0	0
0	0	2	0	0	1
0	0	0	0	0	0
0	2	5	0	0	3
0	0	4	0	0	0
0	1	0	0	0	0
0	0	3	0	0	2
0	3	1	0	0	0
0	1	0	0	0	0
0	0	2	1	0	0
1	0	1	0	5	1
0	0	2	0	0	0
0	0	2	0	1	5
0	1	1	0	0	0
0	0	3	0	8	0
0	0	0	0	0	0
0	1	0	0	0	0
0	0	3	0	0	0
1	1	0	0	1	1
0	0	1	0	0	1
0	4	3	0	0	0
1	0	2	0	1	0
0	2	1	0	1	1
0	0	1	1	0	1
2	1	7	0	0	0
0	3	2	0	5	8
2	1	1	0	0	1
2	0	0	0	0	1
0	0	1	0	1	1
0	0	1	0	0	0
0	0	0	0	0	0
0	0	0	0	0	0
0	0	8	0	0	1
0	0	10	0	1	0
1	1	2	0	1	3
0	0	0	2	0	0
0	3	2	0	0	0
1	2	0	0	0	3
0	0	0	0	2	2
0	0	0	0	0	0
0	0	1	1	0	3
0	2	2	0	0	0
7	0	4	0	0	0
0	0	10	0	0	3
1	1	0	1	0	0
1	2	4	0	1	1
0	0	4	0	0	0
0	1	11	0	0	1
0	0	0	0	1	0
1	0	10	0	0	2
0	1	0	0	0	2
0	0	0	0	5	0
0	2	1	0	0	0
1	0	0	0	0	1
0	1	1	1	1	0
0	1	2	0	0	0
1	0	0	3	0	1
0	2	0	0	0	1
0	0	1	0	0	0
0	6	0	0	0	0
1	0	0	0	0	1
1	7	0	0	0	0
0	0	2	0	0	2
0	4	0	0	0	0
0	8	4	0	0	0
0	1	0	0	0	0
1	6	0	1	0	0
1	6	2	0	0	0
0	0	0	1	0	1
0	0	2	0	0	0
0	1	0	0	0	0
1	1	0	0	0	2
0	10	1	0	0	0
0	0	5	1	0	0
1	0	2	5	0	2
0	1	0	0	0	3
4	0	15	0	0	0
0	1	0	0	0	1
0	2	19	0	1	0
0	0	19	0	0	1
0	6	0	0	0	1
0	0	1	0	0	0
0	0	9	0	0	0
0	0	1	0	1	0
0	0	0	0	0	0
0	0	2	0	0	2
0	0	0	1	0	1
0	1	10	0	0	0
0	0	0	7	0	0
0	2	2	6	0	1
0	5	2	0	0	0
0	0	4	0	0	1
0	0	10	3	0	1
0	1	22	0	0	3
0	1	1	1	0	1
0	0	5	4	0	0
0	1	8	0	3	6
1	5	1	0	0	8
0	0	0	0	0	0
0	0	6	0	0	0
0	6	6	7	0	0
0	1	1	0	1	6
0	5	7	1	0	0
3	1	4	1	0	0
0	0	0	2	0	0
0	1	0	2	0	1
1	3	0	1	0	1
0	6	1	0	0	2
0	0	14	0	0	1
0	1	1	0	0	1
0	6	1	0	0	0
0	1	9	0	0	0
0	0	1	0	0	0
0	0	1	0	0	1
0	1	0	0	0	3
0	1	3	0	0	0
1	12	0	0	0	1
0	0	14	0	0	0
8	9	0	0	0	5
0	0	2	0	0	2
0	1	1	0	0	0
0	0	2	0	1	0
0	0	1	0	0	0
0	0	3	0	0	0
0	2	0	0	0	0
0	10	0	0	1	2
0	0	4	3	0	0
0	0	1	0	0	0
0	4	1	0	0	1
0	0	0	0	0	8
0	1	0	0	0	1
0	0	2	0	0	0
5	0	0	0	0	2
0	0	0	0	0	12
0	1	4	0	0	1
0	0	1	0	0	0
0	8	11	0	0	0
8	0	3	0	0	1
7	0	10	0	0	0
0	0	0	0	0	0
0	1	2	0	2	1
0	0	0	0	1	5
0	1	1	0	0	2
2	0	4	0	0	5
0	0	5	0	0	0
0	2	7	0	0	0
0	0	1	0	0	7
0	0	10	0	0	1
1	9	14	0	0	0
0	4	17	0	1	2
0	7	4	0	0	1
0	0	0	0	1	0
0	1	6	0	1	2
0	0	1	0	0	0
0	8	0	0	1	0
1	0	0	0	1	2
0	0	3	0	0	0
4	0	0	0	0	0
1	0	0	0	1	2
0	1	0	0	0	1
0	0	2	10	0	0
0	0	0	0	0	1
0	0	0	0	0	0
0	0	12	0	0	0
0	0	0	0	0	0
0	2	3	0	1	0

## Sheet: Fig 4i
48h, DMSO, 1e5 vg/cell	48h, B02 2 uM, 1e5 vg/cell	48h, B02 10uM, 1e5 vg/cell	48h, DMSO, 1e4 vg/cell	48h, B02 2 uM, 1e4 vg/cell	48h, B02 10uM, 1e4 vg/cell
206.227	361.04	653.77	292.074	221.225	908.225
483.216	627.853	206.007	302.306	243.212	764.253
402	542.236	646.884	179.628	341.652	326.716
276.957	225.971	580.625	221.465	274.727	1311.43
274.808	425.389	1774.61	227.983	532.097	2407.09
384.669	460.712	491.27	257.333	223.446	1026.13
569.203	380.563	632.47	162.948	255.077	2163.05
491.968	379.383	526.518	169.277	206.266	1576.08
483.717	776.731	817.847	240.511	285.536	887.934
330.225	242.391	955.004	280.036	199.748	195.172
576.286	401.98	862.552	299.895	224.624	409.27
177.888	296.972	618.725	161.86	230.752	379.583
208.37	380.54	805.269	209.319	205.398	2393.25
407.134	390.832	562.723	245.016	198.998	475.258
202.503	338.242	388.135	202.056	195.239	674.585
287.992	264.461	236.098	285.703	209.259	402.882
223.87	293.787	676.256	243.956	206.384	699.356
293.469	272.853	1053.01	173.365	255.934	415.06
206.4	179.755	481.803	178.462	237.232	489.332
291.858	216.816	464.108	254.341	393.118	280.065
273.422	680.353	323.795	228.796	251.193	359.98
331.251	270.31	651.49	257.332	240.959	410.898
213.927	382.54	1101.77	580.023	227.392	465.313
354.491	240.589	543.442	242.165	614.741	908.84
247.243	214.254	1034.49	344.879	310.59	1307.22
641.933	463.381	750.044	201.701	329.007	361.234
301.767	474.717	993.665	274.246	263.467	1155.22
246.61	303.5	769.176	521.923	337.942	354.959
743.338	289.907	303.024	299.824	190.622	265.963
244.804	504.289	302.327	284.608	243.017	822.732
241.49	288.33	523.426	337.962	272.25	425.673
609.397	508.382	765.894	323.011	265.382	1384.49
278.414	203.691	579.992	523.404	410.88	246.747
1289.01	368.737	2517.41	411.336	286.493	699.434
470.898	378.604	1151.39	245.287	175.839	741.294
506.517	587.39	619.554	190.39	168.094	536.553
295.051	337.584	835.879	200.407	177.415	463.676
418.335	375.227	296.623	272.035	176.043	419.77
386.95	187.802	451.439	319.731	248.793	236.18
305.574	247.092	200.434	322.844	177.231	302.481
383.946	306.446	1833.96	261.349	315.781	229.91
340.202	950.893	1201.82	373.488	203.217	399.157
373.647	431.039	2280.48	253.793	757.525	307.083
202.436	221.373	608.333	240.755	198.582	237.311
223.742	214.525	923.819	338.609	693.345	820.106
464.468	291.025	552.198	311.965	241.921	213.186
437.791	257.653	597.448	329.458	412.688	232.905
312.635	343.829	299.574	337.487	292.996	764.451
398.06	403.284	479.25	279.819	413.928	650.118
458.145	509.579	272.076	176.921	233.272	178.745
309.302	326.431	435.235	296.446	295.171	768.301
287.385	368.837	308.085	290.524	201.26	251.318
314.401	340.369	471.185	289.317	227.738	369.183
609.871	445.981	465.419	387.271	290.225	286.812
284.068	357.695	288.692	254.785	286.042	475.135
504.148	350.651	518.247	327.229	219.606	883.763
592.58	249.465	330.885	357.068	279.822	332.507
449.636	513.919	711.02	238.07	275.224	622.769
224.521	231.556	373.849	252.169	217.434	747.706
1137.08	664.506	402.322	223.661	227.458	267.615
464.744	669.16	224.415	349.498	225.21	346.509
435.374	580.894	418.045	511.926	530.14	339.908
629.686	281.766	539.582	312.125	231.274	493.922
586.204	201.856	601.384	274.805	207.085	371.953
301.443	1770.93	498.434	196.855	271.436	403.518
1370.68	222.47	527.841	247.305	236.748	304.324
690.429	319.015	551.525	347.813	246.924	380.841
245.435	376.492	342.527	265.054	243.039	674.315
319.295	210.575	591.641	336.951	295.892	236.17
270.106	257.882	316.668	258.852	274.427	304.776
500.472	535.4	582.438	400.805	229.134	291.557
234.799	309.719	315.486	225.079	326.3	296.367
280.288	403.379	312.356	447.608	255.502	1023.45
313.102	634.769	345.067	520.282	177.728	351.637
286.423	437.334	402.359	654.104	180.372	714.172
262.42	470.043	730.44	241.831	184.991	915.411
815.99	661.755	286.996	293.432	243.533	365.777
348.14	181.683	339.035	338.621	409.114	207.575
345.833	239.282	2089.78	325.154	186.855	858.683
258.167	304.985	727.649	237.851	305.625	317.285
258.028	605.16	677.099	348.586	262.333	292.775
263.566	174.633	2496.57	384.603	304.308	267.464
394.144	232.472	394.026	224.861	774.18	204.181
222.223	547.258	1428.79	279.384	210.158	396.049
188.578	364.264	423.624	280.161	229.815	412.204
228.152	314.438	444.242	273.103	766.204	870.808
268.798	350.442	763.136	299.189	277.983	322.728
361.2	474.405	336.549	254.284	268.127	287.13
298.813	385.744	623.617	331.684	347.727	788.84
224.32	184.106	813.965	324.582	613.776	165.406
208.8	442.797	402.932	202.503	230.638	448.462
337.05	284.06	323.12	241.034	255.862	210.265
171.034	317.993	277.106	167.971	341.108	683.435
206.163	727.204	785.228	284.818	229.494	2208.89
223.708	493.858	997.81	167.269	306.261	730.032
172.784	501.701	267.912	318.78	358.918	259.242
194.535	385.745	862.687	325.525	247.24	1332.29
174.38	338.56	212.601	192.061	276.679	466.78
172.733	366.637	845.877	214.614	194.772	668.438
214.097	255.397	1273.87	268.915	323.057	841.231
282.727	295.649	410.735	166.836	231.696	1001.6
281.039	271.134	435.418	335.027	234.695	428.958
367.835	451.364	2100.35	289.902	304.743	266.333
343.964	325.495	185.935	189.633	277.514	3854.91
287.943	385.837	237.597	275.721	175.369	210.673
281.528	269.268	635.529	253.18	296.105	424.32
381.798	558.491	989.239	176.061	260.046	532.178
232.197	564.431	757.365	184.002	291.002	1190.35
693.856	593.858	1034.06	278.193	213.745	268.763
413.244	220.412	595.81	248.183	257.33	1280.62
239.155	313.783	413.536	200.408	286.252	1098.9
839.936	245.144	642.147	243.607	248.528	397.012
416.085	324.152	1307.68	227.026	219.775	590.009
352.061	194.339	1136.82	203.457	223.264	263.845
242.37	282.655	305.934	287.225	237.808	395.284
243.502	779.946	370.293	310.14	355.982	288.592
300.097	588.845	462.744	240.515	238.814	513.504
351.908	411.783	592.34	230.933	348.937	436.377
577.607	499.883	465.287	266.918	307.632	811.288
285.399	312.957	469.085	202.539	344.839	424.299
343.771	229.924	326.42	174.479	313.282	477.143
585.082	1211.17	498.143	240.429	229.167	498.169
408.398	373.271	3218.35	339.249	293.547	759.78
563.908	220.574	1199.29	239.52	223.374	830.283
305.405	570.998	617.885	329.439	186.729	552.732
260.139	449.652	487.229	331.774	235.634	325.58
498.809	493.943	380.349	322.501	229.693	803.684
290.047	286.556	584.141	182.391	281.134	273.882
282.817	192.889	329.845	280.015	221.699	383.341
234.032	270.227	444.716	262.5	437.67	643.536
283.955	331.797	828.981	213.097	296.967	462.508
300.68	441.972	193.421	275.924	531.859	7400.45
271.092	389.975	616.061	219.681	236.43	393.591
366.279	862.97	2810.29	273.202	196.193	1281.09
509.51	780.152	760.502	382.459	312.745	426.012
328.586	1878.59	441.968	207.108	524.937	389.195
336.073	243.6	358.685	208.317	202.077	201.116
414.261	712.501	339.329	270.11	892.505	324.952
284.101	331.012	307.878	189.932	187.142	709.982
377.106	388.953	296.404	268.808	289.689	595.693
327.269	375.882	984.511	219.512	279.971	210.334
288.35	352.276	247.241	201.169	242.872	517.289
387.705	304.728	379.67	285.984	251.518	678.367
293.417	631.879	859.74	293.989	278.38	1236.46
315.075	201.46	1094.55	236.569	378.097	561.948
295.522	317.616	993.318	416.098	270.505	177.112
375.836	339.746	645.021	315.809	260.325	267.661
443.38	559.07	347.832	180.276	332.824	1106.13
437.536	180.849	544.542	227.874	344.034	548.075
313.04	322.035	356.524	291.946	605.401	545.844
311.407	510.422	679.527	206.841	714.78	945.425
299.41	249.07	550.02	198.595	267.031	613.17
450.696	315.068	1315.73	185.502	289.407	802.448
394.76	400.693	493.54	225.142	197.994	394.25
196.256	318.251	553.209	234.107	288.252	898.489
178.74	338.592	808.438	163.799	281.656	438.121
330.914	509.077	648.138	234.19	170.52	498.21
193.051	1005.33	468.328	187.576	226.325	418.788
360.274	341.899	325.94	257.937	273.47	322.517
427.138	278.17	1911.32	235.834	244.254	1183.43
279.179	284.497	1437.98	165.21	259.846	644.399
355.231	495.206	859.569	160.829	322.565	325.379
309.164	293.7	811.858	195.549	320.203	1170.12
435.939	399.675	456.028	229.173	425.423	385.061
211.356	355.49	353.286	194.708	266.156	311.743
280.694	217.469	324.584	262.232	322.54	215.029
554.774	574.299	390.03	199.963	756.982	1208.88
193.158	356.207	442.342	202.285	396.97	1412.14
365.339	201.927	677.846	279.885	282.926	791.616
237.209	243.643	440.837	172.144	325.154	543.243
863.696	348.583	410.828	338.329	278.173	717.892
186.133	284.942	440.37	306.579	330.487	1345.67
206.556	210.97	571.791	211.396	316.892	707.791
385.601	257.106	529.805	178.512	492.104	389.667
187.789	276.569	416.702	229.461	349.155	675.238
277.178	254.11	471.392	537.267	362.485	843.672
184.093	338.397	476.601	528.616	496.229	721.304
234.862	811.763	948.007	308.923	507.217	413.538
228.366	575.165	428.798	383.971	500.043	240.553
241.605	311.955	363.02	270.124	308.037	792.447
270.326	549.666	498.725	214.545	526.782	1373.63
414.125	243.283	457.954	331.718	569.732	845.279
261.973	546.651	398.776	169.86	797.739	420.397
291.463	266.003	991.777	433.12	769.139	1070.74
289.424	448.935	901.203	164.585	175.482	339.945
220.168	595.865	953.046	342.387	162.402	208.294
192.886	615.166	866.183	226.34	312.62	666.823
234.794	355.924	716.617	165.731	709.792	369.324
210.887	385.777	656.891	176.575	309.335	288.752
426.719	243.328	254.555	210.25	313.241	255.97
214.638	518.997	469.276	232.648	253.42	256.46
190.744	392.385	350.559	358.323	2285.52	270.393
233.131	400.881	546.083	198.509	238.709	820.612
206.885	434.339	495.318	262.919	295.499	287.526
280.105	1051.44	519.411	168.977	481.202	535.584
224.423	1254.73	438.795	199.616	287.321	603.608
209.277	418.023	1074.03	332.841	213.657	644.104
333.678	487.383	434.369	286.118	459.089	938.906
221.416	291.504	1702.38	277.625	301.754	279.299
204.575	316.773	1177.92	225.679	287.19	882.096
204.827	233.934	651.47	343.044	273.101	371.304
173.597	409.44	485.717	268.177	215.411	638.469
256.79	267.059	919.631	236.438	419.008	266.039
166.611	401.585	469.702	215.811	453.842	294.427
200.708	509.603	588.995	240.06	565.617	335.464
180.215	245.258	731.16	184.158	373.492	481.885
206.553	253.928	702.955	166.396	176.264	323.674
249.02	441.521	480.856	255.504	381.638	432.641
244.927	443.33	782.108	297.809	2137.65	684.465
222.341	442.403	831.129	189.709	2157.69	221.489
268.501	307.18	432.843	214.588	424.697	644.78
274.378	207.359	962.621	193.456	352.259	292.582
223.846	304.721	992.691	227.068	570.215	216.053
194.485	435.728	988.21	179.247	207.615	483.64
217.103	874.576	781.496	194.412	642.065	700.383
260.988	322.834	514.25	296.048	498.669	291.732
347.367	308.885	563.064	174.286	770.017	610.791
352.076	641.47	3364.81	197.453	180.309	1090.44
342.853	453.408	1313.18	330.51	713.408	329.832
551.559	197.83	2857.83	354.99	226.17	501.242
290.104	329.527	474.489	367.125	283.382	631.214
932.033	1036.32	1676.36	297.676	341.91	587.124
188.701	656.426	865.185	261.744	234.422	669.65
1009.87	246.163	1743.47	228.052	408.671	843.39
341.417	369.56	517.195	365.568	733.709	233.68
292.442	234.779	192.741	227.904	383.328	684.692
843.636	805.858	641.91	263.514	306.2	271.148
480.257	283.547	162.085	307.508	253.265	304.473
322.924	436.196	329.279	341.014	278.631	250.972
254.535	1149.31	464.14	388.625	248.843	199.677
318.485	309.713	840.128	287.012	291.189	212.652
847.709	220.93	560.918	229.289	269.315	281.827
240.978	301.474	557.378	313.952	488.323	4420.18
241.45	550.308	161.628	254.599	380.209	326.379
243.243	856.255	887.28	175.154	209.737	355.837
436.736	278.485	441.037	219.004	216.22	489.674
227.589	207.832	1171.71	275.606	270.573	332.149
277.493	231.674	380.054	189.634	298.071	584.562
207.258	836.424	572.479	335.645	203.591	404.139
217.888	264.848	881.105	214.204	253.076	362.842
840.239	361.369	415.38	310.437	448.358	503.425
782.398	212.078	459.879	327.502	236.911	324.976
248.179	345.03	1647.68	251.283	208.289	440.988
311.11	355.788	495.847	291.032	233.76	553.772
269.786	346.084	266.836	179.513	300.185	290.25
236.051	387.921	1004.49	226.923	186.413	299.754
373.214	301.393	633.931	316.597	441.492	429.558
345.758	1043.92	463.457	198.663	183.675	320.897
214.134	265.308	533.909	231.359	285.363	271.303
960.153	305.683	1602.18	364.045	292.276	341.76
286.77	416.877	722.323	330.124	231.944	320.322
217.431	275.603	1185.25	375.932	235.607	323.18
260.418	291.75	533.202	281.899	362.614	942.378
238.58	266.002	191.079	266.42	292.122	329.896
349.284	203.401	951.337	206.825	305.368	204.86
263.624	274.665	539.192	209.223	274.088	391.975
421.773	1503.78	599.002	346.33	290.811	441.569
198.112	499.209	583.611	358.767	332.628	440.481
424.996	261.812	648.568	315.781	277.091	1112.34
251.183	299.631	361.947	201.367	207.38	329.382
194	687.881	435.351	223.767	224.407	514.626
234.242	1802.18	546.037	245.062	244.863	330.093
386.402	768.428	682.204	283.167	471.939	828.697
347.19	229.035	951.072	247.602	274.632	466.892
234.182	212.994	807.909	225.969	268.36	447.006
330.226	458.148	648.307	292.496	189.761	751.767
269.318	359.558	1191.94	271.213	227.108	365.935
335.562	419.675	500.794	234.395	193.231	389.002
1591.05	513.574	374.72	344.193	175.634	345.128
434.599	414.08	643.341	240.806	433.03	334.325
737.631	299.581	452.102	362.011	258.25	1048.92
420.068	626.597	316.732	550.023	473.616	1432.07
258.276	445.658	535.88	470.764	173.142	3485.08
744.844	372.699	731.875	495.119	188.638	491.355
400.04	365.549	284.62	281.008	320.278	2794.63
397.999	296.916	572.917	261.861	387.114	356.443
396.003	297.445	589.47	249.396	338.911	2485.94
269.494	228.751	791.874	297.877	358.138	1108.19
200.687	346.412	473.333	497.618	362.296	677.568
1852.74	355.352	520.328	461.033	211.361	366.856
268.226	343.598	474.098	243.742	349.471	176.591
344.254	275.393	366.748	193.577	651.796	1396.57
479.843	170.273	522.901	284.609	270.42	730.442
668.013	424.913	680.82	293.003	327.746	287.84
1912.89	394.505	731.69	212.451	164.754	292.351
1518.06	339.639	352.41	211.765	260.693	273.728
376.584	255.634	508.591	239.231	370.044	1453.66
224.521	2688.46	640.336	215.216	294.18	2221.67
262.848	175.341	897.195	255.358	327.932	264.271
514.333	565.558	432.527	235.529	242.832	231.43
497.388	921.751	435.456	220.364	379.015	618.304
431.062	310.045	1723.36	182.434	199.122	726.04
336.571	409.559	781.327	231.038	268.662	385.264
441.96	981.012	757.762	227.357	163.239	166.885
344.226	523.005	600.393	245.043	236.852	386.1
513.098	318.638	927.328	267.488	165.686	362.501
400.58	163.225	498.906	228.864	319.272	309.757
247.385	278.197	1159.83	230.023	654.396	223.428
236.035	340.347	621.94	220.85	221.824	640.372
290.445	578.744	689.514	247.216	162.162	978.805
558.186	397.352	498.783	267.319	217.931	326.62
218.856	690.026	353.863	202.297	281.021	628.732
349.408	187.156	303.623	190.363	311.702	306.849
308.344	181.258	328.695	253.511	420.475	879.17
781.358	376.733	390.675	184.159	335.914	307.375
563.931	890.216	579.895	328.918	256.724	1154.21
297.183	244.42	317.766	262.121	276.317	538.012
435.215	589.351	296.378	311.852	330.72	1082.52
527.624	225.675	217.679	238.007	539.469	415.633
405.704	284.078	303.223	246.497	369.869	1668.63
382.412	272.049	259.861	280.459	238.72	258.62
210.221	257.894	633.307	238.751	230.99	616.107
252.251	270.187	317.578	301.503	390.376	1645.57
361.445	449.651	381.916	216.531	329.835	1242.72
682.625	714.913	419.214	202.165	520.18	282.292
221.402	385.954	486.107	195.016	203.205	509.127
234.809	1047.26	740.251	204.436	236.337	450.275
386.301	267.597	350.012	265.076	192.859	295.252
212.881	379.006	499.596	232.669	200.263	465.16
240.328	360.642	609.006	241.328	229.107	347.326
244.117	396.18	340.096	193.233	265.592	164.842
298.475	189.387	381.642	185.541	508.891	603.872
262.497	210.813	459.567	247.153	197.287	321.627
222.766	354.355	515.57	254.728	179.059	350.767
243.713	387.101	498.999	304.857	211.898	356.39
246.21	336.864	433.573	214.595	276.001	732.596
190.774	473.824	493.233	358.863	194.933	593.312
243.235	202.536	317.617	263.253	195.395	751.131
252.526	316.308	689.156	334.042	260.269	1426.89
224.949	718.65	772.958	339.441	593.743	383.797
222.101	364.252	411.739	242.52	195.295	1236.84
274.161	479.092	460.045	186.162	197.157	419.414
195.869	698.411	547.784	278.632	228.36	370.337
225.436	501.829	711.119	206.465	248.227	554.878
291.929	370.198	500.368	338.876	241.428	417.724
261.294	384.625	801.159	282.705	274.442	574.462
243.745	804.977	482.031	292.443	393.27	702.646
229.927	281.003	470.533	240.139	504.272	1930.36
259.909	351.488	683.964	207.852	485.776	1908.87
226.895	272.59	367.236	262.001	637.72	658.015
379.493	288.264	1191.29	191.635	281.101	695.993
265.943	436.868	437.838	257.54	604.847	417.597
384.677	351.896	213.386	263.061	425.713	409.447
315.806	967.928	461.293	276.036	397.816	365.254
257.261	325.219	1615.34	184.034	340.746	325.921
271.61	221.953	406.094	217.357	226.209	991.207
238.994	345.2	644.593	232.356	249.568	1500.17
398.567	303.562	259.997	181.589	568.946	340.767
303.55	253.009	559.568	287.343	227.877	345.382
402.36	1162.23	283.628	230.547	322.441	1648.31
303.655	245.856	5901.08	290.622	298.639	329.004
319.104	340.235	223.432	244.343	448.594	483.493
309.726	438.68	270.934	226.11	230.904	421.82
290.986	433.867	363.463	257.964	377.108	429.392
691.835	281.128	1186.8	363.48	229.36	456.251
270.931	390.202	384.398	258.904	336.767	312.108
400.22	1365.68	357.778	229.698	660.757	425.437
227.492	266.228	706.459	208.189	387.84	337.751
231.16	383.508	243.259	230.787	256.761	219.701
230.427	306.551	668.549	293.098	306.333	468.215
351.986	413.5	1046.55	206.302	330.45	282.625
1037.83	340.783	547.059	629.556	631.719	645.242
231.216	509.109	917.254	334.952	271.114	523.516
622.187	1042.5	344.815	363.479	591.836	303.38
264.972	248.055	312.36	322.767	278.851	576.337
486.722	512.689	241.393	190.974	330.308	304.543
979.461	340.756	793.49	315.619	399.861	381.605
239.234	258.627	515.032	222.522	254.208	1900.84
795.919	293.843	1727.34	337.977	281.768	275.537
290.419	374.932	230.484	275.013	343.559	814.393
280.5	261.251	274.183	344.293	338.206	906.026
244.275	383.233	178.196	268.498	336.949	365.688
897.655	625.352	305.631	341.369	225.819	261.241
221.46	256.364	1744.23	351.53	267.354	235.19
473.902	354.355	318.288	324.073	174.496	334.136
233.287	1020.75	4707.04	229.913	282.654	2313.23
171.928	254.669	671.203	324.039	251.909	504.716
243.569	580.398	2384.89	331.892	209.4	935.134
236.972	995.192	836.495	304.368	236.244	260.848
252.698	399.324	363.873	286.154	181.994	2003.23
433.902	373.41	472.659	182.365	486.519	1949.13
252.932	846.697	343.155	194.936	223.969	665.403
332.352	374.706	666.259	386.232	248.341	1132.4
417.739	363.749	528.017	181.411	243.691	1069.84
380.886	319.063	482.073	181.517	234.881	388.508
236.994	382.17	574.063	221.552	185.249	394.167
373.148	334.175	508.476	450.096	263.839	289.259
421.012	299.803	449.681	299.251	423.896	213.894
378.853	415.392	241.335	208.593	210.575	823.601
283.149	616.524	283.761	293.304	235.266	363.339
279.742	739.805	567.807	294.665	462.11	549.525
234.678	432.824	257.815	341.405	430.641	1144.93
229.372	312.005	346.632	398.652	258.999	849.293
257.087	430.14	311.197	196.959	379.392	528.547
981.896	325.054	244.11	191.817	483.252	456.603
295.025	521.158	387.203	219.497	320.594	450.249
225.783	831.787	314.576	235.956	285.189	373.168
175.642	311.614	478.544	285.713	273.505	536.961
222.184	417.968	295.127	578.018	283.264	650.098
923.52	363.259	342.02	275.891	323.643	802.383
238.83	580.633	424.623	418.351	199.366	1148.71
275.381	506.816	1437.01	494.502	389.753	912.913
264.175	878.572	848.344	879.101	458.901	1505.93
227.386	804.74	814.456	428.216	255.092	1028.82
811.551	678.658	3653.46	289.672	277.993	410.108
299.673	515.485	474.02	261.453	257.841	907.701
320.375	398.135	870.243	590.338	288.136	459.143
731.839	1370.39	527.527	258.098	196.256	409.398
419.614	350.456	920.511	822.795	269.028	405.797
275.948	433.261	322.15	373.601	242.141	303.777
1322.44	382.603	904.159	183.956	381.639	1405.23
1440.99	332.531	4509.37	276.596	239.804	792.481
431.86	318.345	438.556	1529.08	242.182	410.967
940.624	579.027	1419.68	379.824	271.695	503.096
342.922	376.684	526.115	338.797	277.08	775.878
420.147	299.05	530.067	390.222	286.367	284.292
679.693	902.825	405.644	196.82	279.655	189.682
564.995	200.46	699.983	222.119	436.766	262.428
710.004	462.568	447.716	254.008	267.255	1005.04
348.056	462.055	304.745	630.074	293.808	329.05
188.726	542.193	328.032	395.284	200.031	346.314
340.221	603.872	1053.73	250.282	253.544	501.605
236.258	813.723	605.173	383.77	236.699	331.302
217.056	341.619	555.886	473.148	282.795	4060.15
303.857	387.623	417.956	280.007	236.271	582.754
1049.65	700.218	510.365	269.268	254.668	189.878
416.939	287.025	408.835	363.774	220.385	301.535
228.548	430.635	401.299	255.335	265.77	332.221
281.082	286.548	683.997	606.66	336.021	197.319
282.328	183.617	574.728	435.742	193.533	227.072
236.591	346.07	314.42	317.381	256.517	700.54
188.377	342.338	908.561	243.133	218.933	470.175
408.834	480.927	307.853	382.043	224.428	986.968
458.818	201.578	562.597	188.121	269.18	272.59
380.729	192.042	837.039	280.703	197.355	418.833
567.157	205.172	961.93	263.941	176.323	528.22
318.448	448.085	364.506	492.371	174.923	969.066
272.204	458.489	530.131	655.818	184.623	398.295
340.995	486.075	414.585	370.215	201.423	261.935
264.305	588.002	568.615	273.905	261.843	712.082
241.107	1314.07	473.65	187.811	216.076	665.908
331.329	251.561	408.131	190.075	252.855	444.464
541.805	199.473	647.322	185.734	297.24	535.434
357.349	712.326	526.315	201.646	254.745	558.887
263.337	529.082	338.902	184.798	206.047	552.788
216.783	250.734	615.277	292.592	227.68	508.383
536.457	198.243	725.614	199.732	255.057	367.503
277.416	308.767	263.828	265.873	197.466	366.033
236.203	263.368	385.161	265.408	285.409	319.626
223.599	378.621	516.008	230.02	206.292	314.483
175.794	563.791	463.964	328.221	250.863	741.083
184.388	258.821	743.946	187.569	372.2	946.82
247.591	622.113	737.626	180.321	301.122	1431.58
225.059	194.66	512.033	187.802	336.295	1046.37
229.327	290.142	385.1	284.935	296.159	423.171
211.329	308.199	660.733	217.231	239.304	637.758
187.853	192.115	321.4	211.719	352.554	636.312
454.508	707.265	450.326	238.132	397.457	311.058
227.601	300.353	1043.06	233.134	302.133	426.252
204.664	298.869	756.664	223.248	265.884	609.562
240.127	365.61	544.344	282.039	257.848	438.745
242.116	3087.04	981.484	200.307	481.192	570.966
335.872	1144.45	537.213	240.743	275.874	501.444
221.746	466.604	1084.62	227.668	278.202	634.73
222.53	3664.1	1163.91	265.624	290.581	3264.89
266.425	419.912	679.465	286.708	197.754	272.285
305.506	279.215	1146.3	182.83	196.405	1877.45
313.686	307.369	508.978	240.17	287.187	265.779
422.199	200.767	767.062	308.29	243.006	316.504
314.516	1041.35	604.779	259.762	310.818	202.678
439.272	655.742	629.718	226.039	190.226	983.598
215.415	439.669	552.359	235.836	414.805	462.481
324.559	376.942	222.854	197.079	274.222	260.778
220.244	296.24	534.477	227.654	211.306	561.018
375.957	461.734	272.281	317.315	422.037	407.68
281.621	303.452	374.388	239.879	688.219	344.362
206.382	580.178	392.124	215.137	190.705	3237.03
332.906	220.232	229.207	250.375	343.483	836.851
364.405	322.888	492.995	236.408	334.317	444.243
312.876	491.336	443.649	212.366	279.763	488.072
275.992	209.365	574.665	280.182	1700.19	1441.02
196.439	275.604	379.787	246.322	381.693	794.235
404.126	188.504	630.635	224.878	357.962	236.815
198.66	295.702	275.929	183.5	231.845	429.54
376.981	505.179	727.002	215.962	434.364	443.708
276.797	256.826	579.573	250.377	401.112	368.764
196.268	275.135	688.724	226.212	422.629	336.766
437.141	362.19	457.639	260.5	281.368	320.163
357.876	254.473	483.114	221.345	304.67	498.225
284.673	276.95	286.767	200.938	322.971	1007.06
226.019	292.652	815.826	173.738	400.137	317.711
258.054	239.286	395.632	283.359	295.912	508.203
288.5	182.588	653.194	241.726	307.366	324.036
623.774	314.187	309.765	197.648	324.099	546.411
283.244	482.118	338.469	217.512	304.043	684.48
295.504	211.357	660.94	263.815	503.581	1007.46
289.763	455.09	1051.72	237.135	208.383	479.955
429.611	268.166	325.123	202.069	320.147	623.519
758.552	648.94	254.423	202.585	591.164	827.772
432.88	212.761	2362.01	295.399	227.779	1247.05
455.732	300.962	433.295	161.522	300.512	1179.71
438.293	298.461	288.258	173.53	279.036	288.894
264.667	194.251	799.651	207.457	293.566	222.092
243.54	358.203	579.768	213.439	428.414	1028.95
184.854	281.447	916.239	206.551	335.648	721.707
453.97	286.578	312.411	214.549	434.476	541.714
189.336	230.733	411.2	207.907	373.29	479.205
341.881	758.68	1140.6	208.68	320.758	784.131
267.175	574.434	793.582	267.434	276.407	618.814
574.129	310.808	677.435	163.303	335.412	171.122
538.261	1588.43	394.342	233.531	720.952	1653.02
210.271	235.578	345.032	228.709	297.014	1272.28
215.23	917.345	691.757	222.924	279.924	608.013
216.652	245.447	282.581	175.845	301.181	161.614
280.51	502.237	312.047	208.813	460.599	482.375
286.512	1587.19	262.385	213.621	301.74	419.46
299.032	645.432	608.352	219.607	226.37	303.338
406.996	254.805	264.089	247.067	198.824	1050.75
434.666	577.133	563.268	164.429	293.188	772.664
255.166	246.881	522.817	194.436	319.202	1480.75
221.551	434.601	584.342	200.534	323.061	310.899
252.915	562.771	626.247	183.271	189.106	165.162
229.921	795.774	570.629	290.174	242.276	324.219
314.768	1633.65	997.363	170.573	279.553	759.897
238.902	293.481	779.55	223.957	184.008	3452.9
326.097	1420.09	714.33	279.319	274.794	262.062
235.463	633.805	1359.49	196.04	265.915	334.28
313.721	617.08	1163.99	297.605	269.026	319.372
253.332	1948.68	520.972	242.107	244.928	201.834
239.22	699.097	737.501	224.393	416.341	630.351
272.44	222.857	842.191	187.449	377.693	363.222
201.16	871.121	436.613	236.03	277.042	759.412
263.58	777.928	2045.55	239.204	662.332	2515.25
296.484	1532.59	852.54	236.132	716.555	292.015
304.474	234.705	718.269	256.433	332.942	1834.5
190.552	457.677	262.874	310.803	211.62	597.001
474.331	247.698	748.199	443.849	300.289	585.615
236.417	490.828	795.28	791.857	538.505	2045.09
286.732	194.894	361.571	301.239	712.729	532.335
268.516	249.4	1204	192.644	255.529	250.401
411.933	505.188	456.873	217.285	276.517	967.455
195.058	262.375	1095.6	224.049	367.471	716.807
280.452	305.772	361.565	257.356	370.996	787.003
353.502	580.716	1365.23	189.52	188.953	1044.87
298.862	267.959	458.035	171.919	263.304	354.673
283.788	2216.27	473.186	306.327	215.271	351.701
238.801	254.65	1415.6	169.27	259.45	317.36
189.415	259.82	1518.81	656.865	307.713	825.74
214.729	272.135	1437.27	461.14	193.178	552.689
174.884	280.306	1624.52	243.745	214.51	2341.63
194.626	262.516	413.287	249.508	1247.31	651.677
217.973	460.363	654.66	490.279	392.541	395.092
183.553	218.038	370.834	286.266	670.267	207.441
345.96	582.283	572.03	182.618	477.159	484.377
189.964	629.248	561.469	216.029	944.214	223.527
421.565	703.921	425.257	199.204	811.826	794.525
277.631	329.447	1056.17	213.607	535.771	1173.09
372.386	197.45	774.229	180.696	592.259	435.313
388.876	251.918	419.669	186.706	599.928	329.822
207.562	1019.53	492.948	199.769	732.836	801.701
391.561	322.337	431.913	253.468	309.451	475.647
272.444	668.716	460.652	216.43	585.552	536.064
243.345	196.06	338.313	198.507	580.86	4087.3
251.928	354.912	1294.39	268.213	212.387	910.592
420.637	365.163	1218.07	250.618	338.395	1260.33
291.201	764.622	566.077	361.774	308.13	1457.45
220.56	293.753	713.783	270.279	529.131	471.832
212.469	834.437	433.471	224.452	387.368	491.883
187.921	180.823	259.46	220.759	222.215	315.7
284.696	379.192	378.199	203.758	449.606	448.938
405.489	455.551	255.619	288.618	289.655	347.493
188.513	756.265	248.415	255.054	221.075	443.488
388.269	292.22	244.884	276.919	213.578	446.569
215.58	455.304	500.727	857.702	286.049	761.434
954.619	563.209	554.375	242.647	223.24	341.398
192.868	667.655	691.059	234.056	236.923	173.575
2431	567.381	963.128	252.966	494.429	465.231
530.678	1086.35	329.986	258.626	311.054	718.434
539.893	305.614	1204.82	169.285	570.427	420.485
444.689	336.402	558.989	261.132	469.47	335.628
409.065	280.131	1181.51	268.821	650.186	390.935
887.404	448.144	403.942	226.328	593.062	1653.84
255.647	610.476	890.895	472.632	971.713	708.363
306.284	189.902	454.695	288.109	185.225	371.507
437.188	567.248	546.283	248.168	182.739	736.461
389.718	705.197	364.155	469.128	471.796	330.124
314.951	686.405	1020.19	259.049	605.15	715.502
235.159	705.944	361.928	161.704	280.64	1016.09
195.63	194.835	540.474	261.329	225.451	1895.79
387.768	1295.67	410.213	326.404	993.573	931.911
803.955	218.761	499.508	192.899	841.245	825.445
290.08	221.295	513.41	271.224	154.96	303.065
378.212	217.307	843.295	162.632	256.648	2675.35
287.084	597.221	306.389	585.741	334.027	984.107
242.079	612.291	1574.76	242.373	216.514	895.844
210.574	945.856	568.846	208.657	159.773	1125.19
326.989	203.412	1111.31	355.238	245.881	562.51
206.238	946.805	339.406	295.006	233.028	692.896
271.841	1363.62	2665.87	303.506	261.115	657.87
204.115	851.763	1230.12	651.16	263.568	287.05
221.297	691.197	527.227	282.099	867.97	620.434
200.968	659.15	426.424	313.501	234.839	480.853
331.305	411.862	598.861	193.418	232.005	593.682
515.247	440.559	391.023	704.272	231.86	314.221
273.195	296.78	715.234	209.218	547.312	562.385
475.215	682.007	868.616	167.283	280.67	434.623
248.552	1047.51	913.312	283.468	288.966	715.663
250.581	184.963	943.319	208.284	293.375	1050.35
1052.22	1269.99	886.275	318.457	267.703	379.56
697.824	1399.89	317.673	366.848	233.667	300.459
306.832	505.058	1180.84	367.768	350.472	474.37
1075.13	1012.58	555.112	230.542	462.671	273.098
611.941	273.865	1014.88	247.449	292.244	386.285
336.481	254.807	512.173	277.167	316.489	172.995
293.69	283.085	1781.21	329.703	276.228	1044.1
598.109	338.52	523.963	196.171	265.178	472.098
320.642	501.451	348.052	194.499	307.499	234.588
563.852	336.542	502.885	457.446	232.175	351.779
697.662	329.969	554.21	325.415	327.229	209.397
279.97	383.943	578.907	222.593	309.451	336.937
341.819	542.896	404.59	319.691	369.216	279.108
1162.4	251.163	431.756	297.033	180.649	583.259
287.653	267.034	560.101	177.334	174.763	399.995
1039.8	253.57	417.441	471.045	238.684	557.082
329.055	316.869	395.026	224.925	280.889	247.503
325.983	241.23	1221.61	478.787	192.227	613.018
674.579	358.869	625.82	306.609	209.333	629.513
2419.31	263.927	621.685	190.376	242.012	450.038
539.808	278.58	586.038	281.122	191.776	416.524
248.317	275.635	415.746	224.449	222.303	663.564
338.457	266.173	1014.96	259.287	310.34	1315.83
234.857	310.682	725.042	231.147	571.816	370.867
534.743	364.193	576.61	216.578	216.496	327.664
222.556	451.8	402.128	278.183	297.13	473.678
231.708	335.372	235.11	260.035	228.093	435.656
540.522	477.869	335.359	178.636	337.655	337.799
792.868	1232.98	460.531	180.297	264.507	175.654
291.703	243.287	326.493	276.538	224.83	253.035
217.207	250.49	1503.22	351.533	215.165	1027.05
180.309	315.613	368.143	269.403	353.807	580.435
253.919	241.047	647.461	269.857	232.309	222.613
412.376	336.757	485.498	234.725	239.998	1067.91
283.786	710.275	682.04	170.512	228.969	346.192
230.513	361.139	705.538	281.349	217.267	461.971
353.06	220.202	2054.08	288.945	226.394	286.233
380.479	502.152	524.497	340.608	220.35	333.651
258.286	191.448	830.402	616.427	327.653	384.867
195.759	243.709	388.853	210.48	538.384	449.914
231.174	231.615	546.611	247.527	1943.69	639.79
231.022	235.916	428.137	304.631	247.563	686.313
224.858	719.66	264.699	315.686	286.882	356.138
206.746	247.796	368.649	218.398	971.291	213.013
299.734	254.954	447.399	331.905	429.735	1622.08
212.36	297.86	700.554	340.252	292.921	404.911
224.071	242.852	709.062	377.303	487.407	354.071
216.369	2583.26	501.713	234.409	288.974	990.359
297.425	226.468	440.769	273.899	1722.75	357.275
227.733	290.78	606.979	762.92	223.424	1353.31
284.451	298.93	437.658	456.321	477.171	474.237
290.548	296.717	576.938	320.683	619.787	793.717
212.853	1056.13	756.274	356.862	357.612	730.697
201.454	232.696	855.098	258.513	314.239	540.223
394.093	283.329	568.28	360.015	1538.82	2032.31
365.545	585.172	581.008	292.099	792.541	292.555
244.111	284.277	552.5	400.559	292.846	570.44
245.102	649.878	608.801	216.278	258.642	163.824
257.432	322.999	576.914	439.212	251.941	289.825
260.253	443.823	557.554	470.886	498.016	246.016
273.925	460.217	435.774	330.798	233.429	279.628
284.259	238.804	517.931	300.378	330.91	322.973
240.219	320.844	597.625	502.252	296.502	356.807
274.408	250.389	390.979	356.235	320.137	259.048
315.332	298.104	277.009	462.43	393.061	578.489
348.261	1057.28	466.868	277.595	290.982	248.223
278.635	364.187	381.284	406.061	289.527	984.563
581.833	330.469	540.922	543.329	419.082	252.13
284.113	405.996	668.826	341.587	225.75	825.897
342.867	404.345	1322.22	197.917	181.514	433.316
301.945	377.361	699.025	483.894	208.689	274.312
265.979	331.4	609.487	363.857	460.685	479.893
267.61	396.715	523.551	164.196	271.144	494.236
273.989	518.922	325.279	218.55	219.725	191.205
287.35	315.202	937.246	161.15	227.313	518.073
233.154	313.271	315.918	276.337	172.477	672.858
175.683	321.445	527.951	255.799	411.357	268.379
217.069	668.025	372.276	295.272	314.995	260.079
251.355	273.905	740.377	233.994	200.882	447.077
171.245	822.889	616.39	299.442	172.147	604.087
196.014	327.552	217.314	268.294	520.581	854.746
231.297	588.288	519.939	249.343	512.752	272.223
284.246	708.782	343.565	197.443	172.789	529.134
403.341	368.035	544.021	298.388	565.49	284.517
358.672	1165.28	542.236	320.001	168.703	382.777
289.698	306.322	1536.81	302.993	445.86	480.799
990.438	450.825	1711.93	510.566	318.352	339.92
250.076	532.235	284.603	200.788	174.699	530.081
286.704	424.746	858.42	217.926	522.21	4453.83
176.458	335.965	373.278	178.425	166.2	2118.99
324.231	414.022	752.992	218.215	361.786	1264.23
427.39	318.99	608.085	236.064	167.847	284.842
257.018	693.278	922.658	382.667	455.176	297.892
206.794	321.009	832.287	352.773	344.006	361.468
378.465	518.552	579.094	442.489	214.722	220.477
322.821	998.372	279.343	171.638	345.329	651.905
306.564	287.719	607.5	228.064	284.494	364.332
246.369	357.335	267.955	169.937	177.26	548.479
292.598	258.221	765.64	188.425	254.886	405.126
454.055	390.267	398.382	212.525	228.872	1947.44
236.591	244.174	753.482	251.541	468.08	974.402
222.505	500.287	305.951	253.048	340.974	1235.3
548.749	939.598	1061.59	213.225	297.935	1119.67
228.118	374.641	427.554	219.01	173.431	600.989
531.23	298.008	382.974	223.551	252.074	293.773
263.004	469.967	353.929	217.428	480.485	320.283
211.46	615.288	414.46	225.819	601.959	702.841
479.039	457.588	288.433	254.763	339.339	625.246
315.9	935.376	794.625	246.102	189.441	255.079
360.315	306.333	537.22	219.918	198.061	540.411
611.582	317.175	552.035	198.091	455.75	522.716
540.398	297.6	931.222	342.101	536.08	702.444
264.686	284.617	258.734	251.525	654.656	479.919
171.988	382.562	236.025	201.616	312.204	503.819
316.485	292.285	236.728	240.188	506.015	1230.44
186.926	295.78	406.136	962.662	174.099	424.8
206.351	287.168	986.042	511.294	203.422	611.52
290.208	1181.61	287.882	194.27	177.243	446.945
195.603	1651.97	283.181	212.769	228.04	346.924
309.479	713.339	432.673	244.792	252.583	457.519
336.87	233.947	186.062	248.808	270.664	566.547
266.205	484.63	1154.97	191.522	267.297	288.422
348.662	690.873	601.914	237.145	274.925	685.099
931.31	236.98	774.544	240.262	330.306	281.913
407.394	229.442	1051.97	351.376	301.619	713.04
175.517	345.411	1000.65	275.055	234.846	453.643
170.4	372.398	665.601	304.977	347.012	293.564
267.543	235.832	252.95	229.706	185.722	301.551
287.968	249.46	659.884	242.068	233.254	829.287
303.075	280.227	363.347	243.135	211.702	633.93
1234.79	1104.81	791.462	184.008	245.709	1021.95
214.064	282.271	1281.59	263.219	267.871	488.914
308.887	378.45	1328.27	164.065	198.685	277.426
347.067	650.066	714.373	266.76	184.201	985.395
429.284	1099.18	563.371	165.88	194.635	335.091
329.733	411.837	293.263	342.693	241.624	305.171
1242.74	287.458	456.224	375.859	167.319	339.556
1341.08	580.19	521.094	247.568	194.373	491.461
293.727	444.997	872.14	342.619	210.243	433.432
357.139	373.903	771.916	388.32	177.142	343.028
434.822	583.148	1905.44	210.982	214.978	697.459
296.435	236.372	472.976	166.354	225.052	315.431
235.259	231.128	1027.02	263.031	168.777	896.041
1044.17	522.622	282.379	338.092	170.462	1054.14
192.058	255.548	205.35	290.187	263.871	612.978
357.854	392.801	442.758	262.893	181.645	261.594
242.725	2040.2	233.707	169.028	294.286	306.844
235.272	389.868	410.383	260.993	194.933	531.383
255.476	224.754	448.887	591.153	379.079	635.817
273.373	428.608	222.258	440.837	240.598	587.24
217.504	1020.08	361.466	376.574	292.369	900.393
442.918	248.836	474.248	297.232	290.227	288.165
283.5	411.047	395.709	273.219	553.763	623.522
266.992	461.886	413.969	245.319	266.204	318.776
419.307	340.458	1082.65	174.712	363.975	267.076
217.037	1695.58	1184.62	491.521	223.848	396.943
251.891	238.057	965.57	238.275	240.579	1658.55
246.383	394.22	1127.97	246.359	285.936	1012.97
288.623	253.016	365.507	262.731	269.358	383.799
372.993	548.776	662.948	168.24	229.264	1374.58
1439.64	476.727	476.251	211.65	289.529	166.337
252.951	332.185	423.862	249.933	316.363	755.275
284.426	2223.69	546.794	433.576	446.886	260.282
431.773	326.239	564.424	184.053	303.147	1020.69
427.269	474.545	254.35	261.028	202.569	779.381
202.399	181.276	515.767	192.019	287.239	301.084
215.782	275.341	560.708	198.549	278.21	823.211
204.401	262.08	461.899	215.75	502.591	639.754
351.584	326.444	236.782	230.645	209.922	220.519
185.154	294.851	485.532	233.653	282.727	628.509
316.545	464.96	247.006	427.336	716.45	399.677
199.557	453.602	378.013	355.108	246.714	1089.32
296.784	491.101	277.113	216.741	273.841	276.79
266.925	439.484	345.11	227.146	204.007	607.385
960.325	333.176	574.489	274.467	278.628	447.644
465.395	339.991	269.859	213.925	287.992	577.416
210.219	271.513	469.438	256.412	316.424	527.987
792.673	494.984	463.228	222.548	240.369	516.867
317.765	477.725	613.187	193.302	342.18	288.862
546.808	3231.06	691.014	219.126	272.455	369.702
299.5	506.464	368.027	470.155	307.443	497.006
280.64	2340.74	718.606	162.405	273.451	594.398
319.049	370.896	364.776	438.464	309.467	453.585
960.198	634.862	565.745	232.722	269.789	1254.95
877.684	723.914	346.231	213.315	302.188	442.91
357.787	313.411	316.245	167.905	312.913	663.744
338.206	1487.07	1665.85	169.182	275.811	837.967
271.084	248.604	206.249	205.003	569.086	818.227
334.445	366.85	289.366	235.619	322.653	442.109
343.782	211.82	425.107	253.833	273.378	750.72
633.195	1012.07	624.418	235.829	266.234	556.761
385.103	295.687	369.758	191.88	868.992	648.334
217.75	1288.03	390.469	199.946	1413.39	214.06
327.759	438.066	1142.28	242.594	270.936	440.86
473.662	163.667	371.491	178.004	269.213	237.145
405.288	351.146	321.991	222.779	367.738	389.662
348.617	267.658	423.486	211.804	315.658	2645.1
216.637	317.061	587.258	195.376	315.559	274.223
221.682	599.658	412.118	301.701	171.887	374.046
271.052	181.486	969.835	233.443	180.903	328.702
270.123	354.391	902.32	164.495	176.66	1729.44
436.275	291.923	468.196	160.243	174.384	343.498
291.594	183.214	284.462	246.544	340.551	446.208
278.817	440.642	685.338	226.535	610.721	525.062
376.259	183.5	306.131	185.279	650.957	356.44
352.537	424.851	1424.32	236.473	428.946	1121.57
393.168	570.441	825.05	262.812	295.156	465.715
457.004	318.426	690.547	169.08	310.108	249.644
908.564	1506.52	646.75	308.218	315.463	457.003
375.762	740.015	1389.72	280.625	170.32	394.989
246.317	1411.66	1650.1	197.461	291.931	550.825
213.078	256.869	247.39	260.704	164.696	313.662
270.954	305.694	371.968	307.546	165.383	795.481
234.76	280.345	336.15	288.509	228.858	407.751
398.01	260.132	377.295	203.991	245.512	301.289
624.7	1286.9	2252.89	170.689	179.343	409.592
256.711	816.987	291.514	230.671	293.077	357.977
528.231	204.075	418.691	183.846	245.213	444.852
398.796	678.698	334.511	231.961	162.659	313.954
279.201	268.343	1571.5	564.07	241.628	464.891
270.026	338.489	608.501	181.308	250.163	212.996
273.413	441.908	470.332	296.184	176.589	868.991
498.574	1282.13	402.358	185.134	178.808	346.199
396.69	1199.62	468.358	220.678	249.996	291.239
309.335	580.499	199.883	290.635	175.871	321.694
381.448	309.438	321.34	280.84	238.733	395.766
264.397	323.72	784.415	272.791	296.468	258.258
305.557	1457.41	220.541	231.772	167.212	410.026
285.013	197.091	425.582	285.431	794.149	223.936
635.758	3686.74	744.291	200.316	264.534	460.165
466.526	388.375	387.063	249.18	169.926	3714.67
260.261	586.963	711.94	263.723	232.007	364.029
417.812	274.834	360.282	219.03	170.441	298.397
169.801	587.402	2174.2	233.526	303.503	965.133
414.469	256.303	285.393	242.668	216.56	1270.87
291.3	247.304	389.019	227.191	201.865	284.448
298.253	1378.25	503.232	301.086	198.169	829.592
262.792	360.849	297.948	266.655	198.156	869.091
420.299	250.78	2090.92	225.658	279.006	335.275
484.432	393.97	226.06	197.111	390.765	574.915
332.491	525.441	1359.63	535.068	291.098	506.433
256.49	512.064	306.966	210.459	248.361	495.845
288.055	246.105	498.28	203.867	209.168	742.749
343.321	328.217	585.965	193.027	256.428	288.031
349.201	293.943	374.906	242.751	250.205	559.936
244.441	296.04	550.299	237.366	290.433	854.433
371.794	334.709	585.616	555.008	224.043	292.975
292.353	563.548	508.212	434.917	256.507	957.59
223.639	574.639	160.535	235.077	246.107	1387.74
370.052	770.89	268.12	249.604	240.585	273.257
356.758	335.346	432.976	1147.47	429.749	960.075
280.983	384.81	357.177	225.225	220.721	962.386
239.854	317.93	974.762	196.891	278.73	715.726
341.48	305.61	2034.48	339.111	374.058	302.728
222.253	299.499	323.262	183.106	197.082	974.999
970.924	352.262	341.093	213.712	246.595	243.305
305.523	471.721	872.676	511.203	236.555	372.851
407.016	229.739	579.69	267.943	224.579	311.272
421.331	451.762	382.557	440.293	208.901	327.805
313.621	543.017	405.864	517.816	277.577	425.355
237.102	463.247	352.979	471.812	610.3	306.756
287.293	513.355	2476	225.567	197.436	447.841
254.122	347.772	1564.4	546.646	244.903	305.991
643.811	412.673	432.935	307.611	276.56	202.057
230.276	616.526	428.078	214.742	229.919	181.351
376.96	477.827	395.865	260.097	452.742	1124.87
665.583	1256.75	1107.01	447.076	367.851	503.833
512.279	713.453	238.869	670.647	435.681	192.53
222.418	317.822	208.5	216.508	233.748	766.099
427.605	353.704	251.418	505.516	309.245	372.998
300.899	1854.67	325.717	274.264	333.674	286.652
278.13	282.417	455.719	348.276	288.32	1236.65
246.552	416.646	296.195	334.094	300.57	291.378
384.774	299.106	951.42	259.069	298.146	573.002
395.019	1217.28	2397.6	485.998	254.917	543.28
279.047	322.971	1658.17	557.725	192.557	512.857
187.78	212.722	1488.92	306.32	476.436	501.64
180.508	499.003	346.048	229.759	233.899	328.004
274.032	345.08	514.175	322.708	241.741	479.066
271.436	2459.95	479.687	492.485	227.023	590.047
207.559	216.275	1577.36	581.523	201.56	584.044
245.401	1171.16	1613.67	427.528	217.273	334.627
291.567	343.036	262.138	271.486	452.133	183.308
347.05	599.837	535.877	307.38	289.178	609.082
431.344	217.753	257.104	212.746	268.395	559.468
230.135	1206.83	490.412	296.872	731.88	374.432
199.422	389.944	972.487	335.441	397.46	716.54
242.125	192.788	201.964	201.366	307.874	1013.79
407.873	508.059	507.474	208.68	217.003	542.18
360.838	327.44	251.096	680.664	386.029	450.412
243.288	289.671	440.869	182.647	729.681	261.877
342.381	461.689	389.403	203.225	215.387	1146.22
443.725	277.757	358.513	289.631	755.786	334.611
289.867	807.942	273.581	206.129	348.19	1044.34
441.827	591.669	605.362	214.76	227.748	253.003
300.186	364.147	731.253	252.853	483.914	286.256
1006.67	176.027	731.519	293.507	234.914	585.481
245.021	326.15	555.075	167.3	296.428	292.437
410.684	1292.47	648.822	294.294	223.885	318.971
448.59	223.356	1290.52	275.527	216.634	477.567
440.091	343.278	479.518	199.695	281.678	436.975
245.869	178.019	734.773	317.534	237.855	425.87
256.253	275.158	389.775	246.733	217.159	465.287
1708.59	320.839	927.433	199.632	269.34	310.165
271.897	388.285	786.689	171.984	345.564	381.676
845.402	339.872	418.207	192.43	200.106	402.589
300.176	298.054	354.81	233.2	244.605	369.383
167.171	299.941	308.22	386.108	246.482	353.3
514.162	284.676	1069.68	263.627	272.865	1175.72
308.055	665.635	1021.3	269.93	922.444	462.034
281.516	460.666	510.168	215.148	251.094	798.88
202.245	199.309	351.149	412.451	250.723	556.62
168.918	493.99	759.397	176.195	437.601	459.865
424.21	441.625	273.159	240.015	184.007	374.148
172.792	267.785	402.572	273.046	186.613	538.056
187.213	298.068	406.673	1086.83	220.729	483.692
295.48	290.422	806.503	245.985	333.655	352.495
201.134	1295.25	398.176	351.152	305.373	362.606
244.4	426.485	167.782	285.682	237.152	582.202
214.206	543.138	254.419	372.768	210.425	449.741
205.552	1056.91	241.4	452.203	298.044	391.611
214.817	828.681	612.315	269.732	355.764	384.73
296.97	428.9	484.687	238.939	275.63	368.902
253.115	228.445	661.81	232.183	234.955	409.231
281.093	220.23	343.225	376.064	223.609	573.591
222.58	229.418	738.376	250.381	356.199	693.086
348.681	460.431	917.427	177.96	260.562	770.816
271.744	226.54	761.553	208.309	341.84	300.016
214.205	505.868	743.003	275.34	486.747	829.985
241.736	247.496	293.312	177.374	449.088	702.94
292.485	1197.2	927.936	255.978	1476.34	1061.09
283.302	224.312	729.223	192.033	598.815	852.296
283.217	1254.67	279.911	257.349	234.959	433.855
222.699	298.035	869.539	299.035	343.839	1047.36
280.75	428.737	256.585	216.501	587.939	713.67
338.514	259.577	430.417	232.868	1093.9	1168.19
284.912	430.814	232.681	312.864	884.399	532.238
250.49	193.035	644.127	321.917	283.167	959.25
283.736	170.39	441.172	194.142	209.011	316.076
311.947	520.057	1570.34	245.216	306.086	293.27
244.197	372.031	936.776	332.672	206.335	217.104
235.413	1362.6	393.698	279.024	248.439	788.271
202.752	178.603	1164.71	260.475	263.944	383.064
315.541	178.41	4984.48	258.362	250.365	1075.45
278.945	229.954	987.746	226.611	435.623	249.579
314.77	354.472	983.16	263.985	761.734	369.829
363.711	192.32	548.426	221.309	241.99	739.452
178.283	1151.02	1375.48	237.681	309.846	468.121
336.519	922.57	711.905	267.782	254.266	468.47
327	480.599	436.929	394.775	329.586	345.375
469.25	304.795	288.854	419.289	562.494	575.007
547.114	841.883	489.412	316.28	249.324	461.983
269.525	312.366	437.938	222.911	286.064	332.536
502.295	318.506	361.981	286.013	318.654	537.076
498.66	313.159	713.09	268.469	625.038	325.674
303.888	1333.76	2008.71	337.205	298.036	717.427
781.242	274.13	1109.7	225.788	282.808	242.94
716.548	503.178	312.425	283.157	270.542	967.266
730.385	259.615	1168.82	346.968	285.911	660.756
264.686	576.834	470.464	181.346	231.935	356.244
286.655	232.992	926.164	369.172	981.703	743.497
699.127	723.781	826.066	335.588	282.298	267.735
306.754	576.011	397.924	307.775	414.607	347.398
1218.73	629.286	508.422	279.94	360.461	488.464
960.002	272.433	393.362	768.329	246.187	490.61
311.571	231.74	671.199	165.186	311.86	783.618
270.664	324.098	512.133	341.85	303.867	501.617
397.566	363.401	474.456	174.766	259.485	298.434
469.54	392.408	499.151	165.88	861.253	283.272
335.682	328.861	1061.79	230.421	262.785	219.632
340.526	370.971	1553.35	231.192	693.947	461.44
320.629	394.941	1872.44	322.312	281.421	721.186
283.546	1011.05	942.779	190.001	215.58	1500.87
372.982	524.431	803.65	230.299	356.389	569.076
1090.81	546.24	841.259	244.01	314.071	810.87
257.07	352.126	314.888	211.959	219.17	738.029
306.424	801.382	401.721	181.772	221.271	439.356
713.951	577.157	589.964	228.214	246.882	334.756
890.989	412.424	1875.1	249.81	305.914	438.664
300.857	513.474	381.67	215.876	190.942	281.151
1198.47	630.377	528.309	168.441	242.366	455.169
289.01	314.053	349.961	274.759	205.28	270.908
850.075	494.925	399.929	288.347	499.157	306.278
655.511	520.552	341.691	203.501	227.024	371.404
1185.25	580.086	1422.62	281.133	231.993	252.582
1007.74	670.835	348.209	335.658	268.691	664.018
242.143	457.327	687.43	165.678	575.479	215.842
216.945	402.512	1046.63	281.888	233.541	178.987
286.353	440.066	1006.98	213.426	531.039	288.209
336.742	571.569	625.875	171.863	224.197	2895.79
1603.23	414.152	355.435	230.145	239.911	332.908
948.513	404.679	574.575	174.977	329.285	345.173
1374.92	676.881	1518.88	245.823	287.747	405.547
261.012	502.755	729.234	291.461	218.357	306.194
355.954	307.88	1401.19	216.386	660.456	315.011
339.46	1571.56	625.209	261.239	238.632	716.431
2488.23	703.389	280.826	203.874	311.346	337.37
176.145	254.41	919.293	232.753	537.875	234.124
272.337	950.981	330.907	195.393	347.996	2853.38
259.713	162.369	643.679	236.1	419.045	598.417
236.605	228.001	573.686	199.892	388.798	952.131
2394.93	374.726	286.258	249.156	261.898	186.997
359.148	264.153	1073.14	198.607	211.467	237.599
355.129	871.4	631.538	199.119	354.073	689.023
301.205	272.216	205.086	186.778	605.978	478.648
381.663	188.199	651.147	186.592	266.972	302.632
294.265	345.354	389.426	219.894	276.958	365.97
304.207	421.795	1231.84	275.27	217.772	610.721
279.626	309.019	822.767	226.024	355.349	571.621
376.72	1286.83	606.49	224.238	229.45	536.144
278.957	275.95	737.82	206.736	360.282	616.621
243.644	1175.7	1790.15	165.823	361.755	466.398
352.005	236.664	1293.3	279.125	456.509	884.112
299.438	542.487	638.516	454.673	229.37	226.562
319.147	232.057	604.726	304.195	225.25	237.816
769.218	225.02	439.094	255.263	297.767	257.961
242.898	271.983	593.5	398.884	260.385	2328.25
246.898	265.735	707.857	312.782	753.609	678.067
848.984	345.372	837.35	262.232	327.822	308.558
644.143	341.351	464.733	254.633	476.012	1204.96
195.762	908.071	889.381	239.432	361.606	303.305
182.864	388.074	348.475	274.463	317.342	618.285
478.147	329.611	1019.94	257.984	217.567	488.316
282.433	320.287	673.083	270.516	260.802	1565.25
292.995	247.549	375.724	349.572	350.426	214.337
373.614	243.645	2459.59	162.045	332.267	488.685
169.832	233.576	281.685	174.03	225.307	305.082
465.937	258.279	1433.54	415.134	316.594	1347.05
259.034	260.153	1321.03	182.869	262.77	314.259
183.747	291.05	247.77	862.769	225.881	1169.19
420.866	197.089	685.915	274.189	255.407	281.8
448.119	194.593	745.805	196.797	203.117	394.403
484.126	457.868	378.695	171.954	277.641	609.135
433.609	294.602	355.413	248.669	175.611	368.252
332.278	1132.62	2889.71	220.135	268.633	1200.45
342.392	302.572	375.89	788.778	525.174	1291.34
288.405	235.199	436.64	182.285	279.099	274.517
362.464	292.278	2375.98	295.222	246.525	489.448
248.154	301.16	220.38	779.874	194.411	2790.5
272.346	206.036	329.645	316.283	209.178	1010.83
345.456	261.336	472.722	225.484	231.385	1310.05
485.493	257.993	382.195	238.078	388.507	1906.2
342.372	216.736	630.252	438.662	320.29	496.25
594.095	231.879	237.771	509.211	232.189	799.926
351.005	182.015	607.408	212.775	328.439	470.219
421.866	265.641	713.132	220.057	182.253	871.802
480.202	362.157	621.473	308.219	253.546	1328.51
338.903	262.556	565.519	412.462	331.718	945.98
376.213	352.704	735.92	219.77	212.697	665.948
396.424	281.667	330.419	348.172	261.15	629.476
273.185	430.882	375.02	333.166	302.593	348.591
394.263	288.751	280.525	219.638	306.398	332.297
389.83	217.606	579.796	246.711	232.824	6389.16
227.525	378.761	770.327	323.464	488.145	345.502
572.556	322.146	584.448	235.296	198.369	278.988
190.703	293.295	612.757	330.637	333.261	293.145
390.232	274.881	336.586	205.808	231.28	381.9
257.982	377.351	2240.8	305.725	234.93	436.09
326.565	320.996	582.941	354.58	180.077	336.296
247.567	359.884	336.449	330.146	1931.84	866.176
261.987	367.859	519.69	314.689	828.026	1736.63
305.099	296.064	788.091	202.565	177.178	379.067
604.788	246.913	342.914	221.196	434.84	444.567
799.374	346.114	869.071	395.995	236.4	423.568
255.129	404.752	786.642	199.579	408.115	655.626
330.211	282.659	455.122	1075.78	589.408	197.702
496.938	408.297	602.451	217.766	214.431	2464.54
197.958	506.05	660.141	311.588	188.301	475.858
478.94	289.02	435.188	333.487	738.238	179.873
301.438	404.274	821.881	203.345	699.713	540.888
532.877	187.769	2711.58	212.034	363.606	1308.46
284.144	336.196	678.48	382.798	395.628	181.668
590.471	318.076	808.071	924.36	455.869	598.601
226.88	422.259	306.201	213.356	229.457	381.932
273.026	294.639	362.132	341.202	403.324	2033.84
349.867	270.271	358.35	266.827	346.341	467.432
673.706	349.465	337.577	243.031	355.752	397.185
292.841	314.575	414.424	315.644	430.396	491.443
285.938	379.478	466.45	248.978	384.866	320.591
450.987	318.23	461.494	184.605	407.165	269.754
526.7	481.36	916.44	262.185	351.898	312.076
784.597	1086.71	1597.76	369.978	293.717	408.357
301.586	331.854	776.799	248.733	272.329	420.633
277.17	1534.84	836.382	274.019	215.126	347.075
371.126	451.356	345.144	765.299	462.138	423.942
245.626	201.896	282.37	484.866	196.215	285.908
276.466	364.47	477.309	283.786	209.37	558.881
255.691	420.619	463.791	490.749	297.126	1147.68
684.495	313.877	1069.26	191.867	198.861	210.039
305.443	368.879	300.706	186.535	299.292	276.336
642.426	404.652	375.773	330.344	474.475	179.528
1347.06	385.283	489.302	459.962	175.336	622.394
413.868	2357.61	343.097	364.521	373.759	510.961
365.435	905.85	746.594	406.039	236.131	219.615
252.907	564.267	417.376	322.406	182.372	518.823
320.539	1106.13	726.146	203.902	166.848	852.009
329.087	625.351	514.551	262.134	208.002	634.138
589.987	1415.38	1028.69	220.785	226.001	504.537
622.638	326.656	497.702	206.499	424.422	486.386
208.37	439.477	1008.97	180.502	177.258	339.306
400.358	276.315	503.8	423.532	339.247	361.583
211.655	355.012	452.275	236.63	211.818	776.832
380.269	647.241	173.807	194.24	449.879	917.577
516.064	316.619	456.183	258.282	205.691	421.308
439.633	1037.73	376.63	194.73	177.477	695.381
329.373	351.026	816.49	285.865	487.453	545.999
223.804	352.488	939.859	354.194	635.367	1039.17
328.099	557.646	242.78	250.57	259.945	615.02
677.976	230.314	308.771	403.909	2231.99	348.997
216.839	219.372	492.34	587.477	573.307	440.311
760.678	237.621	354.655	228.005	221.09	289.447
286.153	298.042	999.237	370.818	453.385	417.067
612.473	251.993	345.168	227.958	250.241	733.333
271.496	278.647	678.86	307.04	557.141	876.145
230.789	537.427	218.166	565.187	572.375	439.985
283.003	214.546	329.184	240.536	398.374	1463.91
393.682	210.612	1875.71	316.242	277.847	380.564
231.556	415.365	341.502	325.542	477.149	852.412
238.262	268.111	239.618	236.78	435.856	654.168
683.771	268.224	198.411	328.785	993.26	344.511
363.424	300.237	2205.64	566.716	235.576	396.314
294.481	349.233	337.525	221.597	240.2	695.048
226.468	232.134	218.517	287.003	330.762	335.757
426.294	455.568	234.232	198.143	262.497	1052.69
249.701	251.512	220.789	200.545	221.358	1956.83
358.752	188.202	284.587	264.785	248.722	598.457
378.966	260.078	292.207	469.469	298.459	541.878
531.538	392.838	320.472	324.344	234.313	299.898
345.13	292.826	389.58	243.964	384.864	1021.91
411.454	441.143	255.928	199.45	267.452	379.869
476.027	307.631	531.574	290.068	235.453	355.084
326.603	296.754	745.18	316.936	289.171	331.841
169.965	299.076	667.891	235.789	309.948	333.528
399.762	269.57	1454.23	280.259	241.506	292.127
579.587	252.884	501.331	407.733	483.846	274.737
267.016	219.667	596.222	320.199	286.315	988.779
529.278	330.138	1254.37	590.355	293.86	581.922
283.049	275.633	712.947	279.746	300.762	244.227
517.431	237.166	1420.13	283.755	208.615	415.392
267.999	528.006	518.266	545.05	246.26	544.909
340.613	209.739	5178.07	293.494	204.106	473.783
220.699	315.818	786.087	322.548	367.75	532.597
270.558	274.398	658.766	382.122	279.866	1259.63
203.105	252.55	2890.17	213.071	339.216	185.219
370.148	266.298	840.503	305.335	544.481	431.809
320.396	399.05	570.858	242.9	214.171	475.948
197.344	232.92	448.627	227.523	216.157	336.259
445.106	219.486	253.032	248.433	319.055	290.805
466.345	344.299	189.704	199.951	256.373	478.386
440.964	261.811	319.333	292.402	251.28	386.009
257.82	215.217	266.644	262.369	163.621	3605.62
387.657	306.681	519.264	224.994	188.242	247.676
249.966	780.752	272.694	245.531	227.894	263.395
1175.59	239.667	1396.4	258.419	200.616	6490.74
444.731	230.677	330.256	176.348	210.7	735.148
682.991	728.55	317.07	387.039	279.086	776.735
227.1	264.339	252.878	262.562	203.99	284.447
250.088	353.104	415.275	278.572	229.04	387.565
249.85	1035.76	396.857	373.319	242.058	817.557
323.196	661.456	501.944	217.106	233.957	1337.02
367.944	1144.27	257.463	410.966	597.853	543.493
194.278	255.16	543.582	258.495	208.13	347.777
257.853	503.789	450.717	478.939	303.46	684.51
208.558	275.384	720.466	356.568	186.254	278.441
263.772	252.603	285.818	384.023	207.156	363.724
196.658	334.88	454.675	410.744	197.482	399.075
185.097	298.435	253.079	391.699	241.412	291.558
203.465	376.973	458.849	235.437	168.21	233.451
189.065	521.228	479.577	358.724	167.84	235.522
165.483	449.279	691.099	855.009	239.446	519.071
268.203	804.599	582.39	1229.28	300.34	1205.53
178.372	230.848	464.774	374.829	325.976	172.186
208.199	476.753	878.772	387.596	238.748	1969.82
159.083	201.384	185.138	885.258	246.055	314.987
272.401	258.259	947.829	374.996	232.507	289.049
256.372	472.537	310.693	546.47	174.676	544.43
253.534	421.722	217.847	324.248	222.405	611.194
262.886	310.244	238.983	508.026	230.226	454.013
233.692	273.539	349.563	1236.59	245.319	341.976
235.986	248.984	1529.37	373.692	259.559	830.083
237.835	283.32	729.538	690.346	200.721	354.063
551.569	207.9	718.394	1182.45	252.498	463.073
233.908	435.455	2459.34	410.569	199.898	323.966
335.576	272.176	468.114	403.599	249.994	326.751
209.062	646.354	830.805	254.925	224.946	243.773
222.317	717.413	441.267	307.25	193.135	280.676
159.563	174.284	304.101	283.961	249.826	351.137
348.902	227.236	413.572	164.066	323.645	714.604
229.904	240.456	360.615	236.484	219.783	449.948
215.423	1240.84	557.799	630.37	209.211	423.914
208.341	305.549	452.326	309.995	315.226	261.974
204.021	296.27	515.601	285.299	228.103	294.821
260.028	351.595	280.481	269.163	202.129	566.625
1186.73	311.452	399.652	226.507	613.196	962.544
206.343	400.967	239.727	298.286	197.638	485.026
294.464	236.317	489.049	225.905	614.436	553.555
237.473	228.556	386.769	183.005	237.881	1053.25
324.76	386.246	263.524	343.814	210.961	662.975
329.749	357.346	300.702	267.887	229.469	252.787
313.895	411.278	764.356	208.035	190.368	264.703
214.949	364.671	800.519	582.056	459.668	240.908
239.138	653.4	355.432	234.694	265.379	628.567
317.019	520.426	831.642	202.827	280.666	611.27
222.938	572.084	199.3	234.586	297.659	452.548
275.002	221.921	338.934	440.023	282.02	855.277
215.655	663.732	469.806	388.492	694.056	453.619
213.124	391.174	340.061	241.73	317.764	650.761
1201.34	539.167	259.313	249.968	404.825	344.936
252.046	550.513	478.456	249.971	304.664	651.85
281.7	554.939	570.875	219.324	374.922	469.129
249.058	165.428	1723.39	219.482	443.986	384.843
233.856	672.212	500.933	520.594	323.635	447.753
288.142	379.398	920.654	198.532	224.009	753.765
264.291	301.128	1073.97	212.422	362.004	594.45
590.203	2236.11	1714.91	230.161	218.93	1203.92
351.367	297.7	193.248	185.281	342.912	1007.52
388.171	1570.62	1098.92	191.873	679.895	788.394
187.166	169.732	509.453	189.489	285.536	1156.64
242.564	291.945	1434.67	222.398	247.944	223.411
279.298	220.841	585.431	210.076	198.352	268.307
399.331	376.038	416.709	176.449	244.77	376.442
324.986	432.147	553.542	193.34	411.412	259.385
225.661	181.784	1074.05	183.562	278.196	733.024
557.218	294.943	821.876	175.746	285.99	246.109
321.609	477.864	723.711	234.116	300.816	229.745
352.138	291.689	933.88	244.561	252.042	1809.15
458.808	1206.96	472.532	182.818	245.535	249.279
362.129	941.504	602.218	221.518	440.375	935.486
325.696	354.759	486.021	173.746	283.411	244.101
305.234	227.888	568.502	394.831	245.897	182.123
240.576	358.611	609.181	173.484	466.851	266.969
289.888	681.941	367.104	326.23	332.303	531.001
448.588	3071.19	460.481	213.044	276.765	1676.14
443.211	478.847	1066.7	295.778	218.991	1223.88
271.032	1798.13	746.36	268.829	343.515	1408.15
328.316	1212.77	844.984	267.05	330.445	310.719
657.521	390.803	373.914	227.736	206.073	360.041
248.785	683.146	1751.3	319.555	280.916	325.487
329.685	241.86	540.598	240.284	331.1	171.527
270.94	198.917	1002.14	419.833	244.536	340.786
341.035	396.798	875.603	530.39	350.229	403.405
310.139	414.599	1311.13	194.521	219.537	278.041
428.738	331.203	434.176	238.318	329.609	277.578
459.136	309.773	601.913	471.519	276.877	391.011
287.77	438.593	862.389	454.182	383.49	1153.39
733.248	720.813	1665.68	453.977	267.379	774.208
325.911	350.964	465.615	220.868	218.854	1126.67
303.646	267.682	816.066	264.625	588.517	408.221
390.411	354.436	389.339	197.777	304.456	1035.66
240.617	309.136	411.066	365.819	264.14	837.702
243.932	759.12	1065.25	186.334	367.574	546.393
221.896	316.043	432.173	419.862	302.147	216.504
458.756	330.872	452.722	189.734	470.281	185.083
298.145	363.346	698.274	214.905	261.66	311.995
184.199	260.891	1177.2	213.915	272.181	168.456
331.333	269.418	1808.98	262.048	1632.53	283.636
230.89	189.508	511.341	298.381	316.744	414.491
254.074	425.825	438.18	333.008	319.135	290.985
261.219	316.427	457.252	192.391	321.6	182.189
266.972	385.415	441.548	284.301	281.568	363.73
188.713	956.402	491.63	217.584	284.195	298.154
237.478	390.236	992.392	320.444	281.959	261.072
257.552	433.285	2034.49	328.673	369.046	560.819
232.207	408.705	545.543	527.061	297.579	347.085
232.696	261.533	1540.17	210.575	340.379	298.223
174.063	207.167	584.733	249.93	709.49	437.677
216.6	241.606	1736.63	239.817	692.233	646.645
285.236	176.308	811.53	250.868	397.294	648.484
188.82	278.74	545.829	362.186	304.355	497.635
441.52	209.33	757.249	333.95	1035.36	624.525
295.288	174.06	712.173	267.711	731.364	499.992
175.591	277.273	2531.64	359.03	458.765	286.366
442.119	275.492	449.178	290.114	470.823	418.197
308.67	287.412	778.496	274.704	311.66	297.471
213.006	258.794	262.489	293.152	914.365	235.266
284.515	204.93	380.407	219.042	294.823	633.597
526.01	272.795	597.765	206.93	262.534	209.343
379.162	277.198	439.149	234.81	236.439	227.101
296.126	2205.01	499.304	267.866	589.384	692.639
271.367	316.658	434.238	200.607	242.964	494.819
229.068	283.064	509.91	185.516	285.885	415.273
308.006	324.726	419.134	285.163	249.497	354.17
245.968	372.445	615.264	203.514	254.774	553.22
391.698	468.672	436.957	288.552	314.931	290.728
310.541	607.669	340.348	181.87	231.482	1062.32
245.286	403.983	522.185	756.245	227.638	422.82
222.723	434.851	573.195	271.031	235.29	405.549
633.738	1191.6	525.456	246.35	305.796	298.687
298.064	997.749	409.951	265.295	225.375	247.682
230.338	292.008	478.863	809.819	396.784	1241.36
244.806	541.605	761.461	252.646	210.194	752.664
255.818	752.655	610.097	225.426	201.808	940.026
186.144	570.92	691.153	416.873	417.941	696.714
209.913	262.224	710.906	383.164	524.283	1588.65
206.645	197.925	513.648	207.968	552.478	400.135
357.276	566.777	1063.48	264.893	502.718	371.662
349.977	474.733	954.848	357.043	466.322	2054.86
345.082	378.186	433.32	287.211	909.89	2464.58
216.538	302.635	503.849	343.942	224.903	675.893
229.201	211.244	725.824	330.846	561.965	431.761
333.72	811.978	630.023	252.685	380.157	1158.85
272.059	228.922	454.296	276.276	228.433	818.669
473.046	821.832	829.393	625.572	1275.14	630.353
491.325	220.528	516.133	385	302.278	1278.17
356.861	191.061	529.306	196.046	222.278	317.64
273.014	559.586	946.158	257.085	246.635	538.523
353.692	264.535	515.212	304.275	232.438	2838.19
627.145	307.044	360.749	234.372	465.837	872.133
420.085	229.898	209.084	295.233	239.09	545.415
288.001	532.572	526.819	292.733	586.853	664.044
452.161	367.159	184.907	260.834	248.411	1329.35
302.203	355.23	432.588	295.453	296.894	248.517
358.291	245.951	771.073	276.983	227.096	1583.93
295.276	262.162	553.232	278.355	279.787	253.301
261.469	234.527	806.737	182.508	336.117	2673.97
255.221	390.638	608.667	212.776	256.14	734.171
221.849	513.651	383.306	242.477	386.214	318.199
466.267	594.162	284.431	273.729	351.273	299.759
391.773	576.64	587.139	223.554	313.376	225.346
254.897	226.936	687.876	182.75	377.276	558.961
261.478	332.911	342.813	290.832	269.785	398.329
241.027	554.432	356.652	196.342	870.236	386.751
234.613	630.504	229.385	174.071	231.411	308.099
261.162	251.824	667.57	291.716	240.264	375.188
666.001	272.357	422.721	257.967	328.526	259.013
291.101	421.421	408.551	228.327	193.312	170.74
184.483	325.528	275.222	303.594	245.821	236.708
398.157	610.47	173.514	342.425	225.704	317.36
338.557	405.972	701.446	192.396	238.656	358.401
184.733	473	671.663	369.942	236.937	350.533
521.951	287.289	376.907	333.193	310.931	260.149
293.326	320.294	271.298	312.665	763.927	500.75
325.629	434.502	265.645	370.449	275.74	160.195
266.166	269.756	511.278	287.039	256.112	320.23
261.598	264.266	711.203	414.696	271.359	255.519
348.528	260.681	856.586	214.094	300.029	396.993
258.638	272.035	929.901	211.661	371.214	690.119
268.43	179.651	181.838	460.261	303.395	208.564
262.558	364.077	789.025	274.176	213.265	639.322
391.32	519.657	2926.44	206.5	261.09	468.254
303.99	215.108	630.446	213.007	261.367	445.221
338.507	342.872	550.446	478.25	279.764	274.664
288.874	307.66	1079.99	197	632.482	291.259
281.67	323.779	416.723	186.334	411.339	1526.34
337.759	228.838	1408.41	712.357	191.397	161.621
196.65	302.729	552.367	200.537	299.096	490.541
241.745	845.345	614.62	606.46	233.161	449.607
323.042	388.106	1526.47	245.466	331.215	660.622
250.022	508.236	1055.15	335.274	168.982	219.159
295.21	371.93	1378.57	416.669	346.057	328.108
200.359	240.398	506.152	221.721	375.901	284.411
218.757	240.683	518.303	265.03	337.377	271.874
280.049	374.393	328.446	382.773	191.589	258.127
322.567	339.596	673.559	294.795	196.083	491.891
213.58	384.514	863.999	356.686	188.78	377.061
726.744	253.623	868.711	234.114	202.432	220.896
308.132	455.641	328.423	237.353	173.427	428.1
351.371	1053.07	388.8	269.584	221.359	385.145
326.521	274.391	729.347	312.915	266.368	1609.6
212.581	300.515	866.771	310.229	266.34	430.91
247.974	578.157	685.805	243.401	234.182	250.373
340.302	242.286	1074.85	203.436	237.265	194.114
307.561	343.795	597.958	239.379	269.225	268.239
341.934	186.461	1417.77	268.551	284.441	595.494
459.675	353.152	470.597	309.841	298.282	1037.54
261.944	268.315	893.991	169.502	284.996	406.378
234.331	1431.02	579.332	280.957	550.621	336.705
416.833	404.719	633.972	331.199	300.059	349.202
248.691	281.812	814.449	235.841	390.959	770.496
352.102	726.896	443.127	181.772	445.873	624.48
1198.9	478.045	788.303	186.122	279.535	574.295
701.666	565.746	434.604	173.516	292.629	410.141
298.448	505.71	880.172	218.63	670.69	489.95
602.416	355.845	947.981	225.503	388.102	400.412
527.832	305.021	442.479	465.636	337.154	478.246
464.555	350.815	534.769	222.912	271.029	672.071
270.83	505.106	259.339	181.02	189.388	1164.12
715.805	293.955	271.096	331.984	322.137	286.238
1470.93	355.138	473.379	222.506	285.173	702.652
283.055	541.9	860.268	354.59	266.952	348.271
1081.54	1078.45	443.806	318.483	327.479	324.81
367.002	292.694	479.157	194.506	202.174	1361.57
175.438	1245.34	420.516	251.396	286.273	1124.24
363.15	489.554	295.232	320.987	273.474	1395.38
393.794	629.918	1076.04	194.628	351.906	1333.37
354.152	869.85	304.817	208.041	192.253	687.752
208.963	225.138	271.861	167.777	299.577	741.76
310.77	1141.79	231.147	222.164	307.834	902.229
262.093	714.706	717.155	169.123	334.51	1188.64
420.872	700.946	284.207	231.359	273.673	597.38
858.639	1579.03	645.35	218.198	219.465	433.678
410.426	507.081	391.499	283.374	224.576	375.877
208.597	1025.16	375.204	309.987	207.202	258.219
825.545	511.023	392.29	282.605	344.199	373.885
383.81	449.34	331.015	167.396	255.396	214.78
476.231	807.609	748.621	193.984	359.888	483.377
384.634	914.471	517.809	261.317	328.363	451.657
412.81	1653.1	1002.24	289.315	188.676	465.077
934.533	552.751	352.69	293.675	339.223	1110.18
378.466	1660.33	567.796	290.158	380.717	433.628
263.722	363.486	354.206	235.851	219.248	526.025
322.856	497.14	492.427	289.055	214.04	515.069
376.705	350.957	360.711	263.316	236.894	260.028
322.079	570.345	222.853	262.182	230.263	475.803
602.52	382.718	400.537	181.334	746.442	1093.96
299.739	450.1	398.203	190.102	246.869	371.904
606.745	324.818	578.431	439.415	915.326	227.369
1278.9	468.643	1017.82	424.671	464.217	203.378
315.867	433.984	291.077	2359.12	362.533	503.918
315.815	475.685	400.962	178.791	265.842	324.811
348.484	499.642	402.465	326.567	211.869	322.432
299.518	1057.68	577.727	225.673	699.089	974.527
365.177	736.375	206.957	238.905	250.122	824.165
369.783	252.145	489.019	322.029	219.488	192.08
393.904	510.285	695.349	274.974	321.25	443.735
811.451	499.976	307.302	362.282	241.443	371.565
831.818	561.342	867.012	275.781	165.334	624.559
416.109	414.419	411.695	193.22	182.546	467.805
336.651	256.454	331.684	401.843	396.584	247.146
305.565	394.947	970.879	197.502	290.289	497.659
362.393	1802.03	638.022	370.959	172.054	871.931
1871.68	318.29	2000.07	633.353	681.81	347.796
262.453	338.32	886.056	289.693	273.312	370.557
457.054	341.07	1980.15	261.247	250.88	294.518
663.355	323.379	182.823	192.252	272.358	568.966
1395.38	2725.34	353.47	531.268	197.576	1223.57
3345.62	1230.33	1042.18	319.568	382.289	275.127
358.25	334.769	441.401	442.855	203.746	218.098
263.893	264.074	288.052	467.718	375.765	455.042
803.151	341.766	434.559	170.841	162.993	905.668
1308.25	268.389	642.276	245.567	244.469	410.11
939.368	194.581	353.985	391.917	284.845	217.465
1296.99	484.318	543.067	176.9	382.702	449.096
575.047	183.374	365.855	293.668	207.745	561.33
721.531	428.855	800.274	342.891	196.757	1110.74
216.907	286.343	383.443	181.056	474.091	561.561
397.656	277.697	592.53	188.152	250.591	414.922
235.838	308.148	546.078	208.912	466.073	676.923
322.324	360.994	455.388	217.017	187.513	717.771
280.568	213.845	661.452	181.343	263.093	487.003
224.779	302.028	532.445	186.672	250.804	505.347
282.922	291.663	626.266	171.593	355.283	336.933
227.253	335.655	254.786	425.254	210.211	577.556
272.984	526.473	368.481	208.478	184.462	193.835
329.652	273.191	362.502	202.171	294.946	742.596
242.759	263.256	263.24	270.309	271.31	454.897
246.015	253.152	310.601	223.15	281.502	516.18
338.703	346.196	752.438	367.878	396.464	604.287
240.472	293.259	941.694	410.06	244.092	604.797
281.549	309.948	1471.2	231.911	257.507	469.885
251.339	297.564	1438.95	254.782	161.147	539.318
226.157	636.193	2017.71	451.32	230.942	1968.06
243.914	479.58	446.98	254.195	261.088	1130.32
281.103	180.679	832.381	1068.78	338.916	337.594
203.937	448.427	475.803	326.117	362.001	787.93
266.427	357.723	394.105	184.221	288.415	407.302
286.402	228.782	354.54	251.3	218.753	322.479
288.053	443.701	1053.5	322.235	271.114	526.636
214.976	689.848	814.185	362.33	164.076	485.071
235.308	201.568	646.144	458.972	382.434	1358.72
254.522	205.541	396.423	275.889	381.764	258.256
251.966	495.429	558.577	311.789	172.256	860.251
214.839	195.181	318.559	346.952	217.987	1260.76
257.566	1720.84	266.962	241.118	306.678	687.663
202.288	404.899	523.376	221.476	242.124	254.361
219.819	490.63	664.958	356.003	219.34	589.766
279.49	370.307	852.996	237.226	391.127	2287.43
233.922	264.796	838.625	214.702	214.623	676.295
221.417	285.212	568.499	244.83	258.083	665.505
242.964	416.427	372.351	166.826	346.475	293.635
209.136	1686.32	495.87	172.112	249.505	715.237
349.663	498.915	536.353	222.519	199.868	876.171
522.186	2353.57	745.371	260.428	284.367	701.652
375.346	512.48	372.686	241.488	210.228	453.167
685.446	545.775	937.651	283.135	291.54	298.98
304.45	430.41	219.08	291.345	390.752	690.764
333.195	283.626	640.217	258.895	365.189	317.478
233.796	637.179	230.857	246.775	174.328	607.382
309.273	502.063	351.013	239.147	271.186	1037.16
207.998	960.305	374.304	245.743	353.683	1440
327.924	679.218	1419.36	241.934	375.073	499.041
291.689	251.977	431.267	365.807	550.819	456.432
201.452	380.834	456.734	214.872	916.969	239.942
371.008	889.326	1448.32	319.241	647.073	232.839
310.111	370.521	811.192	328.778	354.632	228.726
243.706	292.116	450.485	183.367	349.9	368.328
242.57	371.842	650.286	230.66	311.527	549.82
245.211	391.813	1078.41	198.489	231.123	352.509
253.402	324.354	750.047	224.125	243.236	266.898
237.695	790.374	524.768	197.485	234.695	543.107
315.055	529.244	345.187	265.899	258.962	251.065
261.628	447.428	1053.35	290.236	357.289	463.491
272.663	271.186	543.881	182.378	295.624	655.535
277.947	1663.66	291.179	291.969	329.617	261.449
533.036	1143.24	428.745	251.068	339.206	1175.43
231.194	338.987	470.533	430.764	256.999	1186.88
1262.14	473.672	371.379	312.762	274.322	170.198
258.477	1185.72	622.734	234.97	429.647	439.65
243.867	1244.27	621.551	175.517	233.916	221.897
245.266	1074.91	538.173	297.132	371.735	274.046
237.29	465.409	311.662	196.941	266.637	177.054
230.536	417.482	260.539	238.152	340.329	211.872
252.898	1285.48	635.552	175.05	391.63	295.835
265.43	939.784	314.942	230.376	288.034	251.564
217.744	807.842	564.073	172.179	261.102	331.322
444.112	369.292	337.116	177.788	472.14	344.739
210.702	401.773	368.508	183.664	594.845	338.487
250.9	716.589	1259.04	187.931	236.59	1084.05
288.467	440.942	175.757	355.543	388.686	465.034
212.508	831.273	279.909	181.119	238.412	212.985
214.654	318.381	462.666	188.112	204.615	282.453
411.129	851.251	626.422	174.308	421.211	302.688
270.771	285.412	1344.01	220.633	405.117	324.86
345.019	310.483	390.296	207.577	330.796	835.163
173.85	528.773	279.5	364.628	266.358	545.524
331.029	342.644	373.263	220.603	280.607	293.69
182.392	274.014	392.797	172.476	460.426	2235.79
375.1	286.661	636.771	186.329	876.314	342.727
513.742	1067.19	469.762	195.063	320.61	1514.97
173.891	800.143	307.916	189.035	281.439	498.68
239.382	467.29	312.166	214.007	290.341	300.109
242.161	313.862	330.193	191.243	300.818	317.903
1168.83	269.135	1030.04	218.046	466.427	347.829
490.775	686.293	394.109	381.816	234.966	2624.64
199.259	426.766	2726.09	273.314	291.937	364.276
217.882	376.5	911.674	515.529	440.275	365.44
167.87	1134.19	399.021	238.478	336.12	251.653
339.788	343.474	351.347	302.093	265.217	175.787
231.184	2417.65	2453.75	275.211	323.558	381.266
284.699	290.045	2047.35	171.004	301.674	326.277
213.721	191.599	264.895	399.017	332.526	1421.74
549.481	194.814	457.78	187.438	270.491	1034.82
334.932	200.929	805.685	296.361	259.585	935.742
173.236	453.275	260.553	273.402	320.951	256.528
190.645	731.612	263.426	264.281	285.673	331.512
171.52	554.855	185.197	241.722	239.377	517.303
172.697	652.336	183.763	249.065	248.4	758.447
206.954	856.41	227.288	1023.06	319.557	297.18
232.717	452.506	382.507	234.581	232.675	721.869
341.873	524.542	161.734	248	628.51	540.413
678.209	606.741	480.726	232.333	240.047	275.065
187.656	210.683	1636.03	189.968	277.038	396.221
242.426	234.554	551.853	223.502	372.034	1471.15
183.341	362.303	897.454	394.188	559.019	201.221
174.728	473.094	1122.97	231.657	201.863	481.883
249.138	637.802	3310.21	253.07	262.411	398.109
198.793	275.953	685.036	306.273	486.374	943.338
210.821	482.728	1386.8	262.35	282.22	551.309
181.372	176.345	471.401	214.252	422.517	549.746
193.532	362.771	410.387	351.513	900.438	1062.53
218.945	265.354	384.712	307.912	361.411	512.02
222.092	225.924	308.075	257.336	285.241	434.466
325.565	796.855	2072.4	292.721	265.204	603.918
229.362	266.117	244.013	202.296	453.818	714.193
203.012	290.004	5815.69	206.36	326.586	1836.5
1145.6	318.127	291.221	197.377	241.629	584.015
413.486	272.329	3985.74	245.994	458.649	618.925
621.54	311.983	215.181	277.168	171.051	255.432
716.135	217.94	389.975	281.118	246.181	762.505
557.574	343.32	723.958	212.489	310.266	813.941
514.883	1187.3	496.89	555.966	422.366	747.685
312.092	207.565	2872.07	166.2	956.939	387.696
453.768	449.494	274.711	204.903	368.789	292.971
251.252	455.252	811.563	299.48	201.496	1520.66
359.272	574.393	302.321	933.205	363.322	484.533
315.023	330.015	669.17	331.51	335.304	931.222
265.321	172.856	293.966	192.786	675.445	695.891
334.214	334.935	505.353	210.556	254.119	506.969
275.77	645.938	736.384	658.888	250.345	296.67
463.809	188.497	246.493	198.559	281.95	345.835
448.658	290.945	495.861	425.631	285.574	4869.39
481.014	333.587	535.904	282.876	306.682	302.339
305.623	445.288	383.592	330.859	417.824	1213.45
280.741	271.502	396.153	453.181	201.345	598.623
274.195	338.788	649.069	212.309	430.927	785.062
786.511	422.717	291.085	228.653	301.395	348.708
335.291	233.214	414.596	206.804	386.948	395.444
242.606	277.548	500.63	288.347	188.906	326.152
336.578	307.892	463.213	201.326	233.912	661.803
345.243	208.729	321.13	1224.67	267.219	438.451
374.839	432.214	602.095	169.753	223.597	458.813
330.453	398.815	561.837	273.527	440.47	395.843
192.888	317.488	615.331	300.525	168.581	597.977
192.855	448.594	617.282	236.56	201.474	318.456
200.4	201.887	624.68	255.134	257.887	751.033
314.401	306.595	261.299	210.035	394.064	367.196
266.908	451.368	590.857	222.882	250.905	419.987
241.724	286.392	1148.75	395.393	291.191	412.039
200.475	325.599	782.772	353.803	238.486	814.328
358.039	416.699	786.081	215.865	275.814	905.226
192.008	361.148	986.078	578.376	253.995	929.291
322.752	296.832	956.87	518.666	274.895	327.998
254.843	506.489	401.797	388.579	255.302	1067.5
1155.58	445.735	733.013	1292.15	2458.89	1117.03
325.242	181.207	482.531	320.346	259.671	506.03
354.398	318.046	325.49	1632.63	323.347	503.275
212.949	488.288	470.53	251.516	252.733	416.237
471.266	380.536	363.804	419.39	1415.07	501.21
292.309	506.201	220.936	324.974	222.558	274.954
205.774	201.777	453.323	214.846	358.655	364.808
242.106	453.632	2154.26	393.248	171.302	831.177
409.02	542.823	248.881	219.82	265.325	608.005
324.216	212.584	1154.21	237.514	366.578	788.927
186.828	484.386	1061.78	173.714	167.642	486.611
273.28	383.96	1119.77	368.24	236.089	400.81
313.174	820.264	610.918	219.429	198.938	540.634
329.852	288.415	1748.81	319.865	269.186	453.777
285.785	1103.32	446.702	302.156	350.721	208.106
298.378	528.015	667.873	359.921	299.662	869.758
244.834	307.309	668.387	262.68	396.166	597.434
427.152	386.811	329.833	325.383	210.834	2615.59
235.372	492.593	762.67	189.74	424.277	258.52
210.527	206.765	462.637	846.075	345.969	177.535
284.926	243.184	618.431	223.012	386.156	573.25
199.821	297.849	803.81	255.752	176.291	961.417
231.736	995.69	507.271	1070.95	260.611	353.758
199.482	848.616	996.48	229.023	184.732	259.552
180.419	1028.01	438.452	267.409	273.438	395.615
371.797	321.234	335.587	353.165	520.393	2588.74
224.989	1668.24	330.451	272.542	260.181	270.853
284.033	288.167	251.299	194.664	349.741	443.185
225.756	244.512	302.693	329.543	522.347	747.028
190.7	485.031	322.472	196.856	275.548	283.959
200.669	226.093	342.112	263.14	308.332	466.297
186.011	1029.36	495.605	200.42	383.476	285.302
498.965	459.539	715.497	197.669	180.417	245.173
241.233	416.632	947.69	208.67	258.149	652.523
398.295	388.183	492.532	208.233	242.593	791.108
321.155	1690.01	198.142	272.607	314.65	362.356
242.752	515.165	574.391	315.77	249.907	1628.75
374.909	248.107	478.968	241.672	334.933	1343.16
182.101	388.501	585.763	212.587	281.502	580.857
365.672	720.894	297.989	229.697	222.912	1117.02
462.366	835.032	194.146	196.798	231.431	310.515
296.197	441.998	597.745	210.478	359.945	601.429
259.501	628.464	854.698	224.55	291.715	1582.38
352.381	613.653	794.383	379.58	204.407	578.556
232.018	425.281	630.746	409.226	217.32	256.587
267.246	533.648	492.564	201.635	259.564	1529.55
240.701	480.9	388.449	417.65	206.971	575.721
487.226	708.435	373.061	353.097	216.567	543.869
220.883	319.7	731.301	221.238	300.332	514.474
317.364	1027.39	1062.49	188.487	241.429	667.346
241.952	309.814	257.935	232.284	166.385	362.007
358.085	1503.3	334.985	277.019	296.827	829.885
245.23	359.857	335.038	267.456	284.413	3548.78
321.268	817.468	362.641	209.554	308.848	466.015
364.903	2059.13	420.798	221.103	259.252	901.148
223.439	360.725	236.744	190.395	224.907	417.079
350.83	394.233	350.058	213.978	358.266	603.826
616.639	980.882	656.356	201.023	252.456	293.345
300.044	630.252	478.319	231.664	187.956	458.422
393.932	292.233	330.056	185.674	190.336	473.499
431.14	334.379	574.111	263.371	201.433	500.443
788.382	175.28	358.194	208.071	261.038	654.74
777.662	495.873	728.347	204.581	180.848	386.657
373.444	284.865	1709.83	356.135	236.906	259.966
318.701	572.049	1241.92	365.697	171.268	1401.15
208.332	248.264	343.931	206.347	270.472	453.665
289.48	228.571	328.884	205.965	209.495	464.596
209.546	209.303	275.252	262.966	215.493	228.912
458.003	909.211	212.71	270.674	213.956	321.961
217.464	253.232	370.53	280.72	181.537	3079.27
256.872	503.095	268.864	255.537	210.732	183.238
426.08	214.033	242.322	175.187	386.606	587.193
429.311	230.501	397.639	282.85	271.91	299.698
219.907	414.483	483.483	279.156	313.839	248.611
274.921	1044.5	510.144	317.012	179.653	306.379
247.003	482.493	370.03	172.151	243.674	263.043
234.537	636.356	474.962	201.612	280.022	243.187
241.476	254.322	603.693	300.419	214.092	174.482
178.993	373.485	440.106	422.348	381.721	288.986
336.873	721.854	344.038	449.914	377.298	270.711
275.467	880.059	406.782	308.144	177.968	381.048
236.557	478.656	519.571	223.949	198.281	499.71
271.299	240.161	769.689	338.437	264.346	409.695
403.589	666.617	573.837	252.051	215.785	266.474
177.644	486.366	461.153	396.094	235.176	475.552
379.01	639.235	1621.46	334.812	352.868	678.946
279.24	285.709	913.252	243.656	275.586	468.822
199.538	219.31	1797.19	264.178	240.075	782.949
351.112	271.293	295.949	281.532	164.942	770.001
176.629	338.186	727.835	250.881	208.491	330.382
283.134	260.83	772.864	654.534	274.733	654.139
309.947	213.056	406.537	267.058	216.492	303.055
248.307	356.004	898.916	215.448	166.507	380.189
364.494	328.752	740.541	446.566	252.577	299.869
234.156	420.032	702.822	314.471	321.701	630.27
197.745	499.201	294.792	233.31	214.076	588.786
333.479	340.42	800.357	195.523	204.972	668.219
399.314	866.838	992.197	488.802	220.023	598.668
254.624	305.322	679.872	186.021	248.631	280.278
321.457	358.581	509.967	337.672	335.61	725.266
314.528	316.609	550.038	356.67	482.792	346.543
264.423	472.299	984.541	266.263	252.253	254.541
197.414	705.094	1030.97	309.706	201.572	262.927
346.095	579.266	765.279	202.166	301.371	714.215
326.242	763.864	371.122	267.305	170.633	495.364
238.047	284.45	753.737	283.138	265.538	394.836
273.846	1629.35	260.047	281.084	247.882	598.204
402.196	205.251	505.995	173.187	264.055	592.84
520.994	962.484	434.194	413.289	237.073	752.894
233.337	489.785	846.509	388.481	349.691	600.857
490.753	386.639	407.711	200.425	417.371	308.694
314.502	658.539	389.26	183.025	198.966	314.206
241.256	261.693	545.151	307.144	245.655	493.333
222.622	173.358	503.029	210.018	247.604	1068.91
308.708	586.152	352.14	266.036	242.332	350.384
377.221	2144.71	605.347	216.696	288.033	913.863
433.856	390.975	1129.33	244.834	244.06	392.745
512.549	386.9	1404.73	214.56	222.224	179.107
190.536	873.914	474.073	196.599	245.645	997.665
196.351	177.164	482.286	175.018	235.649	473.83
286.981	620.376	738.789	212.2	163.468	371.934
571.181	543.184	426.037	207.716	280.7	359.669
647.711	305.673	771.82	210.808	220.642	1102.06
270.434	342.149	392.686	332.839	161.046	411.533
280.527	308.032	2544.77	221.635	263.286	555.878
464.101	651.561	627.272	203.382	287.468	219.436
361.247	778.568	376.053	203.833	240.296	511.914
376.708	522.821	1809.9	210.924	250.544	263.659
368.856	568.445	367.748	221.125	228.174	260.442
268.632	255.842	1049.76	233.57	183.466	1257.71
180.425	290.896	507.582	195.976	278.458	234.39
222.158	274.033	2353.68	200.54	248.526	295.076
221.473	553.712	721.204	251.507	254.507	381.508
557.24	289.307	690.79	221.632	167.805	419.857
223.229	210.167	2412.29	248.322	185.107	334.457
315.311	237.703	1194.99	244.552	246.248	1959.88
275.696	278.748	1035.88	218.04	192.664	375.844
224.444	204.332	405.269	221.571	173.788	265.052
274.579	930.616	757.014	187.676	175.389	236.648
231.537	724.448	501.614	181.648	230.471	1360.19
261.844	1152.37	1443.41	254.123	278.234	1918.94
197.434	290.123	374.288	325.186	226.597	285.037
203.787	606.811	994.339	255.226	383.377	957.568
511.728	431.153	450.337	236.5	238.87	184.633
193.302	2216.5	1638.85	242.614	246.266	285.136
249.555	373.953	265.782	199.253	253.183	292.231
279.563	270.287	905.784	230.095	227.27	268.24
496.246	261.751	257.185	307.385	389.305	191.421
230.393	342.396	355.952	204.226	222.696	3412.72
221.562	565.268	268.596	213.449	249.616	398.756
182.767	399.65	322.495	249.008	238.881	423.001
374.385	340.256	317.828	275.02	238.33	474.781
294.419	210.125	1023.67	198.809	249.769	1178.38
308.679	832.894	494.481	300.748	215.863	232.893
177.383	429.639	280.941	158.635	370.611	1101.73
171.236	737.2	863.698	210.751	236.302	470.706

## Sheet: Fig 5a-f
5a (TS)	10 μM B02					5 μM B02					DMSO
1000000	531.5	331.5	486.5	473.77	455.86	287.5	297	333	299.025	291.515	153	158.5	198.5	169.21	155.22
100000	332	298	387	297.79	297.75	177.5	183	216.5	156.01	163.22	52.65	60	64.5	56.635	41.775
10000	63	146	249.5	89.325	80.24	14.5	27.5	52.5	17.495	14.625	3.9	3.25	12.5	1.975	1.31
5b (HB)	10 μM B02					5 μM					DMSO
1000000	1220.75	1044.4	1304.35	1282.3	1208.2	496.3	584.65	639.55	516.5	512.25	250.45	254.85	311.5	238.15	244.85
100000	800.4	732.65	995.55	781.5	712.1	248.25	298.4	350.4	232	219.6	55.05	68.5	101.7	52.35	58.45
10000	114.55	276.85	543.85	227.45	282.9	16.15	52.35	86.65	45.3	55.55	4.5	5.2	18.2	6.25	8.3
5c (LacZ)	10uM B02					5uM B02					DMSO
100000	4041.5	4287	3270.2	4780.4	4827.45	3004.5	2748	2282.1	2810.8	3041.55	2040	2035.5	1477.1	1991.5	2032.5
10000	1938.5	1062.5	1565.85	1259.35	1445.2	861.5	443.5	706.35	526.15	570.1	464	294.5	412.45	325.8	340.7
1000	381.5	150	0	226.05	228.1	131	50	0	61.15	71.3	59.5	30.5	0	37.1	36.2
5d (TS)	2.75 μM Nu7441				1.75 μM Nu7441				DMSO
1000000	37.0475	24.24	34.4	44.048	67.53	53.1825	65.615	85.9805	156.73	158.072	197.597	209.261
100000	21.2475	6.0625	8.0575	11.3959	21.2125	9.1575	11.485	17.4783	60.785	40.2175	47.225	52.1257
5e (HB)	2.75 μM Nu7441				1.75 μM Nu7441				DMSO
1000000	55.8	47.4	48.525	58.5	85.7	71.775	79.675	98.65	249.725	223.525	257.3	298.3
100000	20.9	9.375	13.75	20.975	28.6	12.175	15	21.375	69.7	44.025	50.9	74.85
5f (LacZ)	2.75 μM Nu7441				1.75 μM Nu7441				DMSO
100000	615.175	492.9	611.45	763.425	896.475	635.7	751.775	947.975	1989.58	1708.3	1962.42	2188.62
10000	62.75	58.1	61.35	81.925	108.2	87.375	83.05	109.675	317.375	270.3	309.1	358.325

## Sheet: Fig 5h
	DMSO		B02
Rad51	97.323	88.9256	21.2105	14.4573
53BP1	14.596	12.5192	54.9973	61.2885
BRCA1	29.9954	39.5274	40.05	36.8533

## Sheet: Fig S3b
48hpi, scr, lacO.mSc.SKL	48hpi, BRCA1, lacO.mSc.SKL
0	2
3	0
0	0
0	0
0	1
0	0
0	0
0	0
0	0
1	24
0	0
1	4
0	6
0	22
0	3
0	2
1	0
0	0
0	0
0	0
0	2
1	8
0	1
0	0
0	9
0	7
0	0
1	0
0	0
0	11
0	0
0	3
1	0
0	0
3	5
0	1
0	1
0	4
0	0
1	0
0	0
1	2
0	0
0	0
0	13
0	0
0	0
12	0
0	0
0	17
1	6
1	1
0	2
0	0
0	1
0	0
0	4
0	0
0	0
1	0
2	3
1	0
0	1
0	1
2	0
0	0
0	0
0	1
1	0
0	0
0	3
0	1
0	0
0	0
1	10
0	0
0	0
0	0
1	1
1	2
0	3
1	0
0	0
0	0
0	0
0	1
0	4
0	0
4	2
0	1
0	0
0	1
1	6
0	2
0	0
0	1
4	5
3	9
1	13
0	0
0	0
5	1
0	1
0	1
0	0
10	1
0	1
0	0
0	0
0	0
0	24
0	0
0	0
0	4
0	0
4	2
0	7
0	1
0	0
0	1
0	0
0	0
1	0
0	0
0	0
0	0
0	0
0	0
5	2
1	0
1	0
0	0
0	0
0	1
0	0
0	1
1	0
0	0
0	2
0	2
0	0
0	0
0	0
0	0
1	0
0	0
0	5
0	0
0	0
0	0
0	1
2	8
0	3
0	0
0	1
0	0
0	5
1	1
10	0
0	0
0	0
0	0
0	1
0	15
0	0
1	0
0	0
0	0
0	0
0	0
0	1
0	0
0	1
0	0
0	3
0	1
0	0
0	0
0	2
0	8
0	0
1	0
0	0
0	0
0	0
0	0
0	1
0	3
0	0
0	0
1	0
0	0
0	0
0	0
0	0
0	0
0	0
0	0
0	0
0	0
0	0
0	0
0	1
0	0
1	0
0	18
0	0
0	0
1	0
1	0
0	0
0	4
0	0
1	0
0	0
0	4
0	14
2	0
0	0
0	0
0	1
0	0
1	5
1	0
0	0
6	0
1	0
0	1
5	5
0	1
0	2
3	3
0	0
0	19
0	1
0	0
0	0
0	0
0	0
0	2
0	1
0	0
0	12
7	25
0	0
0	0
0	0
0	1
0	0
0	0
0	1
0	3
0	1
0	0
0	0
0	8
2	2
0	0
1	0
0	0
0	13
4	0
0	0
0	11
0	1
0	8
1	2
2	0
0	0
0	1
0	0
0	0
0	2
4	0
0	0
2	0
1	0
0	0
0	1
0	0
0	1
0	1
0	13
0	3
0	0
0	0
0	0
0	0
1	4
11	0
1	0
1	2
0	0
1	0
0	0
0	1
0	1
0	0
0	0
0	3
0	0
5	0
0	0
0	0
0	1
5	0
0	0
0	0
0	0
1	2
0	0
0	0
3	0
1	0
0	1
0	1
0	0
0	0
0	11
1	0
1	0
0	2
0	0
0	0
1	0
0	1
0	0
0	2
2	0
0	1
1	0
0	0
0	2
0	0
2	1
1	1
0	0
0	0
0	0
0	1
0	2
1	0
1	0
0	0
0	0
1	0
0	0
0	3
0	1
5	0
0	2
0	1
0	38
0	3
0	0
0	46
1	0
0	0
0	0
0	0
1	0
1	2
0	0
0	0
0	0
0	2
0	0
0	1
0	4
0	0
0	0
0	0
1	0
2	1
0	0
4	1
0	1
1	0
0	0
0	0
0	0
0	0
0	0
0	1
0	0
0	0
0	0
0	0
0	1
0	2
0	0
0	0
0	0
0	2
1	1
0	0
0	0
0	0
0	0
0	0
0	0
11	0
0	2
0	0
0	0
0	0
0	2
1	0
0	0
0	0
0	1
0	1
0	0
0	1
0	0
0	0
0	0
1	0
0	0
4	2
1	0
0	0
0	0
0	0
1	1
0	0
0	0
1	0
1	1
1	0
0	1
0	0
0	0
0	9
0	0
0	0
0	0
0	6
0	0
0	0
0	0
0	1
0	0
0	0
1	2
0	0
0	1
0	1
0	1
2	0
0	0
0	6
1	0
0	0
0	0
0	0
0	11
0	0
1	3
0	4
0	0
0	0
0	13
0	0
2	0
0	0
0	22
0	2
0	0
14	1
0	0
8	20
0	0
0	0
0	0
0	1
0	0
0	0
0	5
0	0
0	0
1	0
0	0
2	2
1	0
0	0
0	0
4	0
0	0
0	0
0	0
0	0
0	0
0	0
0	1
0	0
1	1
0	0
0	0
1	0
1	2
0	0
2	1
0	1
0	0
0	0
0	0
0	0
0	0
0	0
6	0
0	2
2	0
0	1
0	0
0	1
0	0
0	0
0	2
0	0
0	0
1	1
3	0
0	0
2	0
0	0
11	0
0	1
0	1
0	0
0	0
0	3
1	1
0	0
0	0
0	1
0	0
0	0
0	0
0	0
0	0
0	0
0	0
0	0
1	0
0	0
1	1
1	0
0	0
0	0
0	0
0	4
3	14
0	0
0	1
0	1
0	0
0	4
0	0
2	0
0	0
1	0
0	0
0	0
0	1
0	0
0	1
0	0
1	3
1	0
0	2
1	0
0	1
0	2
1	0
0	2
0	0
0	0
1	3
0	0
1	1
1	2
0	0
1	0
0	0
1	0
0	0
0	0
0	0
1	0
0	0
0	0
0	0
0	0
0	0
1	0
0	9
0	16
0	1
0	0
0	0
0	0
0	0
0	1
0	0
0	0
0	1
0	8
0	0
0	0
0	1
0	7
2	0
0	1
0	0
0	8
0	4
0	0
0	0
0	0
0	0
0	0
0	15
0	0
0	0
0	0
0	0
0	0
0	0
0	0
0	0
0	0
0	25
0	1
0	0
0	0
0	0
0	0
0	0
0	0
0	0
0	0
0	0
0	0
0	0
0	0
0	0
0	10
2	0
0	1
4	1
1	0
0	0
0	0
0	0
0	1
8	2
0	0
0	0
0	0
0	0
1	3
0	0
0	0
0	0
0	0
0	0
0	0
0	0
0	0
2	1
0	1
3	0
0	1
13	1
0	0
0	2
2	7
0	0
0	1
0	0
0	0
0	1
2	1
0	0
2	0
0	0
0	0
0	1
0	0
0	0
0	0
1	0
0	1
0	0
0	0
0	1
0	0
2	0
0	0
0	0
2	0
0	0
3	0
3	0
0	0
1	2
0	0
0	0
0	0
1	1
1	0
0	0
0	0
3	1
0	0
0	0
0	4
0	0
0	0
0	0
0	0
0	0
1	0
0	0
0	0
0	0
0	1
0	0
0	1
0	0
0	17
0	11
0	0
1	9
16	0
0	0
0	0
0	0
1	14
0	0
0	0
0	0
0	4
0	0
9	0
1	0
0	0
0	0
6	0
2	0
0	0
0	0
0	3
0	0
0	0
0	0
0	0
0	0
1	0
1	0
1	0
0	0
0	21
0	0
1	1
0	1
0	1
0	0
0	8
3	0
1	1
4	3
0	0
0	0
4	0
0	0
0	0
6	0
0	0
0	0
0	0
0	0
0	0
0	5
0	0
0	4
0	25
0	0
1	5
0	20
0	0
0	1
0	1
0	0
8	1
0	0
0	0
6	0
4	0
0	0
1	0
3	2
0	16
0	0
0	0
0	1
0	0
0	0
0	0
0	0
0	0
1	0
0	0
0	3
0	0
1	0
2	0
0	0
0	0
0	0
0	0
1	1
0	0
4	0
0	2
0	0
0	8
0	0
0	0
4	0
0	0
0	0
0	0
0	1
0	4
0	0
0	0
0	0
0	1
1	0
2	0
0	0
0	4
0	0
1	1
0	1
0	1
1	0
0	0
0	0
0	0
0	0
0	1
0	1
1	0
0	1
0	4
0	0
0	0
0	0
0	13
0	0
0	1
0	16
0	0
0	3
0	1
0	0
4	0
0	0
0	0
1	0
0	1
0	1
0	1
0	0
0	0
0	0
0	0
0	3
0	6
0	1
0	0
0	10
0	0
0	0
0	0
0	0
0	1
0	0
0	20
0	0
0	1
1	0
0	0
0	0
0	1
0	0
0	0
0	0
0	6
0	4
1	0
0	0
5	0
0	1
0	1
1	15
0	0
0	0
0	0
0	0
0	1
0	0
2	0
0	24
2	0
2	0
2	1
7	0
12	3
4	0
1	0
1	0
1	18
0	1
0	1
0	0
0	0
0	0
0	1
0	3
0	5
0	6
0	1
0	0
3	0
0	0
2	0
0	0
0	0
0	1
0	0
0	0
0	1
0	0
0	0
0	0
0	0
0	0
5	0
0	0
0	1
0	0
1	0
0	0
0	0
0	1
1	1
0	1
1	0
0	0
1	0
0	1
0	0
8	0
2	0
0	0
0	0
0	0
0	0
0	8
0	0
0	0
0	0
0	0
0	1
0	1
0	0
1	0
4	0
1	0
0	15
0	0
0	0
0	0
0	0
0	0
0	1
0	0
0	0
2	0
0	0
0	0
0	0
1	0
0	0
0	0
0	0
0	0
1	0
0	0
1	2
0	0
0	0
0	5
0	1
0	5
0	0
0	0
0	2
0	1
0	3
1	1
0	7
0	3
0	0
0	0
0	1
2	0
1	0
0	2
0	1
0	0
0	0
0	0
0	0
0	3
1	0
0	0
8	0
1	0
0	10
0	0
1	0
2	2
0	3
0	0
0	0
0	0
0	0
0	0
2	0
0	4
0	0
0	0
0	0
0	1
0	2
0	1
0	0
1	0
0	1
0	1
0	1
1	0
0	0
0	0
0	0
0	1
0	0
0	0
0	0
0	0
0	0
0	33
0	33
0	0
0	0
0	0
0	0
0	5
0	1
3	0
11	0
0	0
0	0
0	0
0	0
0	0
0	0
1	0
0	0
8	0
0	3
4	0
0	0
0	2
2	0
0	0
0	1
0	2
0	0
1	0
0	0
0	0
2	0
0	0
3	0
1	0
0	2
0	0
1	0
0	0
0	4
0	0
0	0
0	0
0	0
0	0
0	0
3	0
0	0
1	0
0	0
7	0
0	3
0	5
1	0
0	20
0	20
0	0
0	2
0	1
0	11
0	23
0	1
0	0
0	0
0	0
0	1
1	0
0	0
0	0
4	1
0	0
0	0
3	0
0	1
0	5
2	1
0	0
0	1
0	0
2	3
0	0
0	1
0	0
0	0
0	2
1	0
0	15
0	1
0	1
0	0
0	1
0	0
1	0
0	1
0	4
0	0
0	0
0	0
0	2
0	16
3	1
0	0
0	0
2	0
0	1
0	1
0	0
2	1
0	3
2	0
0	0
13	2
0	0
0	0
2	0
0	0
0	0
0	5
0	5
0	0
0	0
0	0
0	0
0	1
0	0
0	6
0	0
0	0
0	0
0	0
0	1
1	4
4	7
0	0
0	2
0	3
0	2
0	2
19	1
0	0
0	0
0	2
0	0
0	0
0	0
0	0
0	0
0	1
0	0
0	0
1	0
1	0
5	1
14	0
12	0
0	0
0	1
0	2
0	0
0	0
10	0
0	0
0	0
1	0
1	0
1	1
0	1
7	0
0	0
0	0
6	0
0	0
0	0
1	0
1	3
1	0
0	0
0	4
1	0
0	0
0	0
0	0
0	0
0	0
0	0
2	1
1	0
1	1
0	0
0	0
0	0
0	8
0	0
0	0
0	0
0	0
2	1
0	0
0	0
0	1
0	0
1	0
0	0
0	0
0	1
0	0
0	1
0	0
0	0
0	6
0	2
0	0
0	0
0	0
0	1
0	0
0	1
0	0
0	0
0	0
2	0
1	0
0	0
0	1
0	2
0	2
0	0
2	0
1	0
0	0
0	0
2	2
0	0
0	0
0	0
0	15
0	0
1	0
0	0
0	0
0	1
0	0
0	4
0	3
0	0
0	0
0	0
0	2
0	0
2	0
0	1
10	5
0	0
1	1
7	1
0	1
0	0
0	0
0	0
0	0
0	1
0	0
0	1
1	0
0	0
0	0
8	0
1	1
0	1
0	1
0	0
0	2
0	0
1	0
1	0
0	0
0	0
0	1
0	0
0	0
0	0
0	1
3	24
0	0
1	0
0	0
0	0
0	0
3	0
0	0
0	0
0	0
0	0
0	3
0	0
0	0
0	2
0	0
1	3
0	0
0	0
0	1
0	0
0	0
0	0
0	4
1	0
1	0
1	0
0	0
0	0
0	0
0	0
1	1
0	2
0	0
0	0
0	2
1	0
1	0
1	0
0	1
0	0
1	1
0	2
0	0
0	1
0	0
0	0
1	2
1	0
0	0
0	0
0	0
0	0
0	0
0	0
0	0
0	4
0	0
0	0
1	0
2	0
0	14
0	8
0	0
0	3
2	0
0	0
0	0
0	0
0	1
0	12
0	0
0	0
0	0
0	1
0	1
0	0
0	0
0	0
1	1
0	1
0	0
0	3
5	1
1	1
0	1
0	0
1	0
0	0
0	1
0	0
0	8
0	0
0	0
1	0
0	0
0	2
0	0
3	16
0	1
0	3
0	1
0	17
0	0
1	0
6	0
0	0
0	0
4	0
23	0
0	0
1	0
0	0
0	0
0	1
1	0
0	0
0	0
0	0
2	3
0	0
1	1
1	0
0	0
0	0
0	0
7	0
1	0
4	10
0	6
0	14
0	0
0	0
1	1
0	0
0	0
1	13
0	9
1	0
0	20
0	0
0	0

## Sheet: Fig S3d
48hpi, scr, lacO.mSc.SKL	48hpi, BRCA1, lacO.mSc.SKL
177.38	302.987
274.765	169.414
409.669	173.092
341.713	610.663
249.272	4897.96
357.339	762.531
400.473	256.207
399.389	1038.64
504.703	305.24
294.553	521.504
200.073	733.293
370.75	570.005
558.277	998.132
174.531	3316.23
3011.42	219.105
179.264	172.664
181.652	199.573
220.042	191.712
344.666	259.498
236.698	193.655
208.122	291.527
176.538	376.346
186.671	170.152
245.569	285.306
218.256	336.676
263.956	295.382
220.753	247.722
399.824	178.386
254.232	292.115
251.601	210.399
239.156	229.745
267.445	295.735
252.876	210.318
206.717	217.658
236.972	472.312
301.934	267.806
1375.1	250.103
443.04	219.881
325.417	190.901
202.72	353.857
392.658	250.847
256.429	689.43
212.274	303.883
298.334	342.001
263.4	345.552
285.035	275.346
264.331	195.077
546.271	686.425
332.913	371.771
262.446	3323.81
229.459	457.794
259.699	260.511
212.737	226.712
326.077	193.504
175.591	179.383
205.503	584.929
242.137	365.574
177.36	452.977
320.623	178.559
566.161	276.212
175.075	339.939
256.917	361.611
231.93	377.403
192.524	292.605
216.821	527.991
256.155	329.143
268.561	225.528
237.11	203.322
216.015	326.563
171.42	182.401
194.661	283.957
194.184	298.208
184.681	263.164
185.868	298.14
201.458	345.791
200.162	205.769
201.31	201.427
372.919	181.71
544.129	204.881
191.463	195.669
205.778	190.034
204.971	221.563
228.48	801.832
176.001	176.281
184.283	183.996
170.203	175.095
215.854	287.242
281.92	195.566
314.757	432.884
316.288	355.744
296.496	304.3
435.431	281.371
356.79	237.009
236.047	356.843
287.772	233.465
542.167	604.513
414.584	455.985
198.944	422.717
185.645	196.55
182.536	211.043
215.245	297.473
360.115	1071.38
197.486	256.161
609.747	236.757
253.019	213.446
1313.16	240.226
188.787	177.206
597.036	275.53
250.852	194.186
228.467	275.914
212.621	340.358
241.967	449.683
385.97	179.945
223.678	896.213
268.625	296.354
188.456	408.695
274.496	206.785
210.717	270.246
292.964	218.32
208.747	186.82
179.735	221.017
301.165	172.07
181.688	250.475
196.156	238.19
237.44	207.988
245.907	445.47
307.001	218.771
243.291	200.223
211.119	266.303
279.196	225.372
241.963	277.9
168.362	209.217
275.397	223.148
251.378	608.282
222.375	237.188
222.992	196.88
199.713	255.352
211.167	357.827
228.079	877.78
194.414	312.311
247.045	284.785
171.837	188.282
255.948	300.934
304.14	481.571
187.481	300.844
251.088	225.292
505.147	226.545
215.224	223.39
264.995	339.104
177.029	234.141
316.67	356.65
188.093	335.746
296.278	258.934
207.908	271.597
247.379	238.799
230.62	245.23
170.028	381.069
242.632	242.29
331.442	181.251
306.388	187.149
178.819	291.981
316.245	182.358
183.835	286.198
267.869	324.33
236.728	177.546
185.683	348.807
219.939	249.968
219.214	177.069
194.349	305.652
444.555	181.815
421.566	253.959
368.98	216.184
206.046	205.03
168.526	249.358
191.968	321.964
193.418	246.707
867.949	167.222
301.415	296.305
319.994	232.657
275.426	765.693
345.141	494.764
230.078	184.264
270.009	292.247
210.312	213.344
235.374	185.881
227.084	251.367
219.513	405.026
186.478	262.777
176.282	258.152
244.214	221.006
224.757	195.211
229.49	254.496
708.159	266.003
171.557	213.437
182.067	175.143
172.076	266.49
176.451	205.104
188.354	429.217
183.372	758.696
267.434	418.843
199.425	215.585
543.058	194.037
172.371	228.507
380.866	171.817
219.002	246.73
235.804	247.645
196.2	178.749
243.944	181.357
329.419	227.955
778.177	240.624
307.502	170.969
266.842	287.16
292.694	184.379
258.837	321.407
539.879	353.91
419.544	199.738
298.032	435.747
460.007	222.577
169.38	318.773
279.594	192.414
232.652	605.677
249.472	244.976
196.579	839.852
262.522	171.006
305.401	175.916
240.359	430.153
523.808	205.381
228.388	276.743
716.585	472.875
170.413	186.798
361.399	370.728
463.704	592.251
343.202	435.777
326.004	532.736
239.246	202.051
2580.22	194.422
169.688	246.206
168.27	222.395
315.766	269.246
187.939	205.601
169.763	213.38
187.975	173.165
212.684	1001.92
309.617	864.997
172.668	718.087
200.565	274.691
291.956	202.907
210.235	264.764
345.915	563.782
188.819	335.838
197.907	560.682
220.355	1520.91
218.669	476.64
376.33	276.737
187.982	310.32
176.561	359.681
352.211	335.334
239.871	317.276
234.828	278.322
254.605	258.012
242.285	403.676
1039.58	355.001
215.392	326.011
209.661	220.567
198.695	188.261
238.699	493.697
214.44	544.889
215.511	175.574
247.891	176.775
192.795	1763.65
203.831	224.342
201.609	179.621
362.679	254.746
239.752	263.479
203.529	185.863
407.69	191.782
190.903	385.84
183.701	177.434
316.663	211.832
161.322	174.573
192.013	229.543
209.439	192.853
447.56	545.749
382.705	1402.9
361.802	235.192
251.063	176.175
343.439	197.524
267.02	342.12
314.709	646.804
548.009	216.998
6547.76	284.292
194.521	869.618
169.72	949.599
197.162	235.199
236.381	548.629
169.814	199.949
360.865	217.771
227.706	206.703
741.809	892.648
872.427	402.521
261.916	311.131
392.567	393.775
245.187	255.086
822.383	178.185
388.554	292.301
593.575	400.223
477.129	218.248
203.158	191.477
215.758	379.204
194.577	222.3
1545.03	221.123
185.008	180.509
272.982	206.289
174.017	195.063
214.033	341.723
273.395	189.01
275.421	301.185
244.93	228.439
350.529	521.153
277.663	810.115
232.286	564.094
348.535	522.456
322.093	288.694
337.195	275.512
390.489	174.235
325.876	179.742
207.188	1219.7
358.848	172.251
316.229	169.774
271.962	182.995
205.123	397.174
206.463	194.099
229.863	228.812
355.338	191.8
197.253	188.724
225.935	168.074
245.842	304.15
217.951	310.088
257.628	294.68
308.852	244.731
218.452	204.517
206.799	182.209
522.129	178.634
214.725	280.221
241.731	317.191
484.82	195.87
221.371	306.561
233.895	241.753
187.862	323.23
443.992	506.364
232.087	296.8
203.174	195.845
225.078	504.248
226.82	175.205
254.525	499.553
245.654	299.78
245.082	172.555
301.488	178.38
253.736	178.494
175.335	283.562
220.124	267.659
207.409	183.533
2309.74	244.29
442.271	198.864
734.46	201.907
270.97	195.053
300.948	251.958
179.677	213.866
195.935	268.457
360.698	199.992
350.933	286.754
182.401	2053.46
312.169	322.35
316.917	429.875
314.852	190.078
261.304	283.635
339.787	449.626
722.163	174.227
243.644	233.954
548.153	367.325
189.176	189.112
210.204	1106.97
217.919	362.592
171.93	198.57
241.548	448.649
303.851	529.476
247.403	323.782
193.594	253.616
324.955	829.269
175.716	325.403
194.94	785.421
441.968	178.704
175.083	201.616
217.699	816.822
259.489	190.746
230.255	195.626
253.973	1072.03
278.371	447.776
303.221	224.037
201.855	196.774
232.266	225.48
306.293	434.955
179.49	170.145
179.572	177.903
262.531	173.125
376.638	184.281
171.264	177.686
206.604	178.925
371.825	463.458
230.38	252.36
195.984	455.469
209.518	348.317
226.502	212.01
291.314	335.618
168.33	178.857
180.075	325.21
179.336	394.57
233.474	187.013
191.9	226.532
544.388	1247
213.2	234.789
234.443	190.098
184.473	293.742
362.324	182.003
213.701	180.373
531.123	334.142
238.008	574.643
343.886	176.205
192.852	390.472
319.251	195.399
225.974	175.115
248.106	183.838
195.41	180.358
224.878	637.863
252.867	199.507
194.946	252.928
271.121	205.712
259.215	391.086
292.402	267.914
251.623	180.955
239.553	173.082
222.943	203.67
406.111	169.465
286.284	196.348
212.255	181.747
653.246	202.421
527.732	177.846
280.026	207.797
274.124	182.499
331.432	589.844
187.572	790.486
188.506	848.097
574.549	227.716
208.267	309.058
572.658	208.46
542.64	279.339
667.297	380.846
299.933	222.029
227.283	215.756
529.835	204.831
224.346	267.939
215.988	323.242
245.584	432.122
256.528	180.304
420.381	219.947
181.889	210.936
183.584	269.226
182.65	186.734
561.309	799.593
301.702	179.698
212.483	267.496
390.742	1456.59
332.23	286.567
173.009	325.672
295.369	454.096
209.049	203.34
253.608	265.787
238.787	247.158
205.561	217.855
302.635	185.78
219.317	243.171
251.535	240.839
214.069	238.088
346.232	282.998
200.573	197.56
187.59	332.978
219.555	274.152
278.13	214.906
183.714	180.398
188.871	180.668
179.182	332.749
199.466	201.389
261.63	233.65
370.771	183.129
334.228	201.554
297.544	216.015
224.955	195.746
427.15	173.266
258.14	382.399
215.204	301.108
445.857	234.174
509.691	265.196
233.422	319.053
279.689	224.438
197.753	212.304
4124.06	170.412
246.894	206.303
186.431	794.806
428.997	177.515
201.839	186.522
203.43	219.853
199.886	220.478
173.172	210.518
247.182	360.721
222.318	502.866
244.189	215.685
186.291	513.419
278.027	311.217
404.342	189.47
654.646	186.506
247.254	202.454
247.16	199.759
341.669	320.44
270.539	176.559
216.698	189.808
348.957	409.6
343.784	351.16
251.732	200.067
321.432	632.194
536.67	210.497
250.854	254.935
605.285	428.844
176.363	419.284
180.712	442.247
214.612	563.541
191.235	207.086
185.479	178.946
188.198	212.961
234.438	196.5
453.526	268.153
397.138	577.094
185.443	2712.85
230.477	234.731
199.38	209.38
279.012	263.005
485.715	167.627
313.013	217.364
201.712	172.902
213.597	179.799
264.98	235.293
250.589	341.413
257.113	240.907
357.52	744.945
190.885	248.142
250.378	644.57
248.393	172.684
504.551	192.912
423.833	214.807
248.051	228.589
332.26	224.673
350.485	252.703
202.415	247.092
182.494	170.006
355.006	185.431
238.362	242.878
243.783	186.759
182.223	852.43
384.459	633.564
559.267	497.473
393.711	253.216
190.94	510.04
224.691	177.601
247.13	173.706
315.569	230.409
249.397	177.523
212.282	223.334
231.856	170.673
279.421	205.419
271.145	219.037
169.136	198.928
202.227	171.749
188.874	194.82
224.927	288.774
238.834	266.493
286.607	1028.04
198.418	190.644
232.424	292.398
196.08	188.848
204.462	181.976
211.024	204.742
224.738	316.337
263.449	173.12
540.452	181.374
556.55	180.103
324.316	194.252
8061.61	188.912
237.293	226.013
231.421	455.483
233.349	289.118
253.489	172.052
204.65	175.53
207.897	408.719
224.659	178.394
219.107	208.074
328.588	189.543
253.581	226.501
192.159	277.671
209.059	298.412
325.018	303.203
279.017	495.739
199.48	247.672
290.133	414.077
450.313	457.906
581.806	191.328
376.014	307.721
215.94	209.644
292.673	522.808
234.253	188.683
234.051	245.132
239.326	179.078
229.627	313.399
238.646	297.708
578.183	246.948
356.105	202.968
261.3	188.033
290.746	168.245
261.155	214.519
347.692	550.778
200.852	262.595
341.151	173.077
188.588	182.196
232.671	1577.08
218.958	516.008
209.222	178.454
296.645	361.641
188.549	190.343
263.129	200.128
241.765	462.496
211.954	198.052
210.163	291.453
292.218	227.016
224.679	209.05
266.136	213.045
317.237	412.633
333.171	188.032
193.996	240.188
212.433	283.28
215.075	472.424
501.953	175.362
249.049	299.126
972.546	213.805
464.246	589.325
322.361	173.847
367.414	261.305
325.426	166.542
172.632	208.418
314.135	280.086
233.312	245.834
227.736	491.006
219.037	239.366
193.178	264.06
187.619	260.833
196.795	196.85
183.307	173.763
201.678	176.267
212.021	216.139
281.958	168.516
182.35	174.31
227.209	175.078
267.872	171.804
246.612	230.643
215.711	360.051
242.719	230.252
218.975	194.353
568.595	183.854
186.373	771.756
232.558	495.786
351.52	243.631
295.269	184.511
190.101	387.665
375.29	183.541
220.998	279.931
245.292	534.02
488.483	190.87
237.188	200.68
204.593	209.547
208.301	234.873
166.733	277.665
173.215	203.407
199.206	232.059
168.881	216.451
226.839	375.21
247.109	362.109
322.878	767.149
403.658	245.98
294.095	347.814
283.392	209.657
401.959	188.849
209.721	190.15
202.554	338.724
250.345	239.217
421.107	511.448
285.02	212.141
216.635	245.227
208.343	300.788
216.92	278.849
209.04	236.879
216.318	264.262
207.42	326.854
261.761	210.386
272.196	329.569
232.661	177.632
190.623	253.865
570.93	206.67
10581.8	268.535
222.261	257.738
304.215	232.55
252.587	176.423
195.089	205.414
206.657	1051.01
183.282	266.489
190.338	184.828
257.97	244.157
175.841	268.905
198.334	483.262
180.564	261.283
208.103	209.023
341.359	305.497
195.484	236.701
183.526	193.777
217.15	346.453
412.741	245.473
205.15	454.641
210.261	609.892
240.156	192.76
714.837	343.385
187.638	628.32
226.164	657.065
240.263	407.04
266.688	495.42
185.084	232.879
240.73	391.158
303.306	178.617
172.949	525.845
239.871	312.162
768.296	190.551
189.603	219.86
176.743	373.001
246.557	619.647
309.472	225.826
540.605	368.301
261.278	258.743
278.95	192.333
240.954	192.431
193.889	412.821
235.467	221.174
262.941	218.985
217.71	471.689
400.832	313.556
200.049	3302.77
524.08	280.898
295.428	180.14
210.042	179.069
386.225	196.046
193.859	243.299
187.847	193.796
199.278	328.018
365.377	254.486
261.84	242.384
307.374	1244.23
245.248	431.568
268.754	358.902
422.779	208.006
196.914	212.747
232.789	225.957
192.072	357.712
410.582	213.861
335.389	168.423
234.651	180.727
286.24	210.948
316.473	250.906
279.767	189.676
182.318	261.323
290.634	172.127
1758.38	303.067
307.381	454.878
203.1	192.515
3043.58	217.932
342.419	197.002
180.515	619.525
177.073	459.539
2854.3	182.706
6508.19	526.801
483.882	374.937
231.585	495.773
173.071	405.996
352.684	355.238
7812.6	246.696
193.107	376.142
214.221	212.548
7658.82	267.551
1867.59	297.35
210.013	463.25
194.329	282.109
322.69	219.51
214.268	218.207
215.105	680.001
174.609	185.821
347.885	293.441
374.148	404.895
233.186	716.888
202.919	220.191
287.797	258.083
231.585	365.212
332.994	507.599
310.688	354.264
180.158	184.652
254.042	195.647
169.053	178.174
467.315	175.354
263.49	236.902
212.291	239.881
184.779	370.683
278.339	176.502
269.254	293.773
265.842	418.167
369.479	311.429
207.617	442.133
205.741	205.066
214.849	204.781
344.156	338.209
169.527	202.308
269.161	198.396
383.272	582.173
256.302	340.369
340.448	963.676
287.81	173.348
267.062	516.908
197.355	290.821
239.825	356.267
302.496	220.905
292.275	225.882
304.512	179.969
319.748	262.435
224.596	438.655
288.139	204.304
330.262	218.918
228.15	335.499
212.623	328.584
203.328	187.029
330.062	180.685
265.097	259.031
270.96	315.659
198.208	329.885
387.291	334.027
193.839	453.781
176.743	175.149
204.397	229.895
174.473	257.31
192.441	249.243
171.659	195.328
218.879	310.854
252.874	586.835
294.904	346.685
296.314	544.748
214.027	1097.03
171.718	263.591
171.212	1070.55
262.039	1306.56
217.826	262.021
241.227	187.32
209.156	175.518
186.736	176.328
204.431	279.288
216.643	319.201
217.223	387.228
291.08	439.768
241.116	221.279
181.367	1503.42
243.165	190.18
238.907	699.857
329.425	391.883
302.977	184.755
177.525	196.47
336.813	330.161
189.643	208.713
470.464	373.741
177.804	174.501
220.075	170.989
171.659	307.69
184.695	220.081
188.592	494.227
340.088	353.67
234.593	1145.95
278.443	377.488
173.921	176.128
188.374	184.595
194.594	212.068
348.08	271.507
183.686	1299.88
424.587	500.351
181.808	447.145
306.453	204.606
405.459	169.703
412.412	168.031
350.735	181.028
431.934	311.188
245.202	170.496
250.267	409.516
211.618	289.984
271.178	344.826
183.391	177.172
284.865	252.579
171.003	255.392
185.516	966.87
212.878	323.573
176.455	297.036
221.318	234.243
247.794	382.016
201.65	199.03
241.387	172.957
208.097	416.499
215.836	193.559
198.199	186.29
239.035	192.296
222.69	762.422
192.834	467.493
282.329	295.072
248.438	780.801
368.554	268.933
264.414	461.761
198.81	258.442
226.881	491.518
231.786	207.455
236.281	261.846
280.104	308.631
336.428	178.946
303.674	196.209
209.338	178.107
295.464	352.613
337.595	268.832
353.621	1011
412.36	173.474
230.567	211.373
197.662	255.542
199.503	364.011
184.383	407.989
217.752	348.037
258.216	196.903
180.63	264.584
173.637	221.901
244.528	273.179
227.102	231.978
199.436	190.558
174.212	344.725
251.043	287.196
306.466	365.678
179.439	406.496
295.479	311.1
253.468	253.932
485.836	244.619
224.661	202.034
257.54	182.194
223.291	612.664
224.288	1315.41
177.022	248.571
831.297	243.926
1147.85	185.698
308.58	202.043
512.987	401.079
189.105	187.466
213.291	197.138
174.594	192.667
254.956	372.397
337.692	247.683
237.531	207.512
189.348	448.566
268.969	347.574
215.515	311.085
425.197	192.884
174.793	274.841
198.662	321.62
275.807	199.542
219.683	214.413
294.179	443.377
179.945	306.568
286.829	399.54
240.569	260.069
196.578	290.557
188.294	177.13
230.132	394.728
214.278	250.106
393.464	304.335
219.864	390.578
238.439	395.912
214.376	990.707
245.97	178.363
366.628	359.298
250.193	313.876
201.221	185.77
230.266	199.173
173.798	767.552
173.198	458.652
219.073	235.344
207.703	376.021
208.084	326.06
174.684	677.724
207.118	218.189
205.408	203.348
227.777	262.111
203.659	250.061
181.093	224.787
181.024	230.802
339.095	290.289
246.417	264.917
525.856	809.038
315.686	417.457
249.324	209.757
176.771	209.544
389.706	369.344
218.423	179.992
571.458	177.099
2170.72	493.558
186.968	205.028
310.56	858.7
210.131	174.622
221.374	301.245
226.893	854.767
590.328	230.952
219.139	224.353
202.931	256.28
526.441	210.655
245.4	176.614
196.566	451.216
310.8	271.163
311.435	407.22
236.866	299.158
176.753	361.101
200.307	695.665
170.988	202.073
177.027	175.371
267.5	170.685
330.756	230.254
239.555	248.431
203.499	221.114
167.026	607.81
308.048	196.025
311.787	203.86
217.056	325.551
172.049	245.095
242.342	779.123
312.266	808.781
173.264	218.453
190.703	201.931
299.967	181.685
232.286	172.085
198.945	190.631
172.346	189.877
329.948	191.959
209.625	209.905
252.741	508.146
203.902	182.386
251.101	178.802
331.948	190.275
289.565	178.61
449.715	243.645
358.716	954.071
395.627	266.248
208.449	213.727
197.184	383.972
171.524	271.942
172.004	433.906
184.776	580.607
175.786	360.733
217.172	256.909
183.216	197.1
187.879	1271.34
254.772	192.269
179.795	169.313
172.086	185.78
183.471	306.512
176.093	203.609
374.339	252.986
207.884	252.711
286.029	593.722
189.427	172.095
274.539	172.369
255.298	176.084
254.881	209.698
263.513	173.447
227.362	174.337
242.756	171.08
321.36	678.13
256.77	170.138
206.07	170.063
177.759	265.516
294.729	249.122
234.567	174.728
256.662	272.946
230.093	288.909
497.72	247.509
304.943	173.723
330.093	299.387
306.454	202.941
185.279	319.926
273.116	213.521
188.74	175.551
461.857	185.766
180.569	211.641
175.374	242.808
170.56	177.04
176.012	430.765
258.984	277.105
215.784	188.922
233.041	176.416
185	246.332
281.026	431.88
198.086	861.65
180.677	780.97
303.138	184.102
227.939	365.733
209.086	1095.42
178.494	199.5
230.416	474.783
226.109	395.373
220.116	320.573
235.056	585.187
234.064	193.948
250.482	256.278
369.71	570.543
188.4	317.685
217.451	269.238
237.611	629.954
413.598	192.965
250.212	348.893
175.368	392.757
183.611	219.859
238.908	258.834
285.484	262.457
216.081	477.767
238.207	259.008
224.033	217.921
210.26	193.335
285.984	447.806
221.91	320.957
211.319	339.664
266.815	296.147
307.607	302.336
179.38	217.039
282.118	183.435
263.956	175.519
1148.35	280.733
273.232	278.227
184.232	183.56
181.971	341.751
257.21	247.242
192.652	322.044
205.447	398.759
179.348	330.57
374.663	229.021
363.385	176.935
372.286	516.619
230.953	303.233
306.06	289.152
287.62	335.392
233.041	383.303
294.706	284.159
175.409	178.87
264.346	182.691
355.475	283.401
207.928	323.186
175.836	340.776
235.82	427.259
215.415	177.622
194.497	207.103
230.22	222.879
228.677	609.439
253.585	227.198
396.366	174.713
318.783	170.186
253.351	193.557
516.562	246.195
316.333	268.773
376.65	190.15
1264.63	235.805
313.519	248.218
265.49	477.242
334.569	586.226
175.887	190.337
206.139	198.167
231.621	210.767
195.581	510.333
229.16	220.909
346.024	231.084
186.343	220.499
289.434	179.369
232.657	211.942
174.928	256.842
175.904	5454.7
172.333	253.614
233.706	256.239
260.449	272.737
201.144	200.89
670.267	199.883
222.588	190.997
285.902	433.98
264.056	183.939
187.506	191.084
208.809	755.525
474.314	504.507
306.808	182.533
285.128	183.939
247.116	236.69
294.362	176.845
222.101	174.764
249.685	213.158
168.819	407.627
183.34	324.201
366.516	516.785
318.772	226.83
315.039	450.961
229.373	337.427
379.122	328.919
280.779	349.096
420.548	530.353
176.362	300.515
338.208	234.138
182.563	375.317
242.565	278.104
411.507	399.275
196.179	258.19
182.365	200.789
227.78	211.324
221.311	657.938
286.601	345.786
330.989	2717.06
232.423	217.941
248.416	254.052
200.209	217.559
421.6	588.824
432.339	276.86
345.877	196.735
400.99	221.933
232.363	544.222
327.925	247.809
255.517	307.178
244.539	186.026
179.892	183.459
268.08	406.026
227.694	219.1
238.694	183.043
284.353	315.479
185.69	224.482
229.395	564.128
231.926	284.862
231.581	221.57
294.487	236.497
229.114	995.439
173.244	338.255
189.484	379.982
244.581	231.318
229.78	1118.94
277.344	189.83
183.526	302.703
199.398	494.972
206.395	249.082
204.625	637.772
207.101	209.282
205.192	186.636
182.539	223.186
252.018	250.134
260.781	276.893
335.66	181.191
201.946	399.976
284.981	257.913
251.092	301.989
217.178	198.451
280.515	171.664
245.254	365.693
385.803	189.835
205.798	387.157
222.533	192.346
209.782	196.071
196.237	195.897
236.703	342.318
170.333	512.739
170.021	247.885
254.405	207.245
180.574	204.661
171.535	194.59
196.632	209.749
246.772	243.359
360.098	560.021
250.179	241.478
342.318	2124.73
299.88	189.306
340.426	207.532
308.602	177.463
492.915	183.488
184.639	230.78
244.343	287.115
263.19	479.685
349.443	263.25
236.725	217.739
246.414	250.385
251.392	191.209
210.34	175.185
255.946	204.333
542.771	239.755
225.03	343.012
210.141	172.243
306.67	185.048
417.597	210.168
173.272	198.149
215.335	225.996
174.58	229.625
226.96	269.04
5622.13	179.737
284.215	195.292
173.034	188.656
177.068	242.456
421.529	225.879
232.12	206.017
258.927	238.123
184.353	251.474
177.602	246.811
419.869	360.686
266.627	339.111
245.156	195.573
189.271	280.337
186.296	238.433
345.209	232.62
251.698	899.374
367.944	364.045
535.444	239.508
242.815	224.343
365.74	246.14
322.392	322.736
211.181	1915.58
419.378	392.339
182.738	265.419
229.353	441.435
179.653	180.751
237.882	508.651
602.879	177.303
222.496	191.855
220.827	444.628
177.515	169.919
199.127	3451.02
183.535	259.906
198.433	297.712
295.204	245.982
219.207	1044.81
176.944	433.145
180.17	241.758
238.015	182.036
192.742	578.851
170.127	333.261
233.113	178.274
177.648	293.174
225.247	234.3
194.751	18509.5
181.381	204.219
182.382	374.33
646.722	335.515
231.518	192.565
200.604	203.226
202.127	382.115
204.012	229.381
249.126	224.297
233.701	398.983
173.789	617.906
198.197	528.427
243.146	194.442
204.604	326.365
203.728	299.102
234.668	232.914
225.146	167.577
224.766	319.421
201.411	479.022
304.869	272.562
320.307	419.251
214.723	232.385
192.414	429.02
224.134	184.257
241.018	868.413
267.603	169.661
206.295	395.797
226.983	192.432
220.469	364.754
190.605	324.915
228.903	238.059
353.533	390.362
615.739	174.495
207.458	167.136
318.231	228.933
253.319	169.9
346.464	175.797
231.951	168.68
179.669	186.154
236.717	250.348
463.627	177.091
296.678	308.824
185.475	176.831
219.856	190.601
182.582	195.641
170.557	168.979
173.95	212.928
180.426	503.861
168.717	1149.49
181.998	254.862
167.309	312.932
392.505	195.888
328.894	196.608
205.825	175.249
188.146	171.893
187.68	222.501
185.955	289.045
177.894	315.067
169.237	221.843
204.537	184.244
216.872	298.783
211.577	275.927
206.517	185.641
4350.5	173.166
211.531	212.844
203.392	252.187
361.612	185.47
317.214	202.694
193.507	180.887
178.941	181.934
299.491	217.188
180.74	227.289
298.722	231.577
191.134	216.581
197.203	175.354
293.949	331.92
443.84	185.083
178.671	234.849
406.439	738.05
539.924	179.169
482.384	278.413
253.816	182.981
276.224	195.718
172.592	316.595
250.459	229.889
252.16	305.401
262.132	222.059
397.919	204.071
387.368	172.476
272.889	189.783
323.139	173.62
292.703	368.324
255.123	206.558
233.688	323.306
234.323	747.298
180.157	386.066
231.278	198.127
194.793	453.612
221.738	292.849
220.554	554.388
286.693	444.488
175.495	8382.4
186.203	254.869
176.146	212.419
320.323	474.428
336.691	169.356
185.974	211.356
184.977	184.096
177.695	206.954
235.082	523.699
201.777	190.516
251.022	311.17
210.562	182.182
257.511	181.78
242.402	240.598
329.574	254.505
192.813	183.672
397.072	5777.06
732.761	230.103
336.878	321.192
248.378	187.057
175.21	379.893
232.68	171.969
246.754	356.75
199.556	310.049
178.705	315.268
193.775	347.208
248.664	174.677
224.945	204.602

[truncated: 4 more sheets: Fig S3g, Fig S3h, Fig S3i, Fig S5]
